# Supplementary material for: The effect of lipid metabolism disorder on patients with hyperuricemia using Multi-Omics analysis
Source: Sci Rep. 2023 Oct 24;13:18211. doi: 10.1038/s41598-023-45564-8 (PMC10598229; doi:10.1038/s41598-023-45564-8)
Supplement: Supplementary file 1 — Supplementary Information 1. [file 41598_2023_45564_MOESM1_ESM.xlsx]

## Sheet: Sheet 1
name	LipidIon	compound_name	LipidGroup	Class	FattyAcid	FA1	FA2	FA3	FA4	CalcMz	IonFormula	RT	A160	A151	A150	A149	A148	A146	A145	A144	A143	A141	A140	A132	A131	A130	A125	A124	A114	A121	A119	A110	A108	A107	A106	A104	A97	A93	A78	A75	A72	A69	B343	B342	B340	B327	B336	B334	B317
neg1049	CerG2GNAc1(d36:7)-H	CerG2GNAc1(d36:7)	CerG2GNAc1(d36:7)-H	CerG2GNAc1	(d36:7)	(d36:7)				1079.63	C56 H91 O18 N2	21.0553	3.6271e+06	3.70941e+06	3.7777e+06	4.14301e+06	3.11457e+06	4.27533e+06	4.17942e+06	4.85612e+06	4.24321e+06	4.13161e+06	3.34539e+06	3.01986e+06	4.1072e+06	3.60492e+06	4.8621e+06	3.50566e+06	6.32275e+06	3.00746e+06	3.61143e+06	4.15395e+06	2.81897e+06	2.54896e+06	3.83e+06	4.11096e+06	3.32513e+06	3.89077e+06	5.70163e+06	4.04112e+06	3.5156e+06	3.31938e+06	3.13791e+06	2.5299e+06	4.52149e+06	2.56395e+06	2.68553e+06	3.32603e+06	2.71234e+06
neg105										737.541	C82 H156 O17 P2	17.0775	540824	987270	428525	699282	652800	763600	538250	712020	638738	822851	702214	843683	590568	817574	356646	424479	311206	1.00536e+06	687403	821573	1.0549e+06	803302	749811	432035	537103	525437	424455	541173	553584	655097	1.5694e+06	849279	284034	741278	998086	842545	1.12856e+06
neg106										737.541	C82 H156 O17 P2	17.7143	8.61359e+06	1.60325e+07	1.66438e+07	1.48139e+07	9.29035e+06	1.408e+07	1.11814e+07	1.41238e+07	1.59589e+07	1.0151e+07	9.85791e+06	1.62262e+07	2.40671e+07	9.66716e+06	6.48866e+06	5.18812e+06	4.31803e+06	1.2929e+07	1.6377e+07	6.84026e+06	1.89118e+07	3.80216e+07	1.6726e+06	1.35664e+07	1.26983e+07	1.2449e+07	9.6472e+06	1.24717e+07	1.5773e+07	2.73296e+06	2.19305e+07	9.10099e+06	6.66602e+06	9.24775e+06	2.19295e+07	7.95912e+06	4.3969e+06
neg1073	CerG2GNAc1(m31:0)-H	CerG2GNAc1(m31:0)	CerG2GNAc1(m31:0)-H	CerG2GNAc1	(m31:0)	(m31:0)				1007.66	C51 H95 O17 N2	20.9738	7.76306e+07	7.43962e+07	7.20641e+07	5.89743e+07	1.93866e+07	4.33222e+07	9.26981e+07	3.73309e+07	4.23631e+07	8.95502e+07	6.8395e+07	8.89054e+07	5.1153e+07	72653174	4.54571e+07	3.6211e+07	4.16746e+07	8.54928e+07	3.49214e+07	8.77301e+07	9.94049e+07	7.72806e+07	4.87222e+07	6.54833e+07	7.61436e+07	6.754e+07	2.26975e+07	4.01954e+07	5.32067e+07	7.22145e+07	1.8276e+07	7.22306e+07	3.57582e+07	5.27027e+07	4.51459e+07	8.50959e+07	9.16799e+07
neg1074	CerG2GNAc1(m31:1)-H	CerG2GNAc1(m31:1)	CerG2GNAc1(m31:1)-H	CerG2GNAc1	(m31:1)	(m31:1)				1005.65	C51 H93 O17 N2	20.55	1.83849e+07	1.01169e+07	1.26582e+07	1.29725e+07	5.24683e+06	6.08348e+06	9.57386e+06	8.63265e+06	8.495e+06	1.86249e+07	1.42853e+07	1.67323e+07	1.00667e+07	1.56864e+07	7.59145e+06	1.15365e+07	6.89316e+06	1.33957e+07	9.79602e+06	9.16316e+06	7.078e+06	1.5955e+07	1.10654e+07	1.17214e+07	1.74737e+07	8.10788e+06	9.02059e+06	7.17379e+06	1.39432e+07	1.90696e+07	4.68463e+06	1.0879e+07	1.19538e+07	1.88724e+07	9.42266e+06	2.1319e+07	1.96105e+07
neg108	CL(73:1)-2H	CL(73:1)	CL(73:1)-2H	CL	(73:1)	(73:1)				737.541	C82 H156 O17 P2	18.894	3.21846e+07	2.84502e+07	2.26506e+07	2.46828e+07	2.40614e+07	2.9819e+07	2.55187e+07	2.44964e+07	2.23255e+07	2.55431e+07	2.53912e+07	3.0634e+07	2.47099e+07	2.55421e+07	2.46249e+07	2.78101e+07	2.41703e+07	2.72744e+07	2.50272e+07	2.33599e+07	3.14021e+07	2.75956e+07	2.56973e+07	2.32803e+07	2.86482e+07	2.47711e+07	2.32876e+07	2.60023e+07	2.57978e+07	2.35925e+07	3.01225e+07	2.86982e+07	2.35799e+07	3.34111e+07	3.02477e+07	2.42684e+07	2.86643e+07
neg1083	CerG2GNAc1(t33:1)-H	CerG2GNAc1(t33:1)	CerG2GNAc1(t33:1)-H	CerG2GNAc1	(t33:1)	(t33:1)				1065.67	C53 H97 O19 N2	21.4903	3.5755e+07	4.20055e+07	3.04709e+07	3.9623e+07	1.45178e+07	4.03172e+07	4.05992e+07	4.18999e+07	29259403	3.14369e+07	4.07996e+07	4.6328e+07	3.60807e+07	1.83762e+07	2.79162e+07	3.01754e+07	3.74808e+07	2.00148e+07	4.04973e+07	3.01827e+07	4.38309e+07	4.21385e+07	3.8592e+07	3.62824e+07	3.67079e+07	3.7918e+07	3.53031e+07	2.62431e+07	3.82731e+07	4.1317e+07	1.50719e+07	3.74019e+07	2.77452e+07	3.43418e+07	4.10546e+07	3.92901e+07	3.1613e+07
neg1091										1077.67	C54 H97 O19 N2	21.1675	6.53155e+06	5.30496e+06	4.33418e+06	3.7121e+06	997958	2.79689e+06	6.37323e+06	2.40217e+06	2.86259e+06	6.86951e+06	4.73577e+06	4.14372e+06	4.59163e+06	4.91447e+06	3.69033e+06	2.48953e+06	3.71798e+06	6.2579e+06	2.4396e+06	7.62197e+06	6.6427e+06	5.36487e+06	2.36109e+06	5.89102e+06	5.47727e+06	5.36525e+06	1.58809e+06	1.92631e+06	4.09478e+06	6.36342e+06	1.8699e+06	5.60689e+06	3.00055e+06	4.63408e+06	3.48053e+06	7.13658e+06	7.50582e+06
neg1092	CerG2GNAc1(t34:2)-H	CerG2GNAc1(t34:2)	CerG2GNAc1(t34:2)-H	CerG2GNAc1	(t34:2)	(t34:2)				1077.67	C54 H97 O19 N2	21.726	4.78123e+07	4.07932e+07	3.96568e+07	3.13866e+07	1.39242e+07	2.38232e+07	3.78454e+07	2.41066e+07	4.47052e+07	6.45626e+07	4.56544e+07	8.10203e+07	2.71334e+07	3.64777e+07	1.54822e+07	2.23969e+07	3.22684e+07	4.1632e+07	3.27898e+07	2.87298e+07	5.18233e+07	7.43666e+07	2.65178e+07	2.44306e+07	3.3895e+07	2.87031e+07	1.44991e+07	3.47118e+07	3.4479e+07	4.2252e+07	1.56695e+07	3.68376e+07	3.24579e+07	2.12712e+07	3.93672e+07	3.53664e+07	4.04857e+07
neg1095										1075.65	C54 H95 O19 N2	20.8036	948394	562286	477188	438956	81588.9	438823	640719	302337	265183	544861	646503	824208	665814	807101	556732	536753	366759	1.17677e+06	356508	756130	636409	823372	544701	632156	1.0113e+06	470249	311973	505058	529701	1.34018e+06	458058	807898	698916	720258	843905	1.73102e+06	1.46681e+06
neg1096	CerG2GNAc1(t34:3)-H	CerG2GNAc1(t34:3)	CerG2GNAc1(t34:3)-H	CerG2GNAc1	(t34:3)	(t34:3)				1075.65	C54 H95 O19 N2	21.3375	3.50588e+07	3.07779e+07	3.29204e+07	2.65316e+07	7.77038e+06	1.96297e+07	3.90011e+07	1.73726e+07	2.02011e+07	4.02737e+07	2.98023e+07	3.57809e+07	2.5719e+07	2.9928e+07	2.37277e+07	4.38046e+06	2.12719e+07	3.73271e+07	1.68505e+07	4.09602e+07	3.756e+07	3.07205e+07	2.34091e+07	3.26854e+07	3.38911e+07	3.14698e+07	2.7355e+07	1.98653e+07	2.54498e+07	3.47774e+07	7.68648e+06	3.30634e+07	2.01939e+07	2.46518e+07	2.00858e+07	4.00483e+07	4.21703e+07
neg1101										1091.68	C55 H99 O19 N2	21.8265	1.4909e+06	1.25522e+06	1.323e+06	1.05329e+06	1.05776e+06	1.3871e+06	2.19589e+06	1.08333e+06	1.00296e+06	1.54953e+06	1.19988e+06	1.21817e+06	987840	1.66497e+06	1.38786e+06	1.28265e+06	1.38637e+06	1.50922e+06	700802	1.8639e+06	986120	832687	968630	1.46513e+06	1.36977e+06	1.58319e+06	930371	969426	1.15209e+06	1.13199e+06	648368	1.09266e+06	657795	878766	1.09722e+06	942415	1.03071e+06
neg1102	CerG2GNAc1(t35:2)-H	CerG2GNAc1(t35:2)	CerG2GNAc1(t35:2)-H	CerG2GNAc1	(t35:2)	(t35:2)				1091.68	C55 H99 O19 N2	22.3496	5.2002e+06	8.43422e+06	4.25969e+06	5.62997e+06	8.12579e+06	6.48592e+06	6.87379e+06	5.92483e+06	5.96084e+06	7.33052e+06	8.12126e+06	8.83794e+06	5.57962e+06	9.22364e+06	3.43959e+06	5.12117e+06	5.13749e+06	8.08256e+06	4.62089e+06	5.44431e+06	9.35419e+06	8.08039e+06	5.2433e+06	4.83459e+06	7.72442e+06	5.24768e+06	3.66017e+06	4.90319e+06	6.56911e+06	6.03337e+06	6.33492e+06	7.49628e+06	4.23156e+06	6.19249e+06	7.68345e+06	5.68325e+06	8.90215e+06
neg1108										1145.66	C57 H97 O21 N2	21.3356	3.42751e+06	2.32922e+06	2.98258e+06	1.4703e+06	2.37071e+06	2.25992e+06	2.79526e+06	2.28518e+06	2.51129e+06	3.28881e+06	1.24682e+06	2.53259e+06	3.04448e+06	2.21561e+06	2.30529e+06	1.36988e+06	2.72803e+06	1.40104e+06	566439	3.69831e+06	3.16477e+06	2.48027e+06	2.24783e+06	3.12183e+06	2.5877e+06	2.87189e+06	1.87683e+06	2.83816e+06	2.55706e+06	3.2653e+06	2.20516e+06	2.97585e+06	2.18546e+06	2.80023e+06	2.55383e+06	3.11353e+06	2.08825e+06
neg1109	CerG2GNAc1(t36:5)+HCOO	CerG2GNAc1(t36:5)	CerG2GNAc1(t36:5)+HCOO	CerG2GNAc1	(t36:5)	(t36:5)				1145.66	C57 H97 O21 N2	21.9433	3.53227e+07	2.59257e+07	2.01859e+07	2.28636e+07	1.01062e+07	1.79428e+07	2.67763e+07	1.86684e+07	3.32552e+07	4.51016e+07	3.27675e+07	5.57376e+07	2.16223e+07	2.2921e+07	1.25618e+07	1.66808e+07	2.4274e+07	3.11761e+07	1.0934e+07	2.18099e+07	3.44755e+07	5.32145e+07	2.01771e+07	1.85492e+07	2.47025e+07	2.36224e+07	1.15701e+07	1.40258e+07	2.54515e+07	3.01973e+07	1.16279e+07	2.59808e+07	1.23491e+07	1.7609e+07	2.75218e+07	2.59247e+07	2.70925e+07
neg1137	CerG3GNAc1(d34:1)+HCOO	CerG3GNAc1(d34:1)	CerG3GNAc1(d34:1)+HCOO	CerG3GNAc1	(d34:1)	(d34:1)				1271.75	C61 H111 O25 N2	18.2015	7.44191e+07	6.44065e+07	5.05732e+07	4.37412e+07	7.79063e+07	7.24394e+07	5.7015e+07	4.92334e+07	4.08812e+07	4.75623e+07	7.47726e+07	5.229e+07	6.63366e+07	8.33153e+07	6.24595e+07	1.01111e+08	3.7508e+07	4.95092e+07	5.70894e+07	5.6139e+07	8.85117e+07	6.14e+07	6.26222e+07	5.56415e+07	9.92372e+07	6.34438e+07	3.95484e+07	5.57557e+07	7.36655e+07	6.8459e+07	7.84231e+07	1.10428e+08	4.99203e+07	5.3811e+07	5.45702e+07	7.4033e+07	9.0785e+07
neg1138										1225.74	C60 H109 O23 N2	18.6405	2.03281e+07	1.8203e+07	1.7666e+07	1.22657e+07	2.10242e+07	2.33245e+07	1.65561e+07	1.54874e+07	1.18764e+07	1.48359e+07	2.39241e+07	1.42021e+07	1.9059e+07	2.5909e+07	1.92379e+07	3.16883e+07	1.21036e+07	1.42699e+07	1.5142e+07	1.80454e+07	2.75994e+07	2.01682e+07	1.59391e+07	1.58086e+07	3.19645e+07	1.79329e+07	1.15776e+07	1.51716e+07	2.71309e+07	2.03321e+07	1.25443e+07	3.51991e+07	1.52909e+07	1.6114e+07	2.02553e+07	2.13747e+07	2.81705e+07
neg115	CL(74:0)-2H	CL(74:0)	CL(74:0)-2H	CL	(74:0)	(74:0)				745.557	C83 H160 O17 P2	18.9731	1.54506e+07	1.73713e+07	1.44817e+07	1.99453e+07	1.52e+07	1.88848e+07	1.71964e+07	2.07634e+07	1.59061e+07	1.74148e+07	1.33491e+07	2.00896e+07	1.47888e+07	1.6033e+07	1.67703e+07	1.32223e+07	1.46169e+07	1.60354e+07	1.7013e+07	1.64338e+07	1.87109e+07	2.04976e+07	1.51742e+07	1.17179e+07	2.0076e+07	1.87316e+07	1.97433e+07	2.1978e+07	1.62507e+07	1.7643e+07	2.00723e+07	1.5274e+07	1.07199e+07	1.47615e+07	1.45592e+07	1.47956e+07	1.48124e+07
neg1165										1383.87	C69 H127 O25 N2	20.8375	1.50284e+07	1.39143e+07	1.20999e+07	7.90305e+06	1.47106e+07	1.18519e+07	13597409	1.18539e+07	9.06011e+06	1.12639e+07	1.40353e+07	1.00015e+07	1.06508e+07	1.68019e+07	1.21476e+07	2.50096e+07	7.00503e+06	1.2493e+07	1.11788e+07	1.27353e+07	1.55034e+07	1.38168e+07	1.51527e+07	1.1135e+07	1.6153e+07	1.46108e+07	7.71514e+06	1.04958e+07	1.19885e+07	9.69482e+06	2.29414e+07	2.37177e+07	9.76187e+06	9.97859e+06	1.35562e+07	1.47e+07	1.8246e+07
neg1169										1381.86	C69 H125 O25 N2	20.0575	5.65707e+06	4.79016e+06	4.16033e+06	1.84758e+06	4.82799e+06	4.1718e+06	4.14246e+06	4.52792e+06	3.44176e+06	3.28222e+06	4.79254e+06	3.19156e+06	4.48711e+06	6.69101e+06	5.09512e+06	9.93182e+06	2.96624e+06	4.61855e+06	4.02128e+06	3.85771e+06	5.01213e+06	5.19655e+06	6.09236e+06	3.54173e+06	6.95526e+06	5.60836e+06	3.04726e+06	5.15454e+06	4.66391e+06	3.90694e+06	7.91049e+06	8.803e+06	4.01649e+06	4.26649e+06	5.55747e+06	4.87403e+06	6.88351e+06
neg1170										1335.85	C68 H123 O23 N2	20.744	8.65018e+06	8.45433e+06	6.53247e+06	4.4376e+06	8.72287e+06	6.5027e+06	8.48591e+06	7.48455e+06	5.60583e+06	7.34335e+06	9.80463e+06	5.62014e+06	6.79716e+06	1.11582e+07	7.72248e+06	1.40871e+07	3.84831e+06	7.09382e+06	6.59062e+06	7.94577e+06	8.01724e+06	9.16913e+06	8.30372e+06	5.8154e+06	1.01294e+07	7.44625e+06	4.60426e+06	6.52894e+06	8.36115e+06	5.6574e+06	13233218	1.35491e+07	6.7071e+06	6.71644e+06	9.10254e+06	7.27546e+06	1.09198e+07
neg1171	CerG3GNAc1(d42:2)+HCOO	CerG3GNAc1(d42:2)	CerG3GNAc1(d42:2)+HCOO	CerG3GNAc1	(d42:2)	(d42:2)				1381.86	C69 H125 O25 N2	20.744	4.11463e+07	4.08069e+07	3.51556e+07	2.31553e+07	4.31724e+07	3.44913e+07	3.95805e+07	3.31075e+07	2.71096e+07	3.31484e+07	4.20629e+07	2.88124e+07	3.112e+07	4.83202e+07	3.55779e+07	7.09852e+07	2.07453e+07	3.58047e+07	3.15106e+07	3.63532e+07	4.08907e+07	3.93176e+07	4.28855e+07	3.02517e+07	4.5665e+07	4.16471e+07	2.23761e+07	3.08747e+07	3.49343e+07	2.85611e+07	6.41116e+07	6.56633e+07	2.63554e+07	2.87805e+07	3.90389e+07	3.69657e+07	5.17688e+07
neg1197	CerG3GNAc1(m40:2)-H	CerG3GNAc1(m40:2)	CerG3GNAc1(m40:2)-H	CerG3GNAc1	(m40:2)	(m40:2)				1291.83	C66 H119 O22 N2	23.136	492043	208010	942789	136623	475534	421430	253538	264485	419978	233552	226798	349529	328018	562052	300478	929213	563738	272023	320010	273642	560532	584702	425196	303238	589907	672990	232138	338500	439447	235332	928817	746467	303622	294892	780403	386679	218193
neg1243										548.409	C29 H59 O6 N1 P1	15.0617	906442	527120	998192	902858	482948	687481	446437	1.1982e+06	431590	525520	720888	666941	831136	891348	1.97223e+06	1.08953e+06	879109	422641	1.12598e+06	641969	478900	1.16167e+06	718608	527512	1.20475e+06	714818	694738	1.17647e+06	1.26512e+06	1.1117e+06	1.86399e+06	1.59445e+06	780348	1.01308e+06	1.73131e+06	651825	1.32446e+06
neg1245										548.409	C29 H59 O6 N1 P1	16.5267	671379	141070	720633	835639	257930	768124	899092	1.0595e+06	126355	133158	667485	147851	263702	107823	1.14265e+06	570420	136070	432167	661139	450172	558258	1.02198e+06	747321	213304	777014	319666	198380	564543	92175.3	622099	262226	651708	128258	483770	250549	253993	449312
neg1246										548.409	C29 H59 O6 N1 P1	17.2254	368658	195600	417198	372071	260162	186264	168002	483827	340711	718655	455727	234761	370700	398044	959355	187360	362440	164845	430910	222169	255640	234099	376572	220968	522096	261452	348505	433903	592674	448217	672653	614071	289340	408777	623074	278107	435199
neg1248	CerP(d29:0)-H	CerP(d29:0)	CerP(d29:0)-H	CerP	(d29:0)	(d29:0)				548.409	C29 H59 O6 N1 P1	18.381	6.51437e+06	4.98768e+06	4.14531e+06	3.23945e+06	9.21692e+06	4.13612e+06	5.88239e+06	5.68436e+06	3.41149e+06	6.43926e+06	1.04049e+07	4.69879e+06	5.94853e+06	6.29382e+06	4.47577e+06	4.96714e+06	2.76188e+06	4.70249e+06	4.61585e+06	3.35699e+06	2.19418e+06	4.40988e+06	3.86704e+06	3.49978e+06	3.49015e+06	2.4988e+06	3.25156e+06	4.99451e+06	2.58808e+06	3.13559e+06	5.25923e+06	1.01548e+07	1.80341e+06	4.95797e+06	4.34023e+06	3.04599e+06	5.26117e+06
neg1254										546.393	C29 H57 O6 N1 P1	15.9433	653231	992326	626322	654417	705794	575718	758281	680474	655159	743697	726263	538077	267244	1.57353e+06	561247	307835	390672	256430	448298	319921	197337	647780	559343	131586	547495	184290	267897	442842	340990	373604	631199	479027	338378	520246	560521	293181	335897
neg1255	CerP(d29:1)-H	CerP(d29:1)	CerP(d29:1)-H	CerP	(d29:1)	(d29:1)				546.393	C29 H57 O6 N1 P1	16.745	3.53944e+06	2.68887e+06	3.47743e+06	1.54533e+06	3.40181e+06	1.86505e+06	2.58231e+06	2.90916e+06	1.60006e+06	2.68117e+06	4.40027e+06	2.06139e+06	2.42375e+06	2.93815e+06	2.37146e+06	2.94467e+06	1.28199e+06	1.98748e+06	1.8219e+06	2.12005e+06	1.15067e+06	2.57333e+06	1.76474e+06	1.93402e+06	2.22744e+06	1.38588e+06	2.43495e+06	1.67876e+06	1.41367e+06	1.55039e+06	2.63288e+06	5.91729e+06	1.49915e+06	3.0012e+06	2.64131e+06	1.37854e+06	3.50421e+06
neg1257	CerP(d29:2)-H	CerP(d29:2)	CerP(d29:2)-H	CerP	(d29:2)	(d29:2)				544.377	C29 H55 O6 N1 P1	15.738	306121	531541	451873	292793	226343	326935	248995	345877	208915	418794	278743	282663	460720	584121	716855	383156	265549	180225	414368	373221	237489	345631	263296	196970	713402	283592	253670	356036	531756	429899	560515	495644	241705	357992	675293	187992	299600
neg132	CL(74:6)-2H	CL(74:6)	CL(74:6)-2H	CL	(74:6)	(74:6)				739.51	C83 H148 O17 P2	17.84	649514	3.52368e+06	2.3348e+06	2.55231e+06	1.46838e+06	1.69322e+06	4.23428e+06	3.64726e+06	3.13435e+06	3.16036e+06	3.43411e+06	6.46652e+06	2.56245e+06	1.21557e+06	1.41354e+06	232714	1.50743e+06	5.03808e+06	5.11868e+06	2.05826e+06	1.23988e+06	1.53353e+06	1.44473e+06	1.04809e+06	1.10693e+06	1.64329e+06	3.03542e+06	1.45543e+06	1.2375e+06	3.79745e+06	3.32041e+06	1.30869e+06	808150	1.9414e+06	6.92433e+06	3.27415e+06	2.37424e+06
neg1324										688.492	C37 H71 O8 N1 P1	18.185	386259	546491	366423	889910	457122	552793	734213	482402	239693	567303	760004	1.92835e+06	658272	623495	617944	171150	343494	1.11423e+06	2.00633e+06	673953	763410	785425	836615	462053	486266	298457	1.13208e+06	565908	133314	572470	2.88264e+06	132157	642923	209618	5.6223e+06	2.35123e+06	578496
neg1325	CerP(d36:2)+HCOO	CerP(d36:2)	CerP(d36:2)+HCOO	CerP	(d36:2)	(d36:2)				688.492	C37 H71 O8 N1 P1	18.6101	1.24008e+07	1.81477e+07	1.35346e+07	1.38383e+07	1.39317e+07	1.39008e+07	1.64115e+07	1.53282e+07	1.27562e+07	1.55196e+07	1.52867e+07	1.52078e+07	1.29227e+07	1.68142e+07	1.42175e+07	1.52374e+07	1.20156e+07	1.65898e+07	1.42319e+07	1.42313e+07	1.69287e+07	1.6237e+07	1.36292e+07	1.323e+07	1.6508e+07	1.4735e+07	1.25688e+07	1.50278e+07	1.59318e+07	1.24289e+07	1.84061e+07	1.63891e+07	1.03299e+07	1.68577e+07	1.53987e+07	1.40057e+07	1.69007e+07
neg1328	CerP(d36:3)+HCOO	CerP(d36:3)	CerP(d36:3)+HCOO	CerP	(d36:3)	(d36:3)				686.477	C37 H69 O8 N1 P1	15.7509	1.01937e+06	3.60264e+06	1.40728e+06	166831	756042	1.67267e+06	565214	1.83864e+06	548819	1.15643e+07	861122	589823	781058	2.05772e+06	1.13021e+06	2.93167e+06	643307	940039	930811	2.03289e+06	581705	1.38945e+06	1.33312e+06	1.10288e+06	3.20486e+06	2.2128e+06	663777	1.27768e+06	3.18992e+06	1.08009e+06	1.73727e+06	2.10956e+06	810839	1.25076e+06	4.91184e+06	796748	3.12521e+06
neg1336	CerP(d40:5)+HCOO	CerP(d40:5)	CerP(d40:5)+HCOO	CerP	(d40:5)	(d40:5)				738.508	C41 H73 O8 N1 P1	17.827	1.59625e+06	7.43529e+06	5.03891e+06	5.89038e+06	3.56006e+06	4.59172e+06	1.1257e+07	9.16134e+06	8.38475e+06	9.54954e+06	7.75435e+06	1.44618e+07	6.92283e+06	2.91311e+06	2.807e+06	862616	1.09198e+06	1.08082e+07	1.1435e+07	6.24347e+06	972389	3.54717e+06	3.24324e+06	3.3228e+06	2.4261e+06	4.62249e+06	9.05914e+06	1.16107e+06	2.70756e+06	8.77148e+06	1.03505e+07	3.16372e+06	1.67895e+06	5.58049e+06	1.38967e+07	1.13632e+07	5.99194e+06
neg1348										772.586	C43 H83 O8 N1 P1	19.869	1.01163e+08	1.15051e+08	1.00698e+08	1.45345e+08	1.08131e+08	1.01312e+08	1.21524e+08	1.03292e+08	1.09752e+08	1.19237e+08	9.79202e+07	1.0551e+08	8.35961e+07	1.04581e+08	1.06579e+08	7.29744e+07	9.00455e+07	1.00479e+08	1.05751e+08	1.06894e+08	9.84944e+07	1.24459e+08	1.04565e+08	6.97493e+07	100994253	1.06471e+08	1.2405e+08	1.27692e+08	9.77403e+07	9.64652e+07	1.1252e+08	8.714e+07	7.26053e+07	9.18611e+07	1.02611e+08	9.82533e+07	8.54832e+07
neg1349	CerP(d42:2)+HCOO	CerP(d42:2)	CerP(d42:2)+HCOO	CerP	(d42:2)	(d42:2)				772.586	C43 H83 O8 N1 P1	20.4974	157485632	2.29633e+08	1.94441e+08	326669812	2.27405e+08	181767428	2.75934e+08	1.9307e+08	2.02869e+08	237772439	1.86661e+08	2.16599e+08	1.71709e+08	1.67886e+08	1.66703e+08	1.17824e+08	143341731	1.94457e+08	237892128	2.47559e+08	1.65297e+08	2.08703e+08	1.78498e+08	1.51056e+08	1.78005e+08	1.71228e+08	3.1083e+08	1.88499e+08	1.7979e+08	1.66084e+08	1.77912e+08	1.48551e+08	110182951	1.51227e+08	2.17542e+08	1.64101e+08	1.757e+08
neg1351	CerP(d42:3)+HCOO	CerP(d42:3)	CerP(d42:3)+HCOO	CerP	(d42:3)	(d42:3)				770.571	C43 H81 O8 N1 P1	20.2061	9.22709e+06	1.27921e+07	1.88856e+07	6.46755e+07	2.66564e+07	3.17707e+07	4.60168e+07	4.82687e+07	2.85308e+07	5.10269e+07	3.91519e+07	3.95926e+07	2.12752e+07	3.13325e+07	2.06227e+07	5.05833e+06	759908	3.1889e+07	5.05357e+07	2.98702e+07	2.39232e+07	3.81282e+07	2.76519e+07	1.1824e+07	1.68407e+07	1.14796e+07	4.33738e+07	4.92927e+07	2.92401e+07	3.21458e+07	1.47072e+07	2.92176e+07	3.56139e+07	1.19933e+07	1.3109e+07	4.4385e+07	1.59418e+07
neg1362	CerP(d42:6)+HCOO	CerP(d42:6)	CerP(d42:6)+HCOO	CerP	(d42:6)	(d42:6)				764.524	C43 H75 O8 N1 P1	18.5042	23025491	1.01982e+08	6.87026e+07	8.71215e+07	1.8865e+07	4.01133e+07	184815118	3.37007e+07	123729027	9.97687e+07	5.67588e+07	2.39908e+08	4.18572e+07	2.18284e+07	2.69155e+07	4.17205e+07	9.77096e+07	7.57541e+07	182738311	1.4343e+08	6.75429e+07	1.82354e+07	1.25464e+08	4.68808e+07	1.73477e+07	6.36549e+07	3.08837e+07	5.06298e+07	3.7666e+07	5.46812e+07	1922505155	1.40553e+08	4.12439e+08	9.73136e+08	4.94095e+08	3.24121e+08	1505851637
neg1375	CerP(d44:1+O)+HCOO	CerP(d44:1	CerP(d44:1+O)+HCOO	CerP	(d44:1+O)	(d44:1+O)				818.628	C45 H89 O9 N1 P1	21.264	4.05507e+07	3.98881e+07	5.19608e+07	2.88907e+07	6.21837e+07	4.00057e+07	3.76704e+07	3.32193e+07	4.22851e+07	2.54798e+07	3.79117e+07	2.98148e+07	3.36279e+07	5.11833e+07	4.14818e+07	5.44741e+07	3.70557e+07	3.62367e+07	4.6908e+07	2.90654e+07	3.12736e+07	3.82124e+07	3.72223e+07	3.87919e+07	4.82595e+07	3.06026e+07	3.72036e+07	4.78236e+07	2.77151e+07	3.30761e+07	7.20262e+07	4.1574e+07	4.08331e+07	4.87346e+07	4.35253e+07	3.41988e+07	4.76208e+07
neg1379	CerP(d44:3)+HCOO	CerP(d44:3)	CerP(d44:3)+HCOO	CerP	(d44:3)	(d44:3)				798.602	C45 H85 O8 N1 P1	20.2542	3.76224e+06	4.95216e+06	8.81745e+06	1.07375e+07	8.1251e+06	6.76718e+06	6.9438e+06	8.24881e+06	5.89429e+06	7.29018e+06	5.21905e+06	590029	6.28089e+06	5.20217e+06	3.04243e+06	2.01821e+07	5.00127e+06	5.81781e+06	9.75098e+06	394578	4.71604e+06	5.18526e+06	3.23885e+06	2.00674e+06	3.00564e+06	3.34399e+06	8.62054e+06	4.47238e+06	4.80083e+06	5.13436e+06	5.10808e+06	3.8801e+06	3.31354e+06	7.27867e+06	3.74353e+06	4.56936e+06	5.06699e+06
neg1383	CerP(d44:4)+HCOO	CerP(d44:4)	CerP(d44:4)+HCOO	CerP	(d44:4)	(d44:4)				796.586	C45 H83 O8 N1 P1	19.814	2.882e+07	5.05084e+07	5.09332e+07	4.10067e+07	5.55902e+07	5.09803e+07	5.65628e+07	6.18337e+07	5.80242e+07	5.10373e+07	4.87207e+07	5.99053e+07	4.59239e+07	5.43977e+07	3.87461e+07	4.35653e+07	4.91186e+07	3.24557e+07	6.01079e+07	5.03439e+07	4.48746e+07	2.89769e+07	3.29639e+07	4.06408e+07	4.10536e+07	3.31842e+07	6.22898e+07	4.80488e+07	4.71365e+07	6.20927e+07	4.66533e+07	3.01144e+07	1.71434e+07	3.56599e+07	3.95859e+07	3.64703e+07	3.52559e+07
neg1385										794.571	C45 H81 O8 N1 P1	18.9414	7.38038e+06	1.04705e+07	9.6166e+06	1.06778e+07	1.23681e+07	1.05764e+07	9.58609e+06	1.37689e+07	1.20616e+07	1.239e+07	1.0307e+07	1.06571e+07	9.08877e+06	9.50537e+06	7.28596e+06	9.79187e+06	8.57507e+06	8.2111e+06	1.15891e+07	1.2192e+07	8.20088e+06	8.95643e+06	7.16902e+06	1.06312e+07	1.19426e+07	7.59665e+06	1.28147e+07	1.07839e+07	8.22076e+06	1.16314e+07	8.46866e+07	8.60056e+06	3.00705e+07	5.33726e+07	6.75251e+06	8.794e+06	1.37815e+08
neg1386										794.571	C45 H81 O8 N1 P1	19.7131	1.96353e+07	1.44183e+07	2.80298e+07	6.15313e+07	5.05275e+07	3.16646e+07	4.44237e+07	2.99258e+07	2.83569e+07	4.70752e+07	3.88177e+07	4.77414e+07	3.62456e+07	4.36682e+07	1.87249e+07	2.40539e+07	1.6118e+07	4.55304e+07	6.07821e+07	4.33406e+07	3.77077e+07	3.88922e+07	2.25532e+07	2.28275e+07	4.53925e+07	1.88061e+07	5.40088e+07	3.08149e+07	3.13503e+07	3.62768e+07	5.45772e+07	3.0484e+07	2.86283e+07	3.59877e+07	3.80884e+07	5.08121e+07	4.97161e+07
neg1387										794.571	C45 H81 O8 N1 P1	20.124	5.34328e+06	7.95327e+06	6.31623e+06	1.69138e+07	1.45177e+07	9.68397e+06	1.07623e+07	3.13419e+07	1.76178e+07	1.84098e+07	1.38292e+07	1.22121e+07	1.12375e+07	1.73073e+07	8.17218e+06	6.35538e+06	3.34527e+06	5.95646e+06	1.51224e+07	5.96106e+06	6.09277e+06	6.62906e+06	3.65121e+06	7.13398e+06	1.00735e+07	3.76381e+06	1.44659e+07	9.97905e+06	9.51333e+06	1.57034e+07	6.32206e+06	12004031	4.43796e+06	7.37449e+06	6.6575e+06	9.83565e+06	6.45012e+06
neg1388	CerP(d44:5)+HCOO	CerP(d44:5)	CerP(d44:5)+HCOO	CerP	(d44:5)	(d44:5)				794.571	C45 H81 O8 N1 P1	20.697	1.20487e+07	2.8924e+07	9.70997e+06	1.05247e+08	5.18949e+07	2.31772e+07	2.25526e+07	3.13466e+07	1.85575e+07	8.19756e+07	2.09661e+07	8.33814e+07	5.34723e+07	1.07745e+08	1.59053e+07	1.14119e+07	3.74036e+06	4.16049e+07	1.68019e+08	4.17645e+07	3.54891e+07	3.97884e+07	2.69027e+07	1.47793e+07	7.41401e+07	1.77679e+07	7.95864e+07	6.09281e+07	5.25905e+07	7.32018e+07	4.73198e+07	9.04287e+07	4.70416e+07	2.69558e+07	7.51347e+07	7.00808e+07	3.0138e+07
neg1405	CerP(d47:5)-H	CerP(d47:5)	CerP(d47:5)-H	CerP	(d47:5)	(d47:5)				790.612	C47 H85 O6 N1 P1	20.216	1.04888e+08	8.55185e+07	4.34254e+07	3.42991e+07	4.52987e+07	7.76862e+07	8.60668e+07	7.01212e+07	6.1172e+07	6.02814e+07	7.06141e+07	7.21425e+07	7.33937e+07	1.0891e+08	4.08785e+07	6.52588e+07	5.73633e+07	6.49797e+07	4.37604e+07	4.11445e+07	1.81609e+08	8.90427e+07	7.70387e+07	6.60669e+07	9.04229e+07	8.65522e+07	3.16936e+07	5.44249e+07	5.67639e+07	8.93492e+07	3.79213e+07	1.17935e+08	4.23301e+07	9.85703e+07	7.97652e+07	4.93317e+07	1.58913e+08
neg1418	CerP(d50:6)-H	CerP(d50:6)	CerP(d50:6)-H	CerP	(d50:6)	(d50:6)				830.643	C50 H89 O6 N1 P1	20.705	2327816628	2626008139	2033067269	2624039105	4186035515	2664660000	2213455654	3354929074	2842602644	2036328099	2757927703	2580073336	2459144183	2606598659	2388926355	3162700987	1887031597	2213116350	2589867541	2633007209	2566898553	2818878869	2543357601	2506359955	2152528654	2577305340	2156890313	2537538221	3105206674	2314834977	2780787798	2576384380	1339299382	2866808928	2354843132	1809962367	2281608608
neg1421	CerP(d50:8)-H	CerP(d50:8)	CerP(d50:8)-H	CerP	(d50:8)	(d50:8)				826.612	C50 H85 O6 N1 P1	19.0593	1.93338e+07	1.56924e+07	1.23023e+07	1.35643e+07	6.11695e+06	7.82894e+06	9.40452e+06	1.53694e+07	1.05667e+07	8.68287e+06	1.26236e+07	7.07301e+06	4.36794e+06	1.6508e+07	6.81457e+06	6.94998e+06	4.91465e+06	8.99911e+06	1.10813e+07	7.36932e+06	1.24339e+07	1.14564e+07	5.6883e+06	4.29818e+06	6.64132e+06	8.18317e+06	5.95968e+06	5.99996e+06	7.14767e+06	7.37523e+06	5.99821e+06	7.17139e+06	5.72561e+06	9.94855e+06	3.49439e+06	9.80505e+06	6.53424e+06
neg1439	CerP(m34:0+O)+HCOO	CerP(m34:0	CerP(m34:0+O)+HCOO	CerP	(m34:0+O)	(m34:0+O)				664.492	C35 H71 O8 N1 P1	18.077	4.36671e+06	3.84259e+06	1.74048e+06	2.22322e+06	2.12638e+06	3.78964e+06	2.58246e+06	3.99507e+06	1.69275e+06	2.746e+06	3.96252e+06	2.77413e+06	2.14792e+06	4.1279e+06	2.35791e+06	3.76007e+06	2.76416e+06	3.35192e+06	2.17286e+06	4.41421e+06	2.38289e+06	4.1938e+06	2.77822e+06	2.07477e+06	5.03169e+06	2.08866e+06	4.90156e+06	2.55281e+06	2.12964e+06	2.4321e+06	2.62568e+06	3.3246e+06	1.561e+06	5.55545e+06	3.20749e+06	2.03044e+06	2.99038e+06
neg145	CL(75:3)-H	CL(75:3)	CL(75:3)-H	CL	(75:3)	(75:3)				1500.09	C84 H157 O17 P2	19.281	7.43096e+06	5.2555e+06	5.43287e+06	3.30037e+07	1.12118e+07	1.23007e+07	1.11617e+07	1.86667e+07	1.17092e+07	1.41604e+07	7.97333e+06	1.15276e+07	1.18088e+07	2.10105e+07	1.09652e+07	3.91352e+06	4.00941e+06	6.91318e+06	1.63965e+07	6.6585e+06	8.39291e+06	1.45472e+07	1.08753e+07	3.78261e+06	1.47595e+07	9.07601e+06	1.20258e+07	2.0685e+07	1.16945e+07	1.36257e+07	1.15744e+07	1.24885e+07	1.00875e+07	5.75166e+06	9.79768e+06	1.40377e+07	7.42441e+06
neg1457										736.529	C42 H75 O7 N1 P1	17.651	9.67934e+06	1.36376e+07	8.21445e+06	1.18724e+07	7.71871e+06	1.17649e+07	1.08826e+07	1.30306e+07	9.79134e+06	1.15126e+07	9.9935e+06	1.14482e+07	1.02859e+07	1.38398e+07	6.68443e+06	6.93034e+06	8.38798e+06	1.24228e+07	1.1285e+07	1.21695e+07	1.50822e+07	1.12525e+07	9.89081e+06	7.38855e+06	1.00692e+07	8.4659e+06	7.60335e+06	9.30391e+06	9.2395e+06	1.15968e+07	1.24195e+07	1.19528e+07	5.14904e+06	1.06693e+07	1.1002e+07	1.00168e+07	14223954
neg1460	CerP(m41:5)+HCOO	CerP(m41:5)	CerP(m41:5)+HCOO	CerP	(m41:5)	(m41:5)				736.529	C42 H75 O7 N1 P1	20.119	4.68324e+07	1.21085e+08	1.67723e+08	7.05426e+07	7.15316e+07	5.28695e+07	1.54393e+08	8.47745e+07	1.66558e+08	1.2569e+08	1.45046e+08	2.64196e+08	9.58565e+07	6.80186e+07	5.66908e+07	2.23027e+08	5.14299e+07	1.14821e+08	6.77059e+07	8.27478e+07	1.02111e+08	6.0602e+07	9.23486e+07	1.12072e+08	6.84212e+07	4.76008e+07	3.77234e+07	1.22853e+08	5.98318e+07	9.05705e+07	7.8877e+07	1.88702e+08	4.4924e+07	1.08235e+08	7.87661e+07	1.26255e+08	1.69864e+08
neg1471	CerP(m43:5)+HCOO	CerP(m43:5)	CerP(m43:5)+HCOO	CerP	(m43:5)	(m43:5)				764.56	C44 H79 O7 N1 P1	19.7912	5.44815e+06	4.85872e+06	3.33621e+06	3.38386e+06	3.14468e+06	1.31178e+06	2.82155e+06	5.17173e+06	2.25089e+06	4.78323e+06	5.00585e+06	1.91925e+06	1.00856e+06	1.88602e+06	2.8459e+06	1.06906e+06	1.11811e+06	5.56705e+06	3.1249e+06	1.56947e+06	1.14858e+07	2.49151e+06	1.40043e+06	2.30722e+06	5.85401e+06	1.67939e+06	586976	988293	5.89604e+06	2.09359e+06	2.03719e+06	6.94601e+06	3.17965e+06	4.23944e+06	2.34888e+06	7.50894e+06	5.16339e+06
neg1473										762.544	C44 H77 O7 N1 P1	16.668	365486	846975	924329	988454	876464	844937	1.08356e+06	975457	921838	1.25763e+06	632296	1.54279e+06	285046	1.4613e+06	523995	385683	1.51312e+06	426340	1.20879e+06	1.13422e+06	905247	1.22866e+06	425517	321340	402557	421531	336915	362946	654157	380946	477169	477535	212808	645897	742991	606012	445640
neg1474	CerP(m43:6)+HCOO	CerP(m43:6)	CerP(m43:6)+HCOO	CerP	(m43:6)	(m43:6)				762.544	C44 H77 O7 N1 P1	17.5896	2.08565e+07	2.27197e+07	1.75367e+07	2.26437e+07	2.20582e+07	2.20783e+07	2.1447e+07	2.26618e+07	1.76345e+07	2.04264e+07	1.98323e+07	2.24317e+07	1.83785e+07	2.5165e+07	2.12493e+07	2.51235e+07	1.81928e+07	2.04833e+07	2.1175e+07	2.14402e+07	2.43347e+07	2.36069e+07	2.31485e+07	1.71849e+07	2.37947e+07	2.44497e+07	2.00127e+07	2.26016e+07	2.50623e+07	2.43946e+07	2.47522e+07	2.41298e+07	1.53078e+07	2.65921e+07	2.15015e+07	21523234	2.33377e+07
neg149	CL(75:4)-2H	CL(75:4)	CL(75:4)-2H	CL	(75:4)	(75:4)				748.534	C84 H154 O17 P2	19.609	5.25767e+08	1621236451	1643757018	9.71773e+08	1051403758	7.40319e+08	1497527408	1099349666	1969109060	1299948269	1548952418	1796636314	1181538156	8.91143e+08	8.8469e+08	1050509735	6.0807e+08	1674118040	1223033392	1337881043	9.97716e+08	7.97031e+08	1132551292	1007029643	7.60158e+08	6.86327e+08	7.64409e+08	1105770869	5.83671e+08	718350879	9.6411e+08	1218017439	4.15102e+08	1215317568	882069904	1022570038	1496201583
neg1490	CerP(m44:7)+HCOO	CerP(m44:7)	CerP(m44:7)+HCOO	CerP	(m44:7)	(m44:7)				774.544	C45 H77 O7 N1 P1	19.3588	3.22941e+07	102948628	6.21241e+07	3.18341e+07	4.3269e+07	4.77412e+07	172101109	4.24249e+07	2.48246e+07	4.67555e+07	9.12992e+07	6.86374e+07	5.20131e+07	3.86144e+07	9.62541e+07	5.53128e+07	4.95597e+07	3.6935e+07	5.6259e+07	1.16916e+08	3.85046e+07	3.0605e+07	5.53708e+07	3.57101e+07	2.07991e+07	7.88684e+07	9.58249e+07	4.67052e+07	3.95526e+07	9.24714e+07	3.3074e+07	2.02516e+08	1.43899e+07	3.58135e+07	2.33568e+07	7.31475e+07	1.61019e+08
neg1491										774.544	C45 H77 O7 N1 P1	19.7632	7.92609e+07	8.24713e+07	1.49934e+08	5.29366e+07	1.31531e+08	5.36377e+07	7.5679e+07	1.02412e+08	1.20778e+08	7.77723e+07	1.06048e+08	8.50483e+07	7.91123e+07	1.17241e+08	5.48296e+07	8.62977e+07	4.77515e+07	7.98032e+07	8.28882e+07	6.57137e+07	5.45787e+07	7.6121e+07	1.14195e+08	6.20604e+07	5.76369e+07	4.29342e+07	4.83094e+07	7.68436e+07	4.46125e+07	5.05529e+07	7.61373e+07	8.25389e+07	3.03737e+07	1.19599e+08	6.39356e+07	7.95397e+07	7.8359e+07
neg1509	CerP(m46:7)+HCOO	CerP(m46:7)	CerP(m46:7)+HCOO	CerP	(m46:7)	(m46:7)				802.576	C47 H81 O7 N1 P1	20.77	1.23418e+07	1.35461e+07	4.95545e+06	1.75756e+07	1.25755e+07	1.34118e+07	1.22966e+07	1.39572e+07	1.26667e+07	1.28312e+07	1.12856e+07	1.34101e+07	9.07235e+06	1.4458e+07	1.19133e+07	1.11851e+07	1.08019e+07	1.18638e+07	7.81852e+06	1.02614e+07	1.32287e+07	1.36483e+07	1.17822e+07	7.62107e+06	1.47777e+07	1.17201e+07	1.21138e+07	1.64228e+07	1.03224e+07	1.22435e+07	1.48874e+07	9.18979e+06	4.37055e+06	1.11273e+07	1.24525e+07	1.12799e+07	1.27304e+07
neg1515	CerP(m48:5)+HCOO	CerP(m48:5)	CerP(m48:5)+HCOO	CerP	(m48:5)	(m48:5)				834.638	C49 H89 O7 N1 P1	20.857	3.39928e+07	4.55127e+07	3.1491e+07	3.71688e+07	3.00168e+07	4.19534e+07	5.16592e+07	3.94987e+07	3.12746e+07	3.36622e+07	4.16534e+07	3.63157e+07	3.3524e+07	4.72902e+07	2.48141e+07	3.72609e+07	3.23034e+07	3.92679e+07	3.0149e+07	2.91082e+07	4.7609e+07	3.80239e+07	3.73775e+07	3.16473e+07	3.07486e+07	3.02468e+07	3.12682e+07	3.43292e+07	3.33229e+07	3.2777e+07	3.83283e+07	6.0998e+07	2.20608e+07	4.92265e+07	4.2982e+07	4.36568e+07	4.92136e+07
neg1520	CerP(m48:6)+HCOO	CerP(m48:6)	CerP(m48:6)+HCOO	CerP	(m48:6)	(m48:6)				832.623	C49 H87 O7 N1 P1	21.4283	1.63663e+07	2.05562e+07	2.34971e+07	1.64077e+07	2.27444e+07	1.98294e+07	2.48882e+07	2.70251e+07	1.22084e+07	2.87013e+07	3.21037e+07	2.7901e+07	1.63054e+07	2.58866e+07	1.89354e+07	3.12585e+07	2.4104e+07	2.75771e+07	2.09321e+07	1.72555e+07	2.0975e+07	1.60749e+07	2.16837e+07	2.13988e+07	2.48494e+07	1.40939e+07	1.44567e+07	1.30935e+07	1.39623e+07	1.42094e+07	2.19424e+07	4.08084e+07	1.0052e+07	2.26602e+07	1.73791e+07	1.78939e+07	2.05779e+07
neg1528	CerP(m48:7)+HCOO	CerP(m48:7)	CerP(m48:7)+HCOO	CerP	(m48:7)	(m48:7)				830.607	C49 H85 O7 N1 P1	21.3634	1.55032e+07	1.3278e+07	1.33927e+07	1.88903e+07	3.44707e+07	1.4087e+07	6.69737e+07	1.54304e+07	5.21242e+07	2.24761e+07	1.55928e+07	2.13578e+07	2.41873e+07	1.42958e+07	1.46847e+07	1.33865e+07	9.49437e+06	1.7112e+07	3.18503e+07	1.11543e+07	3.59131e+07	5.45929e+07	1.55601e+07	8.94541e+06	3.55597e+07	1.80663e+07	1.49254e+07	67351804	9.64798e+06	1.76922e+07	1.36378e+07	1.93686e+07	1.60515e+07	3.89559e+07	1.13883e+07	2.61377e+07	8.62459e+06
neg1543	CerP(t40:3)+HCOO	CerP(t40:3)	CerP(t40:3)+HCOO	CerP	(t40:3)	(t40:3)				758.534	C41 H77 O9 N1 P1	18.0591	258335	739489	309337	1.07194e+06	602800	604213	403225	216208	615983	589191	426564	967962	398986	686447	563893	594995	1.07795e+06	629233	491459	192387	279924	693476	510362	214823	419931	655315	508876	674430	296723	302960	9.57047e+06	736499	3.61805e+06	2.70141e+06	1.38208e+06	1.21986e+06	3.4438e+06
neg1552	CerP(t42:4)+HCOO	CerP(t42:4)	CerP(t42:4)+HCOO	CerP	(t42:4)	(t42:4)				784.55	C43 H79 O9 N1 P1	18.6484	5.02525e+06	1.5595e+07	1.47318e+07	1.50151e+07	7.21705e+06	8.76565e+06	9.16454e+06	2.22131e+07	2.28797e+07	1.0071e+07	1.69939e+07	1.01878e+07	7.98433e+06	1.17068e+07	9.54635e+06	2.04981e+07	7.76242e+06	2.30158e+07	1.50387e+07	1.18674e+07	8.93192e+06	1.5748e+07	1.2052e+07	1.28956e+07	1.43719e+07	1.17014e+07	8.72353e+06	1.49738e+07	1.06528e+07	8.56074e+06	4.89594e+07	2.30393e+07	6.92538e+06	1.41929e+07	1.16103e+07	1.04117e+07	4.47092e+07
neg1560	CerP(t42:6)+HCOO	CerP(t42:6)	CerP(t42:6)+HCOO	CerP	(t42:6)	(t42:6)				780.518	C43 H75 O9 N1 P1	17.4702	7.08853e+06	6.25681e+06	9.93214e+06	5.83857e+06	9.27534e+06	6.45179e+06	1.21629e+07	5.35899e+06	7.62808e+06	5.57969e+06	1.02892e+07	1.42844e+07	1.02772e+07	1.13642e+07	4.69335e+06	6.01328e+06	9.02266e+06	1.26498e+07	1.24166e+07	9.28808e+06	1.01299e+07	9.25403e+06	1.03479e+07	7.94566e+06	8.07424e+06	7.20386e+06	6.24755e+06	1.06929e+07	4.67886e+06	5.89756e+06	3.82892e+07	1.89866e+07	9.96574e+06	1.75778e+07	9.19938e+06	1.07474e+07	1.73233e+07
neg1568	CerP(t43:3)+HCOO	CerP(t43:3)	CerP(t43:3)+HCOO	CerP	(t43:3)	(t43:3)				800.581	C44 H83 O9 N1 P1	19.797	8.83489e+06	1.45869e+07	1.79562e+07	9.38608e+06	4.11073e+06	1.07917e+07	1.75354e+07	4.59936e+06	1.79203e+07	1.46225e+07	4.07601e+07	1.07886e+07	9.81129e+06	1.16178e+07	1.13638e+07	1.72978e+07	1.41727e+07	1.81157e+07	9.07482e+06	8.38449e+06	1.27646e+07	2.69718e+07	2.27888e+07	1.5753e+07	1.64965e+07	2.64773e+07	6.41664e+06	1.08127e+07	1.19658e+07	6.49675e+06	4.62723e+07	3.79121e+07	3.28199e+07	9.34692e+07	3.08826e+07	3.72105e+07	5.59987e+07
neg1570										796.55	C44 H79 O9 N1 P1	19.583	1.54148e+07	1.38307e+07	1.24898e+07	1.56539e+07	1.52303e+07	1.39225e+07	1.17516e+07	1.30772e+07	1.19549e+07	1.35202e+07	1.27235e+07	1.24561e+07	1.16117e+07	1.20195e+07	1.19304e+07	1.24336e+07	1.16538e+07	9.96613e+06	1.29873e+07	1.31557e+07	8.94897e+06	1.3704e+07	11299441	1.0971e+07	1.33565e+07	1.10982e+07	1.22866e+07	12436064	1.34922e+07	1.10852e+07	1.14784e+07	1.07574e+07	1.04351e+07	1.04134e+07	1.18108e+07	1.11796e+07	1.07222e+07
neg1571	CerP(t43:5)+HCOO	CerP(t43:5)	CerP(t43:5)+HCOO	CerP	(t43:5)	(t43:5)				796.55	C44 H79 O9 N1 P1	20.2744	2.34066e+06	3.99148e+06	6.80841e+06	5.36461e+06	3.63526e+06	2.61449e+06	4.40572e+06	3.11004e+06	1.34479e+06	4.71e+06	6.41629e+06	5.31188e+06	4.67231e+06	2.46113e+06	5.95081e+06	487663	3.5185e+06	7.3307e+06	4.08638e+06	2.49659e+06	2.00516e+06	4.3791e+06	7.26407e+06	4.34052e+06	4.05152e+06	3.24904e+06	1.54117e+06	5.48131e+06	965320	1.25611e+06	9.29212e+06	1.30105e+07	5.46412e+06	7.96584e+06	6.13487e+06	5.09661e+06	8.66333e+06
neg1573										794.534	C44 H77 O9 N1 P1	19.0558	1.76834e+07	1.64355e+07	1.27422e+07	1.57322e+07	1.40623e+07	1.80876e+07	1.61222e+07	1.75699e+07	1.68359e+07	1.78043e+07	1.34188e+07	1.62202e+07	1.58799e+07	1.63798e+07	1.98168e+07	1.54801e+07	1.38588e+07	1.79003e+07	1.72933e+07	1.68897e+07	1.87717e+07	1.63562e+07	1.81495e+07	1.25321e+07	1.59658e+07	1.64564e+07	1.89881e+07	1.88214e+07	1.87648e+07	1.71822e+07	1.61606e+07	1.39668e+07	1.2094e+07	1.43536e+07	1.474e+07	1.54501e+07	1.33967e+07
neg1576	CerP(t43:6)+HCOO	CerP(t43:6)	CerP(t43:6)+HCOO	CerP	(t43:6)	(t43:6)				794.534	C44 H77 O9 N1 P1	20.529	3.74794e+07	5.6146e+07	8.32772e+07	5.02224e+07	4.12633e+07	3.48459e+07	5.59481e+07	3.83332e+07	7.8121e+07	4.5511e+07	6.30454e+07	5.37464e+07	4.91648e+07	38952982	5.62398e+07	6.24326e+07	4.23069e+07	7.18123e+07	4.6992e+07	4.08651e+07	3.20752e+07	5.88646e+07	7.84313e+07	5.24172e+07	4.78852e+07	3.92396e+07	3.06786e+07	6.65654e+07	2.45634e+07	2.67944e+07	9.02835e+07	9.88795e+07	5.51913e+07	8.21712e+07	5.71272e+07	5.32443e+07	8.50948e+07
neg1577	CerP(t44:1+O)+HCOO	CerP(t44:1	CerP(t44:1+O)+HCOO	CerP	(t44:1+O)	(t44:1+O)				834.623	C45 H89 O10 N1 P1	20.4771	5.8086e+08	8.76328e+08	7.34253e+08	1219166564	8.75226e+08	6.78033e+08	1043786405	7.31284e+08	7.63573e+08	8.91592e+08	7.21452e+08	822402401	6.43824e+08	6.56194e+08	6.36152e+08	4.53232e+08	5.58778e+08	755645561	9.03192e+08	9.35508e+08	624062132	7.97923e+08	6.99861e+08	5.78579e+08	6.81565e+08	6.59491e+08	1165591622	7.44149e+08	6.9863e+08	6.54998e+08	7.06462e+08	6.0609e+08	4.60921e+08	5.99554e+08	8.4562e+08	6.59954e+08	6.88365e+08
neg1582	CerP(t44:2)+HCOO	CerP(t44:2)	CerP(t44:2)+HCOO	CerP	(t44:2)	(t44:2)				816.612	C45 H87 O9 N1 P1	20.497	4.59302e+08	4.77465e+08	3.92954e+08	5.83449e+08	3.83494e+08	3.1253e+08	3.09765e+08	320246654	3.89235e+08	2.98077e+08	3.45206e+08	3.22214e+08	230395057	4.40303e+08	4.52859e+08	3.5741e+08	2.31066e+08	360268849	2.90573e+08	3.73627e+08	2.93691e+08	747433449	5.23654e+08	1.57796e+08	4.41682e+08	3.61083e+08	3.97882e+08	4.58658e+08	3.11914e+08	2.29249e+08	8.87187e+08	5.96192e+08	3.89558e+08	5.04042e+08	5.66906e+08	5.056e+08	5.34633e+08
neg1591										806.534	C45 H77 O9 N1 P1	17.672	349872	1.19738e+06	1.78157e+06	842741	927987	1.21444e+06	889263	1.05835e+06	1.34221e+06	563321	349080	1.01475e+06	1.73263e+06	719742	367949	205424	296058	972099	1.10676e+06	527959	1.27572e+06	2.79325e+06	433482	801017	813485	1.10058e+06	650901	808608	1.17671e+06	383798	1.00458e+06	579336	301689	630019	2.08252e+06	666132	105026
neg1592	CerP(t44:7)+HCOO	CerP(t44:7)	CerP(t44:7)+HCOO	CerP	(t44:7)	(t44:7)				806.534	C45 H77 O9 N1 P1	18.0633	604037	1.09418e+06	1.08894e+06	1.34344e+06	638786	1.10925e+06	1.05032e+06	836622	1.6081e+06	1.46509e+06	1.91117e+06	1.81822e+06	588102	1.12012e+06	477265	462902	683489	877791	1.74902e+06	739414	1.21611e+06	691176	535874	606238	381003	699593	437394	782441	842805	1.16096e+06	9.19658e+06	1.48219e+06	2.2691e+06	3.79791e+06	1.65695e+06	2.1791e+06	5.76125e+06
neg1594	CerP(t45:1)+HCOO	CerP(t45:1)	CerP(t45:1)+HCOO	CerP	(t45:1)	(t45:1)				832.644	C46 H91 O9 N1 P1	20.5302	1.56634e+08	2.05006e+08	1.53522e+08	1.24024e+08	2.41107e+08	1.6858e+08	1.36913e+08	1.85418e+08	1.46326e+08	1.37407e+08	1.94271e+08	3.08962e+08	1.15675e+08	209013264	1.22773e+08	1.81155e+08	1.03338e+08	1.18988e+08	1.47854e+08	1.11264e+08	192801384	2.16153e+08	1.37296e+08	1.14688e+08	1.56659e+08	1.46139e+08	1.19134e+08	1.39301e+08	174433959	2.16744e+08	1.56353e+08	1.45743e+08	7.2392e+07	1.32326e+08	1.31096e+08	9.7625e+07	1.31152e+08
neg160	CL(76:0)-H	CL(76:0)	CL(76:0)-H	CL	(76:0)	(76:0)				1520.15	C85 H165 O17 P2	20.1622	6.10648e+06	9.61246e+06	8.89623e+06	6.1617e+06	6.93382e+06	5.56715e+06	4.82808e+06	7.95404e+06	7.13046e+06	5.18272e+06	5.95611e+06	5.21055e+06	3.0489e+06	6.40022e+06	3.93228e+06	6.30981e+06	3.43872e+06	2.97128e+06	4.76495e+06	3.75136e+06	4.49276e+06	3.85335e+06	6.04415e+06	2.13913e+06	2.51002e+06	3.05635e+06	2.01468e+06	2.18893e+06	2.24261e+06	2.66627e+06	5.25119e+06	4.23207e+06	1.45556e+06	3.81889e+06	2.17539e+06	1.7659e+06	5.42023e+06
neg1609	CerP(t45:6)+HCOO	CerP(t45:6)	CerP(t45:6)+HCOO	CerP	(t45:6)	(t45:6)				822.565	C46 H81 O9 N1 P1	20.687	1.65403e+06	3.42892e+06	6.63871e+06	4.4635e+06	4.00344e+06	2.41152e+06	4.12866e+06	2.81859e+06	4.4079e+06	4.08216e+06	5.50389e+06	3.98518e+06	2.96414e+06	2.47961e+06	1.94003e+06	1.98621e+06	1.20514e+06	5.35054e+06	3.20764e+06	3.10422e+06	2.2541e+06	2.55156e+06	2.71239e+06	4.76027e+06	1.79284e+06	4.00002e+06	1.79314e+06	4.81711e+06	977790	847485	4.96392e+06	5.68511e+06	2.84354e+06	3.21967e+06	2.27783e+06	4.75164e+06	5.00208e+06
neg1610										822.565	C46 H81 O9 N1 P1	21.2499	5.161e+06	4.3041e+06	6.16917e+06	4.03557e+06	2.51788e+06	3.59197e+06	4.39576e+06	2.49566e+06	7.2444e+06	5.21223e+06	4.90093e+06	6.00513e+06	7.26884e+06	2.60036e+06	7.27561e+06	5.13938e+06	4.68744e+06	6.38279e+06	7.32963e+06	2.24582e+06	2.33594e+06	4.29418e+06	8.41562e+06	4.05039e+06	3.64494e+06	3.20552e+06	2.05263e+06	5.81106e+06	1.73211e+07	1.63646e+06	9.71914e+06	6.91758e+06	6.48765e+06	4.39519e+06	5.411e+06	2.91138e+06	9.77583e+06
neg1615	CerP(t46:1+O)+HCOO	CerP(t46:1	CerP(t46:1+O)+HCOO	CerP	(t46:1+O)	(t46:1+O)				862.654	C47 H93 O10 N1 P1	20.9971	1.33876e+07	1.88103e+07	1.71064e+07	1.53472e+07	1.96356e+07	2.18628e+07	1.51244e+07	1.86734e+07	1.73432e+07	1.57306e+07	2.21616e+07	1.87689e+07	1.64291e+07	1.95677e+07	1.33806e+07	2.27606e+07	1.76599e+07	1.80948e+07	2.33243e+07	1.55416e+07	1.65345e+07	1.77742e+07	2.26921e+07	2.26822e+07	2.48857e+07	1.75421e+07	1.36853e+07	2.06375e+07	1.76962e+07	2.07958e+07	3.25645e+07	2.405e+07	1.47214e+07	2.07775e+07	2.29565e+07	1.99602e+07	2.20403e+07
neg1618	CerP(t46:2)+HCOO	CerP(t46:2)	CerP(t46:2)+HCOO	CerP	(t46:2)	(t46:2)				844.644	C47 H91 O9 N1 P1	20.6229	1.5873e+07	1.07394e+07	1.37473e+07	2.17466e+07	1.15811e+07	1.01304e+07	8.9744e+06	1.04972e+07	1.05603e+07	1.14044e+07	1.58884e+07	1.39689e+07	1.12918e+07	1.11302e+07	1.24645e+07	1.13847e+07	6.95694e+06	1.21747e+07	9.48661e+06	1.55886e+07	7.94932e+06	2.13039e+07	1.30417e+07	5.72517e+06	1.43354e+07	1.19684e+07	1.22281e+07	1.36189e+07	1.21485e+07	7.22351e+06	1.16594e+07	1.48524e+07	1.53458e+07	1.84405e+07	1.6898e+07	1.90224e+07	1.84364e+07
neg1627	CerP(t46:3)+HCOO	CerP(t46:3)	CerP(t46:3)+HCOO	CerP	(t46:3)	(t46:3)				842.628	C47 H89 O9 N1 P1	20.4414	2.22529e+08	2.17663e+08	2.45632e+08	2.7692e+08	2.56581e+08	159207703	1.88818e+08	1.7253e+08	1.95626e+08	2.01133e+08	1.98426e+08	2.71124e+08	162286282	2.91859e+08	2.15816e+08	2.39119e+08	1.40171e+08	1.3645e+08	1.75283e+08	2.34489e+08	1.58425e+08	1.66551e+08	1.4893e+08	1.09068e+08	1.86655e+08	1.10919e+08	2.15342e+08	2.07812e+08	2.12345e+08	1.63019e+08	1.71371e+08	2.01768e+08	1.39303e+08	1.59612e+08	1.89573e+08	1.95365e+08	188318631
neg1628										842.628	C47 H89 O9 N1 P1	20.9375	2.94361e+07	1.6569e+07	1.72426e+07	1.62877e+07	1.91524e+07	2.86795e+07	3.4224e+07	2.74606e+07	1.36566e+07	2.9997e+07	3.47654e+07	1.45966e+07	8.93593e+06	3.31892e+07	1.41236e+07	3.74356e+07	1.39383e+07	1.27354e+07	1.20618e+07	1.13664e+07	1.39587e+07	20174933	1.41575e+07	1.00533e+07	1.40818e+07	1.15576e+07	1.03707e+07	3.0525e+07	1.22239e+07	2.39094e+07	2.49257e+07	4.1703e+07	8.58769e+06	1.51269e+07	1.4956e+07	1.31334e+07	1.38185e+07
neg1632	CerP(t46:4)+HCOO	CerP(t46:4)	CerP(t46:4)+HCOO	CerP	(t46:4)	(t46:4)				840.612	C47 H87 O9 N1 P1	20.324	1025599031	1991555773	1353106823	1622389152	1521173787	1183174402	1195541941	1688338502	1196698249	1210982458	1456075603	1854160833	1046835169	1619053628	1127748643	1772283747	8.56637e+08	1305445700	1197890548	1384617035	1184545748	1662689576	1100050517	7.89381e+08	1412478547	8.36044e+08	1500705776	1046826202	1474247660	1587280129	1225053545	1514723005	6.7389e+08	1161981172	1267538710	1312955786	1367613747
neg1640	CerP(t46:7)-H	CerP(t46:7)	CerP(t46:7)-H	CerP	(t46:7)	(t46:7)				788.56	C46 H79 O7 N1 P1	20.5764	4.39079e+06	8.58724e+06	9.14321e+06	2.72162e+06	5.43862e+06	3.76746e+06	8.84042e+06	8.71405e+06	8.14284e+06	6.71362e+06	7.58797e+06	7.17842e+06	4.26805e+06	5.03922e+06	3.22487e+06	6.04391e+06	3.33157e+06	5.31124e+06	3.66873e+06	2.79914e+06	5.5757e+06	4.12697e+06	8.09738e+06	7.49331e+06	2.86224e+06	3.96155e+06	1.12598e+06	5.47148e+06	1.82868e+06	3.92484e+06	5.15097e+06	1.17945e+07	1.69355e+06	5.51627e+06	2.45313e+06	4.83502e+06	6.51884e+06
neg1642	FA(16:0)-H	FA(16:0)	FA(16:0)-H	FA	(16:0)	(16:0)				255.233	O2 H31 C16	3.01093	844402	941385	927551	944632	995509	1.1567e+06	1.09419e+06	1.09324e+06	1.25378e+06	1.24015e+06	1.2849e+06	1.26775e+06	1.26663e+06	1.10587e+06	1.16787e+06	1.20638e+06	1.34494e+06	1.30894e+06	1.23133e+06	1.28067e+06	1.30596e+06	1.43179e+06	1.3434e+06	1.27007e+06	1.38717e+06	1.39087e+06	1.28551e+06	1.30002e+06	1.38269e+06	1.45109e+07	1.82234e+06	1.43578e+06	1.30875e+06	1.30919e+06	1.97791e+06	1.25204e+06	1.30421e+06
neg165	CL(76:2)-2H	CL(76:2)	CL(76:2)-2H	CL	(76:2)	(76:2)				757.557	C85 H160 O17 P2	17.5492	546166	2.18383e+06	1.49003e+06	1.95507e+06	1.0025e+06	1.3086e+06	1.63602e+06	1.49425e+06	1.7386e+06	1.98827e+06	1.88814e+06	2.05547e+06	991054	2.41433e+06	1.02529e+06	1.88104e+06	1.2384e+06	1.61762e+06	1.39305e+06	1.13357e+06	2.42155e+06	2.03565e+06	2.15607e+06	1.15914e+06	2.05173e+06	1.59192e+06	960687	1.44475e+06	1.70796e+06	2.18489e+06	2.14424e+06	3.5285e+06	747664	3.81129e+06	1.43075e+06	2.30775e+06	1.98756e+06
neg1656										283.264	O2 H35 C18	3.51218	1.06414e+06	1.15299e+06	1.06056e+06	1.07179e+06	1.12151e+06	1.38751e+06	1.50871e+06	1.39064e+06	1.67215e+06	1.69625e+06	1.57082e+06	1.91108e+06	1.56785e+06	1.45111e+06	1.63621e+06	1.5765e+06	1.65924e+06	1.65337e+06	1.70102e+06	1.75412e+06	2.05811e+06	1.6915e+06	1.70794e+06	1.72849e+06	1.80607e+06	1.48163e+06	1.8177e+06	2.10084e+06	1.99402e+06	1.73536e+06	1.84222e+06	1.91799e+06	1.72496e+06	1.95174e+06	1.89628e+06	1.94643e+06	1.67154e+06
neg1657	FA(18:0)-H	FA(18:0)	FA(18:0)-H	FA	(18:0)	(18:0)				283.264	O2 H35 C18	4.11566	882548	1.41105e+06	1.31093e+06	1.05172e+06	1.57154e+06	1.69923e+06	1.73051e+06	1.74773e+06	2.07494e+06	2.52783e+06	2.12736e+06	1.58741e+06	2.48895e+06	2.31222e+06	1.89374e+06	2.11917e+06	1.7632e+06	2.07893e+06	1.17009e+06	1.78822e+06	2.37238e+06	2.03144e+06	1.29988e+06	2.64557e+06	1.8533e+06	2.0161e+06	1.96203e+06	2.17859e+06	1.78885e+06	2.03681e+06	2.5249e+06	2.44687e+06	2.32784e+06	1.77405e+06	2.27633e+06	2.67491e+06	2.05477e+06
neg1677	FA(18:2)-H	FA(18:2)	FA(18:2)-H	FA	(18:2)	(18:2)				279.233	O2 H31 C18	2.167	516446	722847	711140	719483	876647	1.21083e+06	1.06974e+06	975320	1.20074e+06	1.04875e+06	1.09724e+06	1.18901e+06	1.05485e+06	930087	1.22166e+06	1.14127e+06	1.17132e+06	1.00783e+06	1.0856e+06	1.17361e+06	1.08512e+06	1.35445e+06	1.28346e+06	1.27194e+06	1.28667e+06	1.24312e+06	1.41278e+06	1.47296e+06	1.58597e+06	3.64079e+07	1.81729e+06	1.44379e+06	1.39227e+06	1.2545e+06	1.887e+06	1.24409e+06	1.54951e+06
neg1684	FA(20:4)-H	FA(20:4)	FA(20:4)-H	FA	(20:4)	(20:4)				303.233	O2 H31 C20	3.855	4.76526e+06	3.12275e+06	7.57762e+06	3.51456e+06	3.66165e+06	7.60326e+06	9.27827e+06	3.68365e+06	4.31839e+06	2.90822e+06	1.16637e+07	1.18495e+07	6.71563e+06	7.92293e+06	8.50351e+06	9.12311e+06	4.61966e+06	2.67058e+06	1.45001e+07	6.51838e+06	4.94467e+06	5.16397e+06	8.21141e+06	5.60411e+06	9.99568e+06	3.22262e+06	9.74056e+06	8.55182e+06	1.16752e+07	1.01316e+06	1.34663e+06	1.68895e+07	4.67871e+06	1.22611e+07	975429	4.62194e+06	1.29769e+07
neg1685										303.233	O2 H31 C20	4.46763	7.21076e+06	5.31224e+06	9.28068e+06	2.80126e+06	6.33446e+06	8.27095e+06	9.47684e+06	6.89359e+06	7.12447e+06	6.25378e+06	1.17566e+07	1.97814e+07	9.46753e+06	1.32931e+07	7.68493e+06	6.24777e+06	5.97754e+06	6.2251e+06	1.28557e+07	1.01402e+07	5.47639e+06	5.80164e+06	5.50943e+06	5.02455e+06	1.22033e+07	5.22068e+06	6.93664e+06	9.53112e+06	1.04882e+07	967804	1.13404e+06	9.7304e+06	3.53734e+06	8.83829e+06	891406	4.20027e+06	9.79085e+06
neg1694										327.233	O2 H31 C22	3.18228	300770	279354	322529	249884	495031	483962	392848	542213	745129	522171	554115	1.18625e+06	687880	382555	464326	424415	848532	677169	710234	1.06195e+06	867408	1.01449e+06	606454	1.04531e+06	448891	424869	1.01046e+06	550644	1.0191e+06	522572	578628	596326	369483	533900	231552	531565	457630
neg1695	FA(22:6)-H	FA(22:6)	FA(22:6)-H	FA	(22:6)	(22:6)				327.233	O2 H31 C22	3.90825	1.83797e+06	903017	2.11918e+06	1.07649e+06	2.58753e+06	2.31779e+06	2.48373e+06	2.57605e+06	4.17414e+06	1.16241e+06	1.73939e+06	4.7066e+06	2.03208e+06	2.45624e+06	1.18867e+06	1.04484e+06	1.48344e+06	895734	1.79037e+06	978353	3.27811e+06	2.36277e+06	870623	1.68862e+06	1.76422e+06	1.54177e+06	1.47754e+06	1.95981e+06	1.6585e+06	1.4196e+06	1.58613e+06	2.78283e+06	274215	1.70225e+06	1.80502e+06	1.81748e+06	2.03906e+06
neg1708	GD1a(d36:1)-2H	GD1a(d36:1)	GD1a(d36:1)-2H	GD1a	(d36:1)	(d36:1)				917.479	C84 H146 O39 N4	17.618	2.38989e+06	3.43581e+06	2.19579e+06	2.57372e+06	2.22329e+06	2.71885e+06	2.59952e+06	3.19238e+06	2.6507e+06	3.6474e+06	2.72326e+06	3.35614e+06	3.15857e+06	2.96175e+06	1.7965e+06	1.8588e+06	2.16861e+06	3.40177e+06	2.97616e+06	3.34479e+06	3.64241e+06	3.26825e+06	2.98003e+06	2.34718e+06	2.55756e+06	2.96584e+06	2.30169e+06	2.57226e+06	2.64491e+06	3.57318e+06	3.25259e+06	3.28815e+06	2.00323e+06	3.48838e+06	3.29036e+06	3.75137e+06	3.86318e+06
neg1730	GD3(d34:1)-2H	GD3(d34:1)	GD3(d34:1)-2H	GD3	(d34:1)	(d34:1)				720.897	C68 H119 O29 N3	16.5892	1.28487e+06	757448	905728	226898	778682	803087	949466	624313	543499	441263	1.81141e+06	544899	2.26383e+06	821601	874637	1.95847e+06	475930	1.20139e+06	719610	556559	1.26981e+06	739463	1.16921e+06	1.62792e+06	450997	670219	364760	314802	515105	190184	2.51726e+06	3.06752e+06	1.3004e+06	1.62806e+06	848361	999572	2.60937e+06
neg176	CL(77:4)-2H	CL(77:4)	CL(77:4)-2H	CL	(77:4)	(77:4)				762.549	C86 H158 O17 P2	17.4638	1.37491e+07	1.40408e+07	1.02133e+07	1.17532e+07	1.28163e+07	1.5807e+07	1.17577e+07	1.61277e+07	9.5029e+06	9.39536e+06	1.04372e+07	1.35805e+07	7.47432e+06	1.51628e+07	1.10204e+07	1.17612e+07	8.60467e+06	1.03809e+07	1.20209e+07	9.18399e+06	2.06885e+07	1.25994e+07	1.3911e+07	8.99455e+06	1.19939e+07	1.1446e+07	7.69603e+06	1.11454e+07	1.55521e+07	1.02946e+07	1.40321e+07	1.50857e+07	6.62155e+06	1.72414e+07	1.03957e+07	1.27521e+07	1.32531e+07
neg1770	GM1(t28:0)-2H	GM1(t28:0)	GM1(t28:0)-2H	GM1	(t28:0)	(t28:0)				724.874	C65 H115 O32 N3	22.6202	5.77765e+07	5.98707e+07	5.77579e+07	2.51379e+08	6.19678e+07	6.08652e+07	7.87635e+07	2.78326e+08	2.9132e+08	7.53259e+07	8.02908e+07	6.3265e+07	6.58322e+07	7.18405e+07	7.77068e+07	7.09917e+07	6.38547e+07	6.17477e+07	2.95382e+08	6.10141e+07	6.05049e+07	9.21753e+07	6.72285e+07	6.18275e+07	6.10597e+07	6.86604e+07	2.67053e+08	277356861	6.40688e+07	3.03791e+08	5.95509e+07	6.33081e+07	5.79198e+07	2.70088e+08	2.02454e+08	5.80421e+07	1.60607e+08
neg1778	GM2(d34:5)-2H	GM2(d34:5)	GM2(d34:5)-2H	GM2	(d34:5)	(d34:5)				672.858	C65 H107 O26 N3	21.985	4.57293e+06	3.7089e+06	4.67342e+06	4.3948e+06	4.19802e+06	4.08605e+06	3.74288e+06	5.61466e+06	5.81626e+06	4.0646e+06	3.66751e+06	2.75455e+06	4.51099e+06	3.04243e+06	1.11264e+07	7.74145e+06	4.41479e+06	3.61486e+06	4.18958e+06	5.29525e+06	3.05583e+06	2.99495e+06	3.65814e+06	7.33767e+06	3.76766e+06	4.57623e+06	5.04745e+06	4.32242e+06	4.02053e+06	4.29414e+06	3.90953e+06	3.94261e+06	5.36436e+06	3.91713e+06	3.34711e+06	4.45062e+06	3.55691e+06
neg1780										672.858	C65 H107 O26 N3	23.3259	4.61944e+06	2.07743e+06	2.94232e+06	321134	1.71308e+06	2.07587e+06	755576	826776	951758	918551	1.16366e+06	764009	3.47408e+06	1.55972e+06	2.00124e+06	5.0021e+06	4.6579e+06	4.85945e+06	1.02832e+06	2.21932e+06	2.49103e+06	2.50226e+06	4.3635e+06	2.67332e+06	2.32104e+06	5.28466e+06	354694	1.10934e+06	2.71951e+06	695246	6.49842e+06	2.77489e+06	7.77251e+06	2.00913e+06	1.89961e+06	3.19173e+06	7.36664e+06
neg1781										672.858	C65 H107 O26 N3	24.0284	2.00203e+06	901327	1.39781e+06	181707	743178	780745	379410	572170	806407	503246	759895	413643	1.52133e+06	645141	1.3771e+06	2.43203e+06	2.76739e+06	1.62983e+06	707344	955300	861786	1.23621e+06	1.59103e+06	1.85708e+06	1.20516e+06	2.30927e+06	513315	914397	1.11065e+06	385783	2.53169e+06	1.26804e+06	3.1667e+06	1.61179e+06	187037	1.14794e+06	1.2176e+06
neg1782										672.858	C65 H107 O26 N3	24.5521	4.25155e+06	2.28515e+06	4.17543e+06	878319	2.39459e+06	3.00374e+06	1.43247e+06	2.26163e+06	3.3724e+06	2.0512e+06	3.24116e+06	1.79958e+06	4.78084e+06	2.34405e+06	4.78352e+06	6.05092e+06	6.53908e+06	3.43081e+06	2.88167e+06	3.39993e+06	2.36559e+06	2.92496e+06	4.78824e+06	5.93247e+06	4.57515e+06	5.34848e+06	3.27667e+06	3.7005e+06	4.82708e+06	2.80953e+06	3.72305e+06	3.75462e+06	6.93428e+06	4.69033e+06	4.49757e+06	3.75689e+06	3.96502e+06
neg1797	GM3(d31:4)-H	GM3(d31:4)	GM3(d31:4)-H	GM3	(d31:4)	(d31:4)				1103.61	C54 H91 O21 N2	20.833	6.77375e+06	7.24206e+06	7.42739e+06	5.88874e+06	5.88443e+06	7.70605e+06	7.0933e+06	9.49157e+06	4.03274e+06	1.36299e+07	7.30557e+06	7.18306e+06	7.26678e+06	1.13399e+07	7.69956e+06	5.05095e+06	9.65326e+06	9.03604e+06	8.18338e+06	9.24781e+06	1.11809e+07	6.53497e+06	5.74767e+06	7.08551e+06	6.20913e+06	9.50506e+06	7.43349e+06	5.92038e+06	6.81762e+06	6.81124e+06	2.86996e+06	3.92733e+06	7.99674e+06	4.65377e+06	7.72476e+06	6.9054e+06	5.75572e+06
neg1807	GM3(d32:4)-H	GM3(d32:4)	GM3(d32:4)-H	GM3	(d32:4)	(d32:4)				1117.63	C55 H93 O21 N2	20.8484	1.12149e+07	6.55489e+06	1.00625e+07	8.78001e+06	7.50646e+06	9.7328e+06	8.74055e+06	9.12462e+06	1.12028e+07	3.56745e+06	8.61883e+06	8.28289e+06	9.83237e+06	7.36906e+06	9.49475e+06	8.8761e+06	1.03098e+07	9.48859e+06	9.19051e+06	9.77305e+06	7.2732e+06	5.48129e+06	12339403	1.11348e+07	8.12587e+06	1.08127e+07	9.30968e+06	1.11908e+07	3.53807e+06	1.04335e+07	7.03073e+06	3.41329e+06	1.24753e+07	1.05435e+07	8.33962e+06	8.71334e+06	4.00253e+06
neg182	CL(77:6)-2H	CL(77:6)	CL(77:6)-2H	CL	(77:6)	(77:6)				760.534	C86 H154 O17 P2	19.461	2.1917e+07	3.52262e+07	3.79654e+07	2.11701e+07	2.46412e+07	21917323	2.54702e+07	4.91712e+07	3.99051e+07	2.35117e+07	3.75633e+07	3.17606e+07	2.45055e+07	2.67123e+07	2.05543e+07	2.39019e+07	1.80592e+07	2.81712e+07	3.13457e+07	2.22111e+07	2.47396e+07	2.99462e+07	7.14702e+07	3.27155e+07	3.0573e+07	3.04355e+07	2.25979e+07	3.91978e+07	17895184	2.83239e+07	2.9897e+07	5.67481e+07	1.51947e+07	3.38909e+07	2.20136e+07	4.11062e+07	4.41714e+07
neg1823	GM3(d33:4)-H	GM3(d33:4)	GM3(d33:4)-H	GM3	(d33:4)	(d33:4)				1131.64	C56 H95 O21 N2	21.5321	1.65682e+07	1.64959e+07	1.99765e+07	2.20241e+07	1.27778e+07	2.17637e+07	2.16968e+07	2.5549e+07	1.68725e+07	2.10302e+07	1.64445e+07	1.5289e+07	1.69742e+07	1.56094e+07	2.30759e+07	1.49082e+07	2.51761e+07	1.75299e+07	2.12388e+07	1.86866e+07	1.97729e+07	1.30448e+07	2.04276e+07	2.04883e+07	1.64867e+07	2.27402e+07	2.43843e+07	1.85327e+07	1.78997e+07	1.5984e+07	1.42735e+07	1.09824e+07	2.41468e+07	1.21446e+07	1.64341e+07	1.86634e+07	4.53096e+06
neg1843	GM3(d34:4)-H	GM3(d34:4)	GM3(d34:4)-H	GM3	(d34:4)	(d34:4)				1145.66	C57 H97 O21 N2	21.6629	1.34659e+06	2.28778e+06	1.51926e+06	1.19685e+06	949762	1.39053e+06	2.3552e+06	1.6464e+06	1.27217e+06	1.7535e+06	1.65165e+06	2.15886e+06	1.12329e+06	1.59243e+06	1.33426e+06	2.32133e+06	1.38665e+06	1.85198e+06	1.26177e+06	1.73943e+06	1.78686e+06	2.25968e+06	1.67454e+06	1.44008e+06	1.86778e+06	1.74138e+06	1.12231e+06	2.61526e+06	1.48259e+06	1.36561e+06	1.50028e+06	1.49189e+06	980330	2.1515e+06	1.63485e+06	1.85e+06	2.28369e+06
neg1846	GM3(d34:5)-H	GM3(d34:5)	GM3(d34:5)-H	GM3	(d34:5)	(d34:5)				1143.64	C57 H95 O21 N2	21.237	1.92129e+07	1.56816e+07	1.87404e+07	1.48227e+07	5.5749e+06	1.08591e+07	1.83653e+07	1.42765e+07	1.15967e+07	2.01705e+07	1.62566e+07	16658739	1.58563e+07	1.48766e+07	1.40376e+07	1.08742e+07	1.28582e+07	1.97613e+07	1.01565e+07	2.36481e+07	1.74343e+07	1.57536e+07	1.40072e+07	1.9183e+07	1.85243e+07	1.82372e+07	1.71004e+07	1.0812e+07	1.45624e+07	1.93894e+07	4.8784e+06	1.77294e+07	1.31087e+07	2.24899e+07	1.10344e+07	2.2719e+07	2.13193e+07
neg1856	GM3(d35:7)+HCOO	GM3(d35:7)	GM3(d35:7)+HCOO	GM3	(d35:7)	(d35:7)				1199.63	C59 H95 O23 N2	21.698	2.63624e+07	2.8578e+07	2.63524e+07	2.56595e+07	1.62978e+07	2.41278e+07	2.66086e+07	2.19654e+07	2.85177e+07	3.041e+07	3.04144e+07	3.64499e+07	2.70223e+07	2.48411e+07	3.00005e+07	1.83567e+07	2.22816e+07	2.98849e+07	2.35201e+07	2.67244e+07	3.02534e+07	3.11307e+07	2.63096e+07	2.51513e+07	2.64005e+07	2.56582e+07	2.21293e+07	2.17984e+07	2.76608e+07	3.39961e+07	1.98674e+07	2.69922e+07	2.6252e+07	2.50102e+07	3.01198e+07	5.48521e+07	3.37364e+07
neg186	CL(78:1)-2H	CL(78:1)	CL(78:1)-2H	CL	(78:1)	(78:1)				772.581	C87 H166 O17 P2	17.8749	6.52406e+07	8.08432e+07	3.73735e+07	6.89412e+07	7.36767e+07	6.15523e+07	7.17855e+07	6.66234e+07	5.97698e+07	6.7063e+07	5.54537e+07	7.85494e+07	4.28452e+07	8.07684e+07	6.51832e+07	5.2669e+07	4.63246e+07	7.35311e+07	5.25881e+07	6.33648e+07	9.54633e+07	8.43871e+07	7.21979e+07	3.02975e+07	4.52357e+07	5.30888e+07	2.93423e+07	5.08244e+07	1.00867e+08	5.65506e+07	5.59221e+07	8.16404e+07	2.74823e+07	8.47989e+07	4.90945e+07	8.08086e+07	9.30004e+07
neg1861										1179.74	C59 H107 O21 N2	17.8265	1.60003e+06	3.72553e+06	2.6932e+06	355248	2.03353e+06	1.62959e+06	2.79174e+06	2.30637e+06	2.71342e+06	1.12168e+06	3.98092e+06	2.26431e+06	4.51086e+06	3.9648e+06	3.34451e+06	4.6782e+06	1.23376e+06	2.46304e+06	1.90192e+06	1.70133e+06	3.53703e+06	2.76037e+06	1.85544e+06	3.24145e+06	2.92557e+06	1.76986e+06	1.27937e+06	1.88007e+06	2.41353e+06	2.39035e+06	2.11114e+06	5.17623e+06	862917	2.05297e+06	1.95814e+06	793179	4.16133e+06
neg1862	GM3(d36:1)-H	GM3(d36:1)	GM3(d36:1)-H	GM3	(d36:1)	(d36:1)				1179.74	C59 H107 O21 N2	18.4612	2.0306e+07	2.85433e+07	2.77312e+07	9.41069e+06	2.93493e+07	2.18304e+07	3.18437e+07	20651247	2.61371e+07	1.92745e+07	4.52321e+07	2.10867e+07	5.28039e+07	3.65372e+07	3.20936e+07	4.97819e+07	1.82408e+07	3.7994e+07	3.03778e+07	2.36e+07	4.78237e+07	3.60539e+07	2.12555e+07	3.96383e+07	3.56634e+07	2.30028e+07	2.18338e+07	2.16027e+07	3.306e+07	2.34367e+07	2.47328e+07	5.01225e+07	2.62625e+07	2.94055e+07	3.17706e+07	1.88873e+07	4.22748e+07
neg1868	GM3(d36:2)-H	GM3(d36:2)	GM3(d36:2)-H	GM3	(d36:2)	(d36:2)				1177.72	C59 H105 O21 N2	17.6033	8.8489e+06	1.15681e+07	1.30981e+07	5.53315e+06	1.27519e+07	9.24132e+06	1.15931e+07	1.16393e+07	1.15495e+07	7.67959e+06	1.49337e+07	9.40049e+06	1.68597e+07	1.3519e+07	1.14506e+07	1.73498e+07	5.05208e+06	1.3274e+07	9.11065e+06	8.74461e+06	1.44333e+07	1.13424e+07	8.84163e+06	1.18866e+07	1.17024e+07	9.09315e+06	7.19544e+06	7.75255e+06	1.16124e+07	1.09535e+07	8.8534e+06	1.83179e+07	4.91373e+06	9.91753e+06	7.92644e+06	7.9017e+06	1.36899e+07
neg1889	GM3(d38:2)-H	GM3(d38:2)	GM3(d38:2)-H	GM3	(d38:2)	(d38:2)				1205.75	C61 H109 O21 N2	18.4873	2.80219e+06	3.66595e+06	2.19728e+06	2.00123e+06	5.29837e+06	2.31045e+06	3.80073e+06	3.37567e+06	2.11948e+06	2.22433e+06	3.34536e+06	2.5457e+06	4.06127e+06	3.24659e+06	2.3772e+06	3.65457e+06	120780	2.76504e+06	2.90018e+06	1.75853e+06	2.37981e+06	940928	693761	2.58005e+06	1.4462e+06	1.30338e+06	1.91988e+06	1.99503e+06	2.05471e+06	1.40486e+06	681493	3.60973e+06	1.20846e+06	1.6564e+06	1.52856e+06	280180	2.83875e+06
neg1898	GM3(d40:1)-H	GM3(d40:1)	GM3(d40:1)-H	GM3	(d40:1)	(d40:1)				1235.8	C63 H115 O21 N2	19.903	5.71235e+07	7.66719e+07	3.89008e+07	3.90976e+07	1.28074e+08	5.94716e+07	8.60993e+07	6.6182e+07	5.29129e+07	5.13004e+07	9.54141e+07	6.48819e+07	1.054e+08	7.78963e+07	5.44321e+07	7.65521e+07	3.09213e+07	5.72217e+07	7.82303e+07	4.82519e+07	7.35022e+07	5.37269e+07	4.83405e+07	6.64651e+07	5.44183e+07	5.88592e+07	5.97435e+07	6.91288e+07	6.16099e+07	5.47675e+07	6.62451e+07	1.04078e+08	5.12238e+07	4.77306e+07	7.29143e+07	3.00172e+07	6.82814e+07
neg190	CL(21:0_20:4_15:0_22:6)-2H	CL(21:0_20:4_15:0_22:6)	CL(78:10)-2H	CL	(21:0_20:4_15:0_22:6)	(21:0)	(20:4)	(15:0)	(22:6)	763.51	C87 H148 O17 P2	18.9858	1.6043e+08	1.48303e+08	1.6733e+08	541910602	3.64249e+08	421096851	2.02769e+08	5.72821e+08	3.91624e+08	3.45954e+08	2.05937e+08	2.98131e+08	1.9092e+08	6.10228e+08	270135588	1.66781e+08	1.19121e+08	1.3403e+08	3.16293e+08	1.41785e+08	2.68602e+08	2.19127e+08	2.18967e+08	1.69702e+08	2.62266e+08	2.32669e+08	2.73993e+08	3.84077e+08	3.47512e+08	4.80295e+08	2.06056e+08	3.0709e+08	9.41622e+07	1.611e+08	8.79161e+07	278500861	1.66226e+08
neg1903	GM3(d40:2)-H	GM3(d40:2)	GM3(d40:2)-H	GM3	(d40:2)	(d40:2)				1233.78	C63 H113 O21 N2	19.3384	1.50977e+07	1.90963e+07	1.08e+07	7.44449e+06	3.76787e+07	1.4987e+07	2.15757e+07	2.23495e+07	1.46834e+07	9.52644e+06	2.72071e+07	1.33154e+07	3.11071e+07	2.46624e+07	2.02755e+07	3.28485e+07	7.30037e+06	1.50954e+07	2.07884e+07	1.61156e+07	2.82701e+07	1.87264e+07	1.74102e+07	1.73201e+07	1.42432e+07	2.06003e+07	1.46919e+07	1.48478e+07	1.87275e+07	1.0942e+07	1.7732e+07	2.97875e+07	1.08937e+07	1.66156e+07	1.84714e+07	9.38631e+06	1.76215e+07
neg1916	GM3(d42:1)-H	GM3(d42:1)	GM3(d42:1)-H	GM3	(d42:1)	(d42:1)				1263.83	C65 H119 O21 N2	20.2916	2.51777e+07	2.73371e+07	1.70393e+07	7.98283e+06	1.45115e+07	1.51062e+07	2.53775e+07	1.6782e+07	1.06093e+07	1.39067e+07	2.20161e+07	2.13581e+07	1.92259e+07	2.36569e+07	1.74195e+07	2.87508e+07	8.21829e+06	1.71194e+07	1.31335e+07	1.80852e+07	2.70418e+07	1.17382e+07	1.99536e+07	2.05771e+07	2.02889e+07	2.33109e+07	1.13763e+07	1.94678e+07	1.32978e+07	1.08843e+07	1.51145e+07	2.93582e+07	1.11041e+07	1.10671e+07	1.2918e+07	8.73367e+06	1.85014e+07
neg1921	GM3(d42:2)-H	GM3(d42:2)	GM3(d42:2)-H	GM3	(d42:2)	(d42:2)				1261.82	C65 H117 O21 N2	19.8774	7.91203e+07	8.70226e+07	5.27061e+07	2.56559e+07	4.50764e+07	4.95433e+07	8.81076e+07	5.43471e+07	3.47757e+07	4.69763e+07	7.38567e+07	6.95901e+07	6.50529e+07	7.80544e+07	5.3477e+07	9.60015e+07	2.60105e+07	5.56807e+07	4.16659e+07	5.90414e+07	8.59049e+07	3.90613e+07	4.46235e+07	6.72385e+07	6.23521e+07	7.91352e+07	3.88426e+07	6.11989e+07	4.49635e+07	5.36912e+07	5.21951e+07	1.00349e+08	4.02449e+07	3.57536e+07	3.87768e+07	2.7961e+07	6.11009e+07
neg1926	GM3(d42:3)-H	GM3(d42:3)	GM3(d42:3)-H	GM3	(d42:3)	(d42:3)				1259.8	C65 H115 O21 N2	19.2616	2.10778e+07	2.6098e+07	1.61136e+07	8.97342e+06	1.66594e+07	1.63858e+07	2.16159e+07	1.86688e+07	1.08393e+07	1.20814e+07	2.71762e+07	1.49013e+07	2.45155e+07	2.29778e+07	2.02963e+07	3.3007e+07	8.74821e+06	1.99694e+07	1.83958e+07	1.73369e+07	2.28031e+07	1.47743e+07	1.55393e+07	2.07671e+07	2.14094e+07	1.86156e+07	1.46466e+07	1.48737e+07	1.79861e+07	1.21975e+07	1.81871e+07	3.77812e+07	1.16418e+07	16542016	1.40178e+07	1.13566e+07	2.12547e+07
neg200	CL(78:3)-2H	CL(78:3)	CL(78:3)-2H	CL	(78:3)	(78:3)				770.565	C87 H162 O17 P2	19.148	2.18869e+07	5.6956e+07	5.99294e+07	6.30374e+07	3.1239e+07	3.96273e+07	3.9907e+07	5.47022e+07	5.61996e+07	4.2355e+07	3.81052e+07	5.60908e+07	3.3781e+07	3.27257e+07	2.66557e+07	1.67279e+07	2.14333e+07	6.04648e+07	4.2219e+07	5.72511e+07	4.36048e+07	6.8807e+07	2.45324e+07	3.57156e+07	3.37392e+07	4.98923e+07	3.93592e+07	3.18861e+07	4.91247e+07	2.76965e+07	9.19043e+07	2.70521e+07	2.54674e+07	2.32816e+07	2.67839e+07	6.07258e+07	4.74021e+07
neg2001	GM3(m41:1)+HCOO	GM3(m41:1)	GM3(m41:1)+HCOO	GM3	(m41:1)	(m41:1)				1279.83	C65 H119 O22 N2	20.497	1.31765e+07	1.69475e+07	1.31378e+07	7.41325e+06	1.89493e+07	1.76615e+07	1.34357e+07	1.92729e+07	1.05388e+07	1.14185e+07	2.40546e+07	2.06218e+07	2.36717e+07	1.39303e+07	1.42016e+07	7.95446e+06	1.54103e+07	1.29712e+07	1.91305e+07	8.91298e+06	1.34786e+07	2.56618e+07	1.182e+07	1.5686e+07	1.06027e+07	1.21626e+07	9.67157e+06	1.21778e+07	1.89545e+07	2.04792e+07	1.30731e+07	3.81308e+07	1.66628e+07	1.96772e+07	1.77855e+07	2.29797e+07	2.04641e+07
neg2040	GM3(t38:4)-2H	GM3(t38:4)	GM3(t38:4)-2H	GM3	(t38:4)	(t38:4)				608.355	C61 H104 O22 N2	3.735	2.7614e+06	1.39736e+06	914559	1.05104e+06	1.14282e+06	1.32575e+06	1.46562e+06	886711	1.17515e+06	969142	1.17629e+06	3.22445e+06	2.17469e+06	486106	1.45414e+06	1.19204e+06	3.49483e+06	2.4256e+06	1.81719e+06	843205	2.96068e+06	5.45667e+06	1.09637e+06	968722	1.06077e+06	1.07249e+06	2.60905e+06	1.50389e+06	1.16424e+06	514916	2.02091e+06	2.35817e+06	1.86779e+06	6.50432e+06	1.20052e+06	1.58751e+06	1.8014e+06
neg205	CL(78:4)-2H	CL(78:4)	CL(78:4)-2H	CL	(78:4)	(78:4)				769.557	C87 H160 O17 P2	19.273	9.68291e+07	1.19047e+08	2.34517e+08	2.36628e+08	1.27662e+08	1.54093e+08	1.60252e+08	2.13415e+08	1.31283e+08	253576001	1.55485e+08	2.29949e+08	1.83731e+08	1.3066e+08	1.03681e+08	6.76472e+07	9.13712e+07	2.39276e+08	1.68853e+08	2.24287e+08	1.25996e+08	1.73806e+08	1.83972e+08	9.49578e+07	1.34755e+08	1.24451e+08	2.50278e+08	2.40859e+08	1.91085e+08	1.76041e+08	3.50335e+08	1.87318e+08	135945390	2.41502e+08	1.08742e+08	1.7199e+08	1.32772e+08
neg2081	Hex1Cer(d33:1)-H	Hex1Cer(d33:1)	Hex1Cer(d33:1)-H	Hex1Cer	(d15:0_18:1)	(d15:0)	(18:1)			684.542	C39 H74 O8 N1	18.391	1.10122e+07	1.41323e+07	9.588e+06	1.15135e+07	6.05542e+06	1.05929e+07	1.43774e+07	8.55491e+06	7.24094e+06	9.01993e+06	1.06202e+07	8.53257e+06	6.32777e+06	1.41126e+07	5.37061e+06	7.6382e+06	4.8458e+06	8.53189e+06	9.9423e+06	6.45896e+06	1.12319e+07	1.17852e+07	7.79327e+06	4.75967e+06	9.32183e+06	3.93525e+06	4.36688e+06	5.90191e+06	4.63101e+06	5.42942e+06	1.03452e+07	9.42576e+06	4.09946e+06	1.10725e+07	6.10781e+06	7.79548e+06	1.28687e+07
neg2082	Hex1Cer(d15:0_18:1)+HCOO	Hex1Cer(d15:0_18:1)	Hex1Cer(d33:1)+HCOO	Hex1Cer	(d15:0_18:1)	(d15:0)	(18:1)			730.547	C40 H76 O10 N1	18.831	5.61157e+07	7.09157e+07	5.60617e+07	6.32469e+07	3.28144e+07	5.71885e+07	7.97799e+07	5.1097e+07	3.77693e+07	4.29926e+07	6.04577e+07	4.42147e+07	3.38841e+07	7.40416e+07	2.97531e+07	4.35095e+07	2.53997e+07	4.68333e+07	5.25376e+07	3.68517e+07	6.1876e+07	5.91506e+07	4.23008e+07	2.49361e+07	4.7744e+07	2.27614e+07	2.14605e+07	3.35055e+07	2.5697e+07	3.18583e+07	5.63401e+07	5.59531e+07	2.207e+07	5.84258e+07	3.40854e+07	4.43452e+07	6.55619e+07
neg2095	Hex1Cer(d18:1_16:0)-H	Hex1Cer(d18:1_16:0)	Hex1Cer(d34:1)-H	Hex1Cer	(d18:1_16:0)	(d18:1)	(16:0)			698.558	C40 H76 O8 N1	19.3684	3.62893e+07	4.0904e+07	4.1781e+07	4.80138e+07	4.29739e+07	6.32005e+07	5.86478e+07	5.41785e+07	2.73181e+07	3.47029e+07	4.30149e+07	3.60032e+07	3.13949e+07	7.15833e+07	3.89694e+07	5.03736e+07	24061193	3.58228e+07	5.28679e+07	3.0964e+07	6.1058e+07	3.50008e+07	3.4152e+07	2.39765e+07	4.51653e+07	2.2061e+07	2.63264e+07	4.063e+07	3.87314e+07	3.01397e+07	4.95471e+07	3.46419e+07	2.92071e+07	3.76895e+07	3.15997e+07	3.25372e+07	4.2661e+07
neg21	CL(63:7)-H	CL(63:7)	CL(63:7)-H	CL	(63:7)	(63:7)				1323.84	C72 H125 O17 P2	23.2577	592438	644159	830976	402394	422255	665601	374859	771736	516884	707204	417176	506862	710585	573523	913474	1.34341e+06	1.93423e+06	414979	610055	257456	545688	1.85808e+06	1.06541e+06	604749	832266	911049	360950	654243	875706	140634	2.22205e+06	876236	385111	605593	1.55164e+06	462200	152806
neg210	CL(78:5)-2H	CL(78:5)	CL(78:5)-2H	CL	(78:5)	(78:5)				768.549	C87 H158 O17 P2	18.3839	1.31363e+07	1.56023e+07	1.11175e+07	2.04738e+07	531028	8.57238e+06	1.78468e+07	391981	2.17942e+07	1.59832e+07	1.34949e+07	1.20709e+07	339904	8.63327e+06	1.49109e+07	200157	1.48028e+07	1.75148e+07	1.47587e+07	1.2378e+07	6.3753e+06	2.06621e+07	1.84931e+07	6.16664e+06	9.98316e+06	1.27793e+07	1.55558e+07	2.6636e+07	1.14139e+06	7.58112e+06	2.45472e+07	1.40967e+07	8.84285e+06	1.54692e+07	1.56033e+07	7.52228e+06	5.79368e+06
neg2104	Hex1Cer(d16:1_18:1)+HCOO	Hex1Cer(d16:1_18:1)	Hex1Cer(d34:2)+HCOO	Hex1Cer	(d16:1_18:1)	(d16:1)	(18:1)			742.547	C41 H76 O10 N1	18.1775	1.54313e+07	2.09264e+07	1.29222e+07	1.66626e+07	1.55756e+07	1.85554e+07	1.98643e+07	1.44109e+07	8.529e+06	9.71786e+06	1.4468e+07	1.2311e+07	1.13005e+07	2.06129e+07	1.48978e+07	2.05147e+07	7.05606e+06	1.36086e+07	1.9364e+07	1.60472e+07	2.45386e+07	1.91162e+07	1.8745e+07	8.52716e+06	2.04275e+07	1.30717e+07	8.82265e+06	1.56846e+07	2.03606e+07	1.15643e+07	2.78787e+07	1.70187e+07	7.54176e+06	2.81969e+07	1.49499e+07	1.84029e+07	2.37616e+07
neg2111	Hex1Cer(d34:2+O)+HCOO	Hex1Cer(d34:2	Hex1Cer(d34:2+O)+HCOO	Hex1Cer	(d34:2+O)	(d34:2+O)				758.542	C41 H76 O11 N1	18.0422	1.45776e+07	1.3948e+07	9.17625e+06	1.26152e+07	1.20341e+07	1.45983e+07	1.44847e+07	1.58898e+07	9.33982e+06	9.52003e+06	1.05683e+07	1.2568e+07	9.83682e+06	1.86392e+07	8.90591e+06	1.07145e+07	6.96987e+06	7.87237e+06	1.16245e+07	1.03821e+07	1.11692e+07	1.61435e+07	1.03711e+07	7.44967e+06	9.10008e+06	1.0069e+07	8.19381e+06	1.18692e+07	1.29439e+07	8.0574e+06	1.48329e+07	1.59036e+07	4.92888e+06	19163221	8.6382e+06	1.17432e+07	9.42581e+06
neg2113	Hex1Cer(d14:0_20:4)+HCOO	Hex1Cer(d14:0_20:4)	Hex1Cer(d34:4)+HCOO	Hex1Cer	(d14:0_20:4)	(d14:0)	(20:4)			738.516	C41 H72 O10 N1	17.6974	1.52411e+06	880113	768176	844900	1.08364e+06	672255	1.27338e+06	1.28278e+06	583173	1.1447e+06	786974	664954	1.00501e+06	2.05146e+06	976122	985664	1.12106e+06	818824	1.61196e+06	1.17542e+06	891063	854856	676018	480150	1.03927e+06	1.0513e+06	964358	1.22152e+06	1.08596e+06	1.07293e+06	1.39498e+06	892977	875793	1.40375e+06	654158	501725	701404
neg2127	Hex1Cer(d36:1)+HCOO	Hex1Cer(d36:1)	Hex1Cer(d36:1)+HCOO	Hex1Cer	(d36:1)	(d36:1)				772.594	C43 H82 O10 N1	20.26	5.59175e+07	4.21037e+07	4.82649e+07	2.24059e+07	3.80865e+07	4.51463e+07	4.66056e+07	3.61692e+07	5.39043e+07	2.81425e+07	3.62694e+07	4.19036e+07	3.61412e+07	3.77696e+07	4.28337e+07	5.34739e+07	3.51891e+07	4.92292e+07	4.1078e+07	3.3978e+07	4.82944e+07	4.02777e+07	5.25921e+07	2.91084e+07	5.61833e+07	4.32358e+07	3.99088e+07	4.85933e+07	2.69687e+07	4.44055e+07	6.05992e+07	5.55977e+07	3.0082e+07	6.62247e+07	5.41472e+07	5.2882e+07	7.27082e+07
neg214	CL(78:6)-2H	CL(78:6)	CL(78:6)-2H	CL	(78:6)	(78:6)				767.541	C87 H156 O17 P2	18.7785	1.57312e+08	260781599	2.25783e+08	2.21194e+08	2.47276e+08	2.94105e+08	2.55424e+08	3.05057e+08	2.54993e+08	2.69349e+08	2.32681e+08	3.13425e+08	2.23222e+08	2.81651e+08	1.86201e+08	2.40183e+08	2.27283e+08	2.40365e+08	2.77258e+08	2.35804e+08	2.72081e+08	1.77877e+08	1.67041e+08	2.14944e+08	2.39169e+08	2.02359e+08	2.5234e+08	2.20221e+08	2.59612e+08	3.18012e+08	2.73052e+08	176512808	9.62572e+07	1.89268e+08	2.10731e+08	2.1422e+08	2.05379e+08
neg2146	Hex1Cer(d15:0_22:6)+HCOO	Hex1Cer(d15:0_22:6)	Hex1Cer(d37:6)+HCOO	Hex1Cer	(d15:0_22:6)	(d15:0)	(22:6)			776.532	C44 H74 O10 N1	17.9915	3.98802e+07	9.81082e+07	5.76169e+07	1.16099e+08	4.71396e+07	4.57436e+07	1.0028e+08	1.0373e+08	7.93829e+07	9.0459e+07	8.48929e+07	1.01314e+08	6.30667e+07	3.31383e+07	6.04437e+07	1.72524e+07	5.12522e+07	1.04151e+08	1.13742e+08	6.70746e+07	3.60822e+07	9.90684e+07	6.90459e+07	3.13231e+07	4.13912e+07	7.56988e+07	9.52738e+07	8.51783e+07	4.19739e+07	6.94962e+07	164291483	5.81676e+07	4.34473e+07	7.07294e+07	1.35763e+08	1.24534e+08	6.89694e+07
neg2147										776.532	C44 H74 O10 N1	19.4299	2.14803e+06	2.34103e+06	2.33752e+06	4.53727e+06	3.11065e+06	2.58304e+06	2.65618e+06	4.36143e+06	3.3521e+06	2.19465e+06	2.58613e+06	4.45221e+06	2.32052e+06	2.80429e+06	3.02355e+06	2.79678e+06	2.54421e+06	3.15003e+06	2.14464e+06	1.29256e+06	2.16696e+06	2.62357e+06	2.4674e+06	1.64058e+06	2.42277e+06	2.26742e+06	1.05704e+06	2.82289e+06	2.45632e+06	3.23419e+06	5.69037e+06	2.80698e+06	2.49526e+06	2.58329e+06	3.46444e+06	945045	2.78889e+06
neg215										767.541	C87 H156 O17 P2	19.2846	1.96009e+06	3.12166e+06	5.04516e+06	8.60464e+06	9.4038e+06	9.67999e+06	5.26474e+06	1.21841e+07	8.19611e+06	7.66001e+06	6.52135e+06	7.72606e+06	4.24386e+06	9.8765e+06	3.83464e+06	3.10017e+06	2.55054e+06	2.97667e+06	6.09175e+06	2.35586e+06	2.40353e+06	4.15457e+06	2.56314e+06	3.26551e+06	7.26839e+06	1.7743e+06	6.04357e+06	7.79374e+06	5.74856e+06	6.71941e+06	5.53638e+06	1.05095e+07	1.87687e+06	4.56223e+06	2.59221e+06	4.33726e+06	2.64146e+06
neg2156	Hex1Cer(d18:1_20:0)+HCOO	Hex1Cer(d18:1_20:0)	Hex1Cer(d38:1)+HCOO	Hex1Cer	(d18:1_20:0)	(d18:1)	(20:0)			800.626	C45 H86 O10 N1	20.874	1.42919e+08	1.73104e+08	1.67625e+08	9.51776e+07	1.82087e+08	1.56652e+08	2.04342e+08	1.66095e+08	1.45021e+08	1.41356e+08	1.7221e+08	1.70724e+08	1.17802e+08	243398891	1.32518e+08	1.99243e+08	1.13811e+08	1.75211e+08	1.83942e+08	1.28581e+08	1.99278e+08	1.74835e+08	1.4193e+08	1.18192e+08	1.96066e+08	1.22177e+08	1.41633e+08	173351611	9.30376e+07	1.51269e+08	2.72012e+08	1.82914e+08	8.20907e+07	1.83717e+08	2.04545e+08	115235315	2.49713e+08
neg2157	Hex1Cer(d38:1)-H	Hex1Cer(d38:1)	Hex1Cer(d38:1)-H	Hex1Cer	(d18:1_20:0)	(d18:1)	(20:0)			754.62	C44 H84 O8 N1	20.874	1.74558e+07	20622213	2.05415e+07	1.11031e+07	2.16811e+07	1.91533e+07	2.49228e+07	2.06898e+07	1.80217e+07	1.6753e+07	2.14119e+07	2.05228e+07	1.42437e+07	3.02655e+07	1.67304e+07	2.45325e+07	1.40324e+07	2.1303e+07	2.24164e+07	1.55416e+07	2.46169e+07	2.22828e+07	1.75048e+07	1.45584e+07	2.46156e+07	1.47743e+07	1.72621e+07	2.1597e+07	1.09265e+07	1.92385e+07	3.36674e+07	2.21784e+07	9.41806e+06	2.18252e+07	2.50409e+07	1.37884e+07	3.01836e+07
neg2171	Hex1Cer(d16:0_22:5)+HCOO	Hex1Cer(d16:0_22:5)	Hex1Cer(d38:5)+HCOO	Hex1Cer	(d16:0_22:5)	(d16:0)	(22:5)			792.563	C45 H78 O10 N1	19.0278	1.87527e+07	2.50089e+07	1.33337e+07	3.90648e+07	3.54014e+07	2.46741e+07	1.74274e+07	8.36773e+06	3.09592e+07	3.71087e+07	3.01368e+07	4.9087e+07	1.95453e+07	1.86094e+07	1.87284e+07	2.0736e+07	2.37204e+07	2.80335e+07	4.02805e+07	3.91049e+07	2.61572e+07	2.42251e+07	3.54949e+07	2.38709e+07	2.23183e+07	5.75403e+07	2.61058e+07	2.3839e+07	2.66151e+07	3.06298e+07	3.58525e+08	4.92027e+07	9.88521e+07	2.19333e+08	9.44809e+07	7.52221e+07	3.39593e+08
neg2183	Hex1Cer(d17:1_22:0)+HCOO	Hex1Cer(d17:1_22:0)	Hex1Cer(d39:1)+HCOO	Hex1Cer	(d17:1_22:0)	(d17:1)	(22:0)			814.641	C46 H88 O10 N1	21.0197	5.25921e+07	6.46572e+07	6.10205e+07	3.30929e+07	3.74767e+07	4.80728e+07	4.71155e+07	4.30836e+07	4.74478e+07	3.81575e+07	4.94209e+07	5.56293e+07	3.51192e+07	6.52354e+07	3.53925e+07	4.9736e+07	4.15541e+07	5.62093e+07	5.64673e+07	3.07161e+07	4.73715e+07	5.538e+07	4.73655e+07	3.11939e+07	5.82715e+07	2.78103e+07	3.39125e+07	4.92142e+07	2.53366e+07	4.71867e+07	8.19708e+07	6.08703e+07	2.92108e+07	7.64077e+07	5.63221e+07	4.48902e+07	8.31708e+07
neg2186	Hex1Cer(d39:1+O)+HCOO	Hex1Cer(d39:1	Hex1Cer(d39:1+O)+HCOO	Hex1Cer	(d39:1+O)	(d39:1+O)				830.636	C46 H88 O11 N1	20.899	1.34806e+07	1.2079e+07	1.155e+07	1.46017e+07	1.00649e+07	1.05202e+07	1.09779e+07	1.50131e+07	1.08e+07	9.15403e+06	1.06987e+07	1.80031e+07	1.34627e+06	1.05539e+07	8.06124e+06	7.25251e+06	1.93289e+07	8.55129e+06	1.6675e+07	8.27053e+06	9.8963e+06	1.39024e+07	1.71505e+07	8.61932e+06	4.39516e+06	7.08729e+06	1.05812e+07	8.9226e+06	4.61656e+06	1.90691e+07	9.97075e+06	1.63439e+07	6.39324e+06	2.20563e+07	1.23685e+07	1.1558e+07	1.82822e+07
neg2193	Hex1Cer(d40:0)+HCOO	Hex1Cer(d40:0)	Hex1Cer(d40:0)+HCOO	Hex1Cer	(d40:0)	(d40:0)				830.673	C47 H92 O10 N1	21.5454	5.58388e+06	7.87155e+06	4.85985e+06	5.7866e+06	8.6612e+06	7.70263e+06	1.09794e+07	9.91942e+06	6.74302e+06	6.44273e+06	7.94117e+06	9.98489e+06	6.02999e+06	1.01708e+07	5.2273e+06	6.22731e+06	8.59231e+06	6.95809e+06	1.25382e+07	6.26581e+06	6.56837e+06	8.88155e+06	7.95646e+06	5.5734e+06	6.74448e+06	7.68284e+06	7.48859e+06	7.75984e+06	4.56553e+06	9.31016e+06	1.79367e+07	8.74023e+06	5.21195e+06	6.68426e+06	8.62968e+06	8.28051e+06	9.54736e+06
neg2198										828.657	C47 H90 O10 N1	20.5646	3.64244e+07	3.43208e+07	3.45145e+07	1.79142e+07	4.49169e+07	3.45253e+07	3.01783e+07	3.14252e+07	2.70002e+07	2.21944e+07	3.02611e+07	3.66713e+07	1.88592e+07	4.56911e+07	3.15453e+07	5.13195e+07	1.9848e+07	2.95888e+07	4.03434e+07	2.2883e+07	4.4088e+07	4.28779e+07	3.17438e+07	2.36634e+07	3.92225e+07	2.36445e+07	2.25409e+07	3.53068e+07	2.45294e+07	2.89981e+07	5.10366e+07	3.55535e+07	1.40587e+07	4.97881e+07	3.20724e+07	2.24095e+07	4.15339e+07
neg2199										782.652	C46 H88 O8 N1	20.5646	3.55736e+06	3.14362e+06	3.32716e+06	1.56086e+06	4.67166e+06	2.87773e+06	2.57378e+06	2.91637e+06	2.80313e+06	2.36831e+06	2.66559e+06	3.65192e+06	1.53338e+06	4.18793e+06	2.7554e+06	5.32932e+06	2.01908e+06	2.54729e+06	3.90125e+06	1.62075e+06	4.3343e+06	3.98752e+06	2.75664e+06	2.08169e+06	3.86892e+06	2.22652e+06	1.65942e+06	3.48412e+06	2.03436e+06	2.58595e+06	4.78904e+06	3.23156e+06	951031	5.1648e+06	2.90666e+06	1.93914e+06	3.25505e+06
neg220	CL(78:7)-2H	CL(78:7)	CL(78:7)-2H	CL	(78:7)	(78:7)				766.534	C87 H154 O17 P2	19.1691	1.55235e+07	1.89057e+07	2.37664e+07	5.18892e+07	4.79022e+07	3.68172e+07	3.21531e+07	6.70115e+07	4.21593e+07	4.56125e+07	2.75789e+07	4.91235e+07	2.46389e+07	5.11953e+07	2.27538e+07	2.03599e+07	1.2646e+07	1.78181e+07	3.38939e+07	1.37585e+07	1.70637e+07	2.4299e+07	1.90901e+07	1.63041e+07	3.99129e+07	1.57278e+07	3.38611e+07	4.29416e+07	2.57575e+07	4.29686e+07	2.71436e+07	4.18955e+07	1.1138e+07	2.41448e+07	1.65421e+07	2.45583e+07	3.06889e+07
neg2200	Hex1Cer(d16:0_24:1)+HCOO	Hex1Cer(d16:0_24:1)	Hex1Cer(d40:1)+HCOO	Hex1Cer	(d16:0_24:1)	(d16:0)	(24:1)			828.657	C47 H90 O10 N1	21.1891	7.57717e+08	9.00696e+08	1007093637	6.15304e+08	1214259128	8.95824e+08	9.80934e+08	7.76511e+08	7.57326e+08	5.9776e+08	8.77139e+08	8.22695e+08	5.19668e+08	1309629696	7.35413e+08	1016431988	610999367	8.27791e+08	1002505470	5.81384e+08	959893300	1000009924	7.15657e+08	6.30696e+08	1146671215	6.15214e+08	6.69461e+08	9.64855e+08	5.76186e+08	7.16249e+08	1626222222	9.56668e+08	6.122e+08	9.83394e+08	1021500686	7.39098e+08	1081390821
neg2201										782.652	C46 H88 O8 N1	21.1891	8.60306e+07	1.02071e+08	1.15936e+08	6.94322e+07	1.40225e+08	9.85597e+07	1.10974e+08	8.81419e+07	8.50504e+07	6.59017e+07	9.98966e+07	9.2071e+07	5.86089e+07	1.50326e+08	8.17055e+07	1.15569e+08	68799958	9.33331e+07	1.1391e+08	6.40205e+07	1.11033e+08	1.15686e+08	7.96638e+07	7.03171e+07	1.30494e+08	6.84419e+07	7.6302e+07	1.08486e+08	6.44367e+07	7.96567e+07	1.85712e+08	1.05492e+08	6.68164e+07	1.10083e+08	1.1481e+08	8.09686e+07	1.20182e+08
neg2215	Hex1Cer(d18:2_22:0)+HCOO	Hex1Cer(d18:2_22:0)	Hex1Cer(d40:2)+HCOO	Hex1Cer	(d18:2_22:0)	(d18:2)	(22:0)			826.641	C47 H88 O10 N1	20.8344	2.41901e+08	2.27993e+08	227557412	1.17451e+08	2.85936e+08	2.25182e+08	2.01253e+08	2.05219e+08	1.74608e+08	1.49694e+08	1.94072e+08	231718754	1.20256e+08	3.08616e+08	1.97672e+08	3.29514e+08	1.29591e+08	1.9253e+08	2.68758e+08	1.48736e+08	2.87504e+08	2.79108e+08	2.11082e+08	1.53288e+08	2.56536e+08	1.5585e+08	1.4788e+08	228037042	158575280	1.8795e+08	3.40079e+08	2.28384e+08	9.33255e+07	320455023	1.88185e+08	1.45769e+08	2.68117e+08
neg2216										780.636	C46 H86 O8 N1	20.8344	2.74647e+07	2.51421e+07	2.60602e+07	1.30261e+07	3.1618e+07	2.60057e+07	2.25856e+07	2.29511e+07	1.94204e+07	1.67151e+07	2.07471e+07	2.6128e+07	1.32721e+07	3.45624e+07	2.25285e+07	3.77938e+07	1.45646e+07	2.1718e+07	3.03253e+07	1.57917e+07	3.22027e+07	3.19216e+07	2.43076e+07	1.70906e+07	2.85875e+07	1.70085e+07	1.56516e+07	2.51426e+07	1.69711e+07	2.03589e+07	3.73536e+07	2.498e+07	9.38732e+06	3.55202e+07	2.35409e+07	1.53088e+07	2.89255e+07
neg2219										778.62	C46 H84 O8 N1	21.3648	2.78266e+06	3.22082e+06	2.59498e+06	3.98422e+06	3.48333e+06	3.24193e+06	3.17402e+06	2.99978e+06	3.66395e+06	4.69604e+06	3.46198e+06	4.25277e+06	2.42824e+06	3.56715e+06	2.97838e+06	3.86176e+06	2.55045e+06	3.53827e+06	3.46018e+06	4.01509e+06	4.46286e+06	4.0406e+06	3.09871e+06	4.41291e+06	4.01805e+06	3.57951e+06	3.50251e+06	3.68313e+06	3.36829e+06	3.09804e+06	4.1866e+06	2.92573e+06	1.06952e+06	2.20359e+06	3.22602e+06	1.62003e+06	2.51301e+06
neg2221	Hex1Cer(d40:3)-H	Hex1Cer(d40:3)	Hex1Cer(d40:3)-H	Hex1Cer	(d40:3)	(d40:3)				778.62	C46 H84 O8 N1	22.227	1.84443e+06	2.67942e+06	2.93818e+06	2.78063e+06	2.88389e+06	3.35902e+06	1.9313e+06	4.2243e+06	2.79458e+06	3.82462e+06	3.81418e+06	3.48971e+06	2.22106e+06	3.13859e+06	2.85672e+06	987724	3.90152e+06	2.63704e+06	3.5457e+06	1.59694e+06	2.26123e+06	5.824e+06	2.39919e+06	3.1747e+06	1.93502e+06	2.69575e+06	2.64035e+06	3.16264e+06	3.1903e+06	5.80107e+06	2.288e+06	4.8171e+06	2.24779e+06	4.517e+06	3.56915e+06	5.10302e+06	2.70554e+06
neg2224	Hex1Cer(d18:0_22:5)+HCOO	Hex1Cer(d18:0_22:5)	Hex1Cer(d40:5)+HCOO	Hex1Cer	(d18:0_22:5)	(d18:0)	(22:5)			820.594	C47 H82 O10 N1	19.837	7.80701e+07	9.14667e+07	7.57255e+07	9.13003e+07	8.83196e+07	7.11631e+07	1.12986e+08	6.58193e+07	6.02057e+07	9.46013e+07	1.00489e+08	120914624	6.81987e+07	8.12072e+07	5.51548e+07	6.42551e+07	5.94508e+07	8.73318e+07	73623167	9.09188e+07	1.00818e+08	116729226	8.96905e+07	9.43415e+07	9.39484e+07	7.91072e+07	1.05084e+08	8.5722e+07	9.70878e+07	1.04019e+08	7.6498e+07	1.13292e+08	5.41325e+07	1.16772e+08	6.1055e+07	8.61054e+07	1.04181e+08
neg2226	Hex1Cer(d20:2_20:4)+HCOO	Hex1Cer(d20:2_20:4)	Hex1Cer(d40:6)+HCOO	Hex1Cer	(d20:2_20:4)	(d20:2)	(20:4)			818.579	C47 H80 O10 N1	19.2782	2.22404e+08	1.57941e+08	1.69056e+08	2.09371e+08	1.41478e+08	1.47301e+08	2.27745e+08	1.52868e+08	189186083	1.98728e+08	2.28496e+08	3.34729e+08	1.53267e+08	1.84803e+08	1.63617e+08	132555022	1.40378e+08	1.25124e+08	156849141	1.65901e+08	2.06668e+08	2.40706e+08	1.71321e+08	1.80363e+08	1.662e+08	2.72448e+08	1.56966e+08	2.88733e+08	1.99733e+08	2.80441e+08	1.96615e+08	2.42251e+08	1.11686e+08	2.5973e+08	1.29241e+08	2.23916e+08	2.25165e+08
neg2230	Hex1Cer(d18:1_22:6)+HCOO	Hex1Cer(d18:1_22:6)	Hex1Cer(d40:7)+HCOO	Hex1Cer	(d18:1_22:6)	(d18:1)	(22:6)			816.563	C47 H78 O10 N1	18.7235	1.71139e+08	1.87233e+08	1.65763e+08	1.76835e+08	1.66048e+08	1.65389e+08	1.98559e+08	164029050	1.6969e+08	1.72662e+08	1.70752e+08	1.74937e+08	170251897	1.72064e+08	1.82001e+08	1.81676e+08	1.80765e+08	1.88173e+08	179179514	1.7175e+08	1.80148e+08	1.92964e+08	1.90379e+08	1.90681e+08	1.82265e+08	1.82832e+08	186046291	1.91349e+08	1.79836e+08	190474145	2.25588e+08	2.00813e+08	2.01031e+08	2.50194e+08	2.09364e+08	1.97321e+08	2.1829e+08
neg2234										842.673	C48 H92 O10 N1	20.8285	8.58311e+06	8.85506e+06	8.98801e+06	2.18905e+06	5.59995e+06	8.06341e+06	5.97006e+06	1.02195e+07	8.81673e+06	4.80968e+06	7.22877e+06	7.74138e+06	8.55489e+06	8.70746e+06	1.06215e+07	1.46318e+07	7.05875e+06	1.3988e+07	1.25252e+07	1.72782e+07	6.6864e+06	1.4735e+07	1.71438e+07	1.84463e+07	1.69154e+07	6.16841e+06	4.42152e+06	9.47012e+06	8.40652e+06	1.40218e+07	2.15968e+07	8.69449e+06	6.36014e+06	1.69128e+07	1.3713e+07	7.8554e+06	1.60032e+07
neg2236	Hex1Cer(d16:0_25:1)+HCOO	Hex1Cer(d16:0_25:1)	Hex1Cer(d41:1)+HCOO	Hex1Cer	(d16:0_25:1)	(d16:0)	(25:1)			842.673	C48 H92 O10 N1	21.4717	3.78805e+08	4.81856e+08	4.73686e+08	2.60116e+08	2.83428e+08	4.52871e+08	4.23326e+08	3.53181e+08	2.97873e+08	3.08193e+08	4.37631e+08	4.49882e+08	2.56062e+08	6.18568e+08	2.71002e+08	4.38014e+08	2.57306e+08	4.44904e+08	4.8581e+08	2.77028e+08	4.17486e+08	4.62042e+08	3.70571e+08	2.57197e+08	6.3729e+08	2.29295e+08	2.94577e+08	4.10159e+08	261050643	3.58676e+08	8.06071e+08	4.93528e+08	2.55335e+08	563705611	4.20783e+08	4.44517e+08	6.09678e+08
neg2237										796.667	C47 H90 O8 N1	21.4717	4.02068e+07	4.94029e+07	4.7095e+07	2.62111e+07	2.77603e+07	4.67503e+07	4.29044e+07	3.58322e+07	3.02526e+07	3.08617e+07	4.55754e+07	4.63495e+07	2.61426e+07	6.39954e+07	2.63442e+07	4.41845e+07	2.50643e+07	4.48567e+07	4.94428e+07	2.81386e+07	4.23759e+07	4.83467e+07	3.70406e+07	2.52877e+07	6.54057e+07	2.31556e+07	2.94288e+07	4.24506e+07	2.56674e+07	3.59087e+07	8.17401e+07	4.93926e+07	2.47803e+07	5.66226e+07	4.2621e+07	4.47425e+07	6.14134e+07
neg224	CL(23:0_16:0_20:0_20:0)-H	CL(23:0_16:0_20:0_20:0)	CL(79:0)-H	CL	(23:0_16:0_20:0_20:0)	(23:0)	(16:0)	(20:0)	(20:0)	1562.2	C88 H171 O17 P2	19.949	2.26506e+07	1.76028e+07	1.49546e+07	1.56196e+07	1.58814e+07	1.57235e+07	1.58505e+07	1.2709e+07	6.14182e+06	1.371e+07	9.96637e+06	3.60274e+06	1.07447e+07	1.61143e+07	1.62565e+07	1.69591e+07	1.07878e+07	1.82612e+07	9.20435e+06	1.63047e+07	2.48252e+07	2.56268e+07	1.78104e+07	1.35723e+07	1.82014e+07	2.51847e+07	9.16457e+06	1.49594e+07	2.18272e+07	1.32619e+07	1.46803e+07	2.21558e+07	7.32941e+06	2.05899e+07	1.20754e+07	1.27543e+07	2.55323e+07
neg2244	Hex1Cer(d41:2)+HCOO	Hex1Cer(d41:2)	Hex1Cer(d41:2)+HCOO	Hex1Cer	(d41:2)	(d41:2)				840.657	C48 H90 O10 N1	20.9446	6.3299e+07	6.3072e+07	6.13106e+07	2.52269e+07	4.0829e+07	8.17553e+07	4.16734e+07	6.97697e+07	5.99099e+07	3.43685e+07	4.81607e+07	5.95713e+07	4.2859e+07	6.8048e+07	5.12402e+07	9.55364e+07	5.93136e+07	6.41435e+07	8.74549e+07	3.45351e+07	4.20242e+07	7.63231e+07	7.25138e+07	6.03829e+07	8.03135e+07	5.57214e+07	4.25216e+07	6.15405e+07	4.35543e+07	5.60624e+07	1.34819e+08	112221458	3.88643e+07	1.30411e+08	5.97822e+07	6.39816e+07	1.52234e+08
neg2245	Hex1Cer(d18:2_23:0)+HCOO	Hex1Cer(d18:2_23:0)	Hex1Cer(d41:2)+HCOO	Hex1Cer	(d18:2_23:0)	(d18:2)	(23:0)			840.657	C48 H90 O10 N1	21.384	337474	1.93953e+06	1.51645e+06	510553	1.57709e+06	1.11081e+06	703976	436640	666105	1.58364e+06	723899	1.47526e+06	839256	585455	1.24151e+06	517449	1.37577e+06	378364	1.43996e+06	1.65591e+06	1.3148e+06	527436	1.50022e+06	207180	1.36356e+06	1.11238e+06	395416	414655	1.17179e+06	1.2141e+06	1.39453e+06	1.42697e+06	1.47164e+06	1.24457e+06	1.4328e+06	331404	1.32622e+06
neg2249	Hex1Cer(d19:2_22:6)+HCOO	Hex1Cer(d19:2_22:6)	Hex1Cer(d41:8)+HCOO	Hex1Cer	(d19:2_22:6)	(d19:2)	(22:6)			828.563	C48 H78 O10 N1	18.74	1200339737	1691210845	1494901286	1469915614	1677457992	2127294772	1901085449	2081377832	1662294372	1699446068	1753462479	1905131710	1409325601	2181762829	1428264892	1483817667	1696663102	1480131085	1726218301	1828466466	2069398167	1397590929	1296395554	1637118037	1831580966	1487361931	1483323135	1330190875	1989223154	2405205765	1522863308	1091140632	713607406	1390983206	1599718646	1228778112	1447646537
neg2254										856.688	C49 H94 O10 N1	21.2947	1.48796e+07	1.58582e+07	1.38952e+07	9.57671e+06	1.20207e+07	1.40744e+07	2.08261e+07	1.50991e+07	1.36158e+07	1.6563e+07	1.97657e+07	2.51689e+07	1.24678e+07	2.37395e+07	1.24659e+07	1.76762e+07	1.38e+07	1.81713e+07	1.67473e+07	1.76095e+07	2.00549e+07	2.46239e+07	1.43762e+07	1.18661e+07	2.44087e+07	1.27163e+07	1.2155e+07	1.70404e+07	1.284e+07	1.90895e+07	2.924e+07	1.8325e+07	1.01237e+07	1.84848e+07	1.59276e+07	1.72904e+07	2.32218e+07
neg2255										810.683	C48 H92 O8 N1	21.2947	1.45689e+07	1.36354e+07	1.83517e+07	6.94003e+06	8.23474e+06	1.26897e+07	1.55636e+07	1.20305e+07	6.28587e+06	1.01775e+07	1.2463e+07	1.14226e+07	5.99591e+06	1.77864e+07	12450987	1.95347e+07	6.45715e+06	1.20873e+07	1.03835e+07	1.11785e+07	1.76303e+07	1.21511e+07	1.08216e+07	7.26859e+06	2.01409e+07	8.25154e+06	9.32192e+06	1.02962e+07	9.66894e+06	7.24029e+06	1.83819e+07	1.24007e+07	7.18432e+06	1.28099e+07	9.54248e+06	1.09493e+07	1.60614e+07
neg2256										856.688	C49 H94 O10 N1	21.9512	8.01358e+08	1064243543	9.96443e+08	6.70863e+08	1166852282	1085339524	9.97528e+08	9.51802e+08	8.52493e+08	6.99533e+08	9.5423e+08	896593852	5.83137e+08	1441813467	7.52321e+08	1059903216	6.18245e+08	9.74475e+08	1154246449	6.99695e+08	8.67928e+08	1059858466	7.2382e+08	6.49767e+08	1501835290	5.47712e+08	766259038	1035109327	6.16472e+08	7.91609e+08	1883127844	9.55735e+08	6.70025e+08	1059055976	9.82473e+08	8.96489e+08	1147659285
neg2257										810.683	C48 H92 O8 N1	21.9512	8.02704e+07	1.07474e+08	98193945	6.39807e+07	1.17717e+08	1.11164e+08	1.00431e+08	9.76708e+07	8.52501e+07	6.90329e+07	9.51296e+07	8.78762e+07	5.75216e+07	1.48119e+08	7.5121e+07	1.03607e+08	6.1263e+07	9.64055e+07	115077077	6.7747e+07	8.72108e+07	1.07024e+08	7.11404e+07	6.08518e+07	1.50804e+08	5.1641e+07	7.58577e+07	103908900	5.96125e+07	7.95573e+07	1.90543e+08	9.38344e+07	6.34779e+07	1.06391e+08	9.81658e+07	8.72928e+07	1.14488e+08
neg2266	Hex1Cer(d16:0_26:2)+HCOO	Hex1Cer(d16:0_26:2)	Hex1Cer(d42:2)+HCOO	Hex1Cer	(d16:0_26:2)	(d16:0)	(26:2)			854.673	C49 H92 O10 N1	20.8034	5.09894e+07	3.93279e+07	4.52822e+07	1.81621e+07	3.07431e+07	3.9401e+07	3.69255e+07	3.50068e+07	1.96382e+07	2.27488e+07	3.51976e+07	3.53116e+07	2.0662e+07	5.93379e+07	3.90759e+07	5.8904e+07	2.19018e+07	3.15014e+07	3.33966e+07	3.38034e+07	5.21323e+07	3.92054e+07	3.37782e+07	2.39743e+07	6.46625e+07	2.89562e+07	2.83051e+07	3.53133e+07	3.01398e+07	2.75648e+07	5.5621e+07	3.74754e+07	2.2433e+07	5.76081e+07	3.35762e+07	3.0087e+07	3.98149e+07
neg2267	Hex1Cer(d42:2)-H	Hex1Cer(d42:2)	Hex1Cer(d42:2)-H	Hex1Cer	(d16:0_26:2)	(d16:0)	(26:2)			808.667	C48 H90 O8 N1	20.8034	6.799e+06	7.82898e+06	6.49204e+06	5.48237e+06	5.42017e+06	8.48288e+06	8.36853e+06	8.70376e+06	4.73907e+06	6.89638e+06	6.80283e+06	8.76156e+06	4.24665e+06	9.59615e+06	5.61593e+06	7.15117e+06	5.41482e+06	7.79396e+06	8.21968e+06	6.56212e+06	1.09931e+07	6.83844e+06	6.79242e+06	3.84733e+06	8.44033e+06	5.91688e+06	4.97626e+06	5.97991e+06	5.75536e+06	7.11017e+06	8.41721e+06	6.04461e+06	3.82263e+06	6.07032e+06	8.23327e+06	5.42093e+06	6.44882e+06
neg2268	Hex1Cer(d18:2_24:0)+HCOO	Hex1Cer(d18:2_24:0)	Hex1Cer(d42:2)+HCOO	Hex1Cer	(d18:2_24:0)	(d18:2)	(24:0)			854.673	C49 H92 O10 N1	21.3715	9.24368e+08	9.46617e+08	1223582938	4.58587e+08	5.34906e+08	8.41719e+08	1061197160	7.38602e+08	4.3677e+08	6.19992e+08	7.44191e+08	720385949	3.9885e+08	1141506550	7.98129e+08	1224830467	4.44985e+08	778038774	6.93289e+08	7.65462e+08	1091203229	7.41969e+08	7.44574e+08	5.08751e+08	1340563391	5.66471e+08	7.41512e+08	690577197	7.21197e+08	468934362	1164838797	8.38427e+08	5.01677e+08	8.84543e+08	6.51445e+08	7.17674e+08	1316862400
neg2269										808.667	C48 H90 O8 N1	21.3715	9.4235e+07	9.78267e+07	1.20616e+08	4.45804e+07	5.11734e+07	8.70306e+07	1.10302e+08	7.36337e+07	4.29666e+07	6.19813e+07	7.49903e+07	7.49441e+07	4.05249e+07	1.17561e+08	7.97308e+07	1.23848e+08	4.37854e+07	7.43512e+07	6.89853e+07	7.96229e+07	1.12263e+08	7.36526e+07	7.35054e+07	4.94993e+07	130772175	5.62433e+07	7.17532e+07	6.65195e+07	7.23085e+07	4.60994e+07	1.17067e+08	8.22213e+07	4.57176e+07	8.78453e+07	6.38395e+07	6.88678e+07	1.31995e+08
neg2273										852.657	C49 H90 O10 N1	20.3933	3.13339e+06	2.15592e+06	2.24704e+06	2.17821e+06	2.14221e+06	2.95634e+06	2.6045e+06	3.00601e+06	1.73267e+06	2.63561e+06	3.80981e+06	3.06513e+06	2.31291e+06	3.88018e+06	3.64168e+06	4.88874e+06	2.78307e+06	3.73716e+06	2.76625e+06	4.83927e+06	6.25199e+06	4.35669e+06	4.18169e+06	3.82757e+06	5.42179e+06	6.19115e+06	3.18283e+06	4.43882e+06	5.19781e+06	4.18205e+06	4.94248e+06	6.07461e+06	3.85005e+06	7.47835e+06	4.84255e+06	6.61626e+06	6.70423e+06
neg2274	Hex1Cer(d18:2_24:1)+HCOO	Hex1Cer(d18:2_24:1)	Hex1Cer(d42:3)+HCOO	Hex1Cer	(d18:2_24:1)	(d18:2)	(24:1)			852.657	C49 H90 O10 N1	20.9645	3.06915e+08	2.35067e+08	2.77878e+08	1.12662e+08	1.81021e+08	242167810	2.5997e+08	2.11362e+08	1.22204e+08	1.62029e+08	2.14918e+08	2.15882e+08	1.26696e+08	3.53327e+08	2.3735e+08	4.21436e+08	1.30565e+08	2.2866e+08	2.3923e+08	2.03327e+08	3.13604e+08	2.48688e+08	243318086	1.4546e+08	3.90806e+08	1.75927e+08	1.72621e+08	2.52491e+08	1.85603e+08	1.68641e+08	4.02326e+08	2.75294e+08	1.31145e+08	3.45295e+08	201899728	1.85512e+08	2.92909e+08
neg2279	Hex1Cer(d42:4)+HCOO	Hex1Cer(d42:4)	Hex1Cer(d42:4)+HCOO	Hex1Cer	(d42:4)	(d42:4)				850.641	C49 H88 O10 N1	20.459	1.07949e+07	6.87795e+06	6.32345e+06	3.11064e+06	5.07718e+06	6.97168e+06	6.51139e+06	7.7572e+06	4.32856e+06	4.05697e+06	6.11658e+06	5.60996e+06	3.95611e+06	1.00538e+07	7.45238e+06	1.50064e+07	4.53106e+06	6.62759e+06	7.55075e+06	5.06033e+06	6.69191e+06	5.63735e+06	7.77882e+06	3.85041e+06	1.03033e+07	5.35486e+06	4.63918e+06	8.73216e+06	4.63682e+06	5.29625e+06	1.15365e+07	7.24811e+06	4.99307e+06	1.56222e+07	5.09654e+06	5.84604e+06	8.43317e+06
neg2281	Hex1Cer(d20:2_22:6)+HCOO	Hex1Cer(d20:2_22:6)	Hex1Cer(d42:8)+HCOO	Hex1Cer	(d20:2_22:6)	(d20:2)	(22:6)			842.579	C49 H80 O10 N1	19.2775	1.58573e+07	3.75934e+07	2.45382e+07	4.67392e+07	7.91684e+07	1.84719e+07	8.95355e+07	1.64233e+07	6.89655e+07	2.83562e+07	3.09559e+07	5.65894e+07	5.93531e+07	4.01386e+07	8.70497e+06	9.62014e+07	7.2722e+07	3.56665e+07	2.01744e+07	2.11362e+07	3.53075e+07	2.55696e+07	1.71305e+07	4.3544e+07	2.25475e+07	3.17145e+07	1.1545e+07	6.48293e+07	3.08438e+07	6.20177e+07	2.17678e+07	7.57654e+07	3.16574e+07	4.65429e+07	4.88091e+07	6.12147e+07	7.51837e+07
neg2284										870.704	C50 H96 O10 N1	21.6004	924274	5.91024e+06	4.94809e+06	5.10021e+06	885827	5.74769e+06	6.39197e+06	4.75723e+06	4.66123e+06	3.76177e+06	3.02888e+06	6.13796e+06	3.94833e+06	5.50026e+06	1.96631e+06	4.10034e+06	4.92268e+06	3.07353e+06	4.93612e+06	4.46497e+06	2.68996e+06	3.1342e+06	3.25761e+06	3.47485e+06	4.42752e+06	4.60863e+06	4.34772e+06	6.37843e+06	5.70356e+06	3.50944e+06	9.36849e+06	6.6498e+06	3.25777e+06	3.46702e+06	2.40867e+06	5.41665e+06	6.42246e+06
neg2285	Hex1Cer(d43:1)+HCOO	Hex1Cer(d43:1)	Hex1Cer(d43:1)+HCOO	Hex1Cer	(d43:1)	(d43:1)				870.704	C50 H96 O10 N1	22.0586	3.47414e+07	4.67826e+07	3.02676e+07	2.23716e+07	2.11783e+07	3.04968e+07	4.14972e+07	3.01019e+07	2.902e+07	3.07062e+07	4.07663e+07	2.66405e+07	2.51375e+07	5.40839e+07	2.04306e+07	3.20728e+07	2.19562e+07	3.98653e+07	4.08832e+07	2.87168e+07	2.88111e+07	2.83352e+07	3.13064e+07	2.22345e+07	5.91176e+07	2.07427e+07	2.41998e+07	3.12044e+07	1.82276e+07	3.62346e+07	5.32923e+07	4.51327e+07	2.12592e+07	5.02788e+07	2.50275e+07	3.94603e+07	6.20751e+07
neg2290	Hex1Cer(d43:1+O)+HCOO	Hex1Cer(d43:1	Hex1Cer(d43:1+O)+HCOO	Hex1Cer	(d43:1+O)	(d43:1+O)				886.699	C50 H96 O11 N1	21.2551	8.58423e+06	2.65196e+07	4.7769e+06	3.21531e+07	2.8073e+07	1.78136e+07	5.1488e+06	1.74978e+07	3.65986e+07	2.58735e+07	2.30418e+07	2.07859e+07	1.46961e+07	2.34193e+07	2.35956e+07	5.48908e+06	1.62176e+07	5.7483e+06	2.69839e+07	4.38603e+06	7.33801e+06	30326460	1.7958e+07	1.26461e+07	7.39729e+06	1.80083e+07	3.18812e+07	2.92756e+07	1.50157e+07	1.0797e+07	4.97976e+06	2.17941e+07	1.15653e+07	1.67627e+07	3.02728e+07	2.05956e+07	1.49183e+07
neg2296	Hex1Cer(d18:1_25:1)+HCOO	Hex1Cer(d18:1_25:1)	Hex1Cer(d43:2)+HCOO	Hex1Cer	(d18:1_25:1)	(d18:1)	(25:1)			868.688	C50 H94 O10 N1	21.5194	2.41577e+07	2.8555e+07	2.29449e+07	6.83106e+06	9.29909e+06	1.25799e+07	1.73175e+07	9.48117e+06	5.46038e+06	2.03745e+07	2.21338e+07	3.02286e+07	6.60529e+06	1.9913e+07	7.14412e+06	1.27394e+07	1.30554e+07	1.47518e+07	2.17772e+07	1.2023e+07	1.42844e+07	6.60769e+06	2.36342e+07	1.72526e+07	1.57844e+07	7.9243e+06	7.94712e+06	1.03215e+07	1.24472e+07	1.72763e+07	36075200	3.12854e+07	1.02019e+07	3.44713e+07	8.0371e+06	2.3834e+07	2.29892e+07
neg2298	Hex1Cer(d21:2_22:6)+HCOO	Hex1Cer(d21:2_22:6)	Hex1Cer(d43:8)+HCOO	Hex1Cer	(d21:2_22:6)	(d21:2)	(22:6)			856.594	C50 H82 O10 N1	19.4929	1.09229e+08	1.29751e+08	1.26531e+08	2.83449e+08	2.1092e+08	1.5228e+08	1.86308e+08	1.45424e+08	1.50566e+08	2.18776e+08	172893619	2.09262e+08	1.81212e+08	2.13052e+08	1.30873e+08	1.38814e+08	7.6121e+07	1.91043e+08	2.78027e+08	185633132	1.29902e+08	1.76249e+08	1.23032e+08	1.1799e+08	2.16585e+08	1.07555e+08	2.64916e+08	1.49479e+08	1.82517e+08	1.51608e+08	1.85913e+08	1.44771e+08	1.34572e+08	138212586	168445057	2.17388e+08	1.6434e+08
neg2301										884.72	C51 H98 O10 N1	22.0287	1.1802e+06	1.27943e+06	962076	219834	505694	585704	1.52804e+06	693270	816531	668771	680195	1.16454e+06	812115	1.86227e+06	500921	898420	795712	1.07262e+06	1.00274e+06	1.14371e+06	1.40802e+06	587004	867580	702748	1.58797e+06	804081	699285	196472	483841	727059	1.17071e+06	893898	467419	721368	1.00148e+06	903916	1.19733e+06
neg2302	Hex1Cer(d44:1)+HCOO	Hex1Cer(d44:1)	Hex1Cer(d44:1)+HCOO	Hex1Cer	(d44:1)	(d44:1)				884.72	C51 H98 O10 N1	22.5619	8.45791e+06	1.14841e+07	8.75877e+06	5.75215e+06	1.25089e+07	8.04546e+06	1.09827e+07	9.49401e+06	9.66813e+06	7.23694e+06	9.12932e+06	1.14585e+07	8.17464e+06	1.40809e+07	5.6138e+06	8.11352e+06	7.06731e+06	8.68563e+06	1.06385e+07	8.31669e+06	8.96949e+06	9.01604e+06	7.93172e+06	7.41851e+06	1.36356e+07	6.50917e+06	7.57297e+06	8.08161e+06	5.50055e+06	8.64559e+06	1.6845e+07	9.35121e+06	5.69551e+06	9.73372e+06	1.0019e+07	7.89924e+06	1.31052e+07
neg2317	Hex1Cer(d48:1+O)+HCOO	Hex1Cer(d48:1	Hex1Cer(d48:1+O)+HCOO	Hex1Cer	(d48:1+O)	(d48:1+O)				956.777	C55 H106 O11 N1	22.4394	2.17721e+06	3.23002e+06	2.07563e+06	2.08571e+06	2.84356e+06	2.45224e+06	2.48085e+06	1.8414e+06	2.64375e+06	2.31697e+06	2.00397e+06	2.85315e+06	2.70366e+06	2.43081e+06	1.56806e+06	2.42209e+06	2.20063e+06	2.93548e+06	1.96835e+06	2.31302e+06	2.47074e+06	2.6733e+06	2.64052e+06	3.50667e+06	3.10036e+06	2.17753e+06	1.65384e+06	1.71216e+06	1.94536e+06	1.71831e+06	4.43762e+06	2.11017e+06	1.59395e+06	3.281e+06	2.42551e+06	2.45715e+06	3.59608e+06
neg2325	Hex1Cer(m33:1)+HCOO	Hex1Cer(m33:1)	Hex1Cer(m33:1)+HCOO	Hex1Cer	(m33:1)	(m33:1)				714.553	C40 H76 O9 N1	18.829	3.89034e+07	4.91701e+07	3.33706e+07	2.9337e+07	3.77736e+07	3.99061e+07	3.65433e+07	3.69684e+07	2.57387e+07	2.47248e+07	57924136	2.92065e+07	3.24517e+07	3.18102e+07	3.01655e+07	4.01529e+07	2.54793e+07	3.53971e+07	2.8835e+07	2.79638e+07	4.20489e+07	4.11286e+07	3.78135e+07	3.08073e+07	3.67257e+07	3.98684e+07	2.10016e+07	2.94726e+07	4.23658e+07	3.88622e+07	5.9749e+07	4.52959e+07	2.38571e+07	5.02342e+07	3.77086e+07	4.23463e+07	4.42332e+07
neg2330	Hex1Cer(m37:4)+HCOO	Hex1Cer(m37:4)	Hex1Cer(m37:4)+HCOO	Hex1Cer	(m37:4)	(m37:4)				764.568	C44 H78 O9 N1	18.48	4.02567e+07	3.3234e+07	3.19416e+07	2.57517e+07	3.61701e+07	5.06966e+07	3.1248e+07	3.3638e+07	2.19242e+07	2.92379e+07	3.33731e+07	3.01256e+07	2.67449e+07	4.45288e+07	2.8446e+07	3.60049e+07	2.80756e+07	2.57563e+07	2.73087e+07	2.66822e+07	5.99857e+07	3.06141e+07	3.12056e+07	3.48126e+07	3.51955e+07	3.12243e+07	2.00363e+07	2.47004e+07	3.95951e+07	3.16822e+07	3.14208e+07	4.10948e+07	2.48247e+07	3.6752e+07	3.16144e+07	3.99667e+07	3.86634e+07
neg2332	Hex1Cer(m38:1)+HCOO	Hex1Cer(m38:1)	Hex1Cer(m38:1)+HCOO	Hex1Cer	(m38:1)	(m38:1)				784.631	C45 H86 O9 N1	21.078	5.76439e+07	8.06603e+07	5.7176e+07	5.32505e+07	8.56939e+07	8.18175e+07	5.57396e+07	8.61933e+07	5.92184e+07	5.87214e+07	6.69921e+07	8.39721e+07	5.39769e+07	7.69222e+07	5.31076e+07	8.85982e+07	5.73481e+07	6.65744e+07	7.46713e+07	4.82087e+07	7.41849e+07	1.21923e+08	8.02417e+07	5.60911e+07	6.66679e+07	9.39571e+07	5.68504e+07	6.89245e+07	9.47005e+07	7.51774e+07	1.13476e+08	8.13325e+07	3.37615e+07	1.37912e+08	6.22034e+07	9.86933e+07	1.21279e+08
neg2338	Hex1Cer(m17:0_22:0)+HCOO	Hex1Cer(m17:0_22:0)	Hex1Cer(m39:0)+HCOO	Hex1Cer	(m17:0_22:0)	(m17:0)	(22:0)			800.662	C46 H90 O9 N1	20.9654	3.55988e+07	3.42457e+07	3.05639e+07	3.15094e+07	3.46113e+07	2.89578e+07	2.96106e+07	2.23112e+07	2.22832e+07	2.48341e+07	3.62737e+07	2.85587e+07	2.11991e+07	3.39277e+07	2.24106e+07	28059019	1.94393e+07	2.94781e+07	2.58083e+07	2.91332e+07	3.55413e+07	4.27806e+07	3.40677e+07	2.49607e+07	3.03361e+07	2.84749e+07	2.26275e+07	2.47873e+07	3.25207e+07	21210837	3.27842e+07	3.83449e+07	1.71857e+07	2.7725e+07	2.66441e+07	2.29374e+07	2.77123e+07
neg2344	Hex1Cer(m22:0_18:1)+HCOO	Hex1Cer(m22:0_18:1)	Hex1Cer(m40:1)+HCOO	Hex1Cer	(m22:0_18:1)	(m22:0)	(18:1)			812.662	C47 H90 O9 N1	21.2839	2.52406e+07	2.52432e+07	2.29079e+07	1.57993e+07	3.74585e+06	1.2367e+07	3.49625e+07	1.11837e+07	1.18449e+07	3.2314e+07	2.04531e+07	3.39451e+07	9.94615e+06	2.02861e+07	8.44421e+06	6.46837e+06	8.07292e+06	2.89645e+07	7.58935e+06	2.33177e+07	4.46176e+07	3.09617e+07	1.11706e+07	1.56297e+07	2.42504e+07	1.83108e+07	6.44791e+06	6.86899e+06	1.49937e+07	2.18736e+07	6.83206e+06	2.11507e+07	6.48568e+06	1.06619e+07	1.95959e+07	2.27111e+07	2.96416e+07
neg2348										810.646	C47 H88 O9 N1	20.8007	4.56992e+06	7.59011e+06	5.24268e+06	4.81663e+06	1.6466e+06	6.05453e+06	4.51832e+06	9.53116e+06	3.46429e+06	4.19899e+06	6.29411e+06	1.04195e+07	281362	3.83846e+06	2.37847e+06	2.31416e+06	8.79631e+06	7.40494e+06	1.41114e+06	5.7829e+06	5.08812e+06	7.43006e+06	1.36174e+07	5.40334e+06	4.49484e+06	2.45341e+06	2.60916e+06	2.68282e+06	2.81482e+06	4.50733e+06	2.23927e+06	9.71439e+06	1.46491e+06	6.00368e+06	8.78781e+06	308454	1.10831e+07
neg2351	Hex1Cer(m40:2)+HCOO	Hex1Cer(m40:2)	Hex1Cer(m40:2)+HCOO	Hex1Cer	(m40:2)	(m40:2)				810.646	C47 H88 O9 N1	22.3253	1.04179e+07	1.07732e+07	9.90733e+06	8.20127e+06	1.23406e+07	1.08661e+07	1.40571e+07	7.65425e+06	6.12834e+06	1.14959e+07	1.26226e+07	7.72102e+06	8.62326e+06	9.92005e+06	1.05446e+07	1.23788e+07	8.35398e+06	9.69999e+06	9.00438e+06	5.17945e+06	8.138e+06	9.53545e+06	1.09296e+07	9.47642e+06	8.92912e+06	5.04033e+06	6.47582e+06	1.1102e+07	6.10096e+06	4.94602e+06	1.42346e+07	1.70374e+07	7.1396e+06	1.46769e+07	9.80274e+06	6.05826e+06	1.27524e+07
neg2355	Hex1Cer(m40:3)-H	Hex1Cer(m40:3)	Hex1Cer(m40:3)-H	Hex1Cer	(m40:3)	(m40:3)				762.625	C46 H84 O7 N1	21.8722	2.08275e+06	4.6382e+06	2.47699e+06	3.55581e+06	4.27106e+06	4.2117e+06	4.92356e+06	5.18382e+06	2.57848e+06	4.74736e+06	2.66908e+06	2.91947e+06	1.94226e+06	6.2089e+06	3.79103e+06	3.06282e+06	5.26548e+06	3.45705e+06	3.91838e+06	3.86119e+06	4.84797e+06	4.67231e+06	2.54768e+06	1.83e+06	4.43575e+06	4.3218e+06	4.16865e+06	3.2165e+06	3.19647e+06	5.6266e+06	2.25573e+06	2.67371e+06	1.19589e+06	2.00517e+06	1.75279e+06	1.9642e+06	3.87328e+06
neg2361	Hex1Cer(m17:0_24:0)+HCOO	Hex1Cer(m17:0_24:0)	Hex1Cer(m41:0)+HCOO	Hex1Cer	(m17:0_24:0)	(m17:0)	(24:0)			828.693	C48 H94 O9 N1	21.228	2.07688e+06	1.96623e+06	2.06448e+06	956763	1.6161e+06	1.64496e+06	2.05778e+06	1.39483e+06	1.15894e+06	1.5555e+06	1.80191e+06	1.73965e+06	1.00109e+06	2.6563e+06	1.44658e+06	2.28063e+06	817355	1.67649e+06	1.32635e+06	1.65373e+06	3.09826e+06	1.49677e+06	1.82874e+06	1.42069e+06	2.79474e+06	1.39746e+06	1.23698e+06	1.52753e+06	1.32499e+06	1.60015e+06	2.5481e+06	1.83012e+06	859120	1.76625e+06	1.79014e+06	1.32859e+06	2.21552e+06
neg2368	Hex1Cer(m41:1)+HCOO	Hex1Cer(m41:1)	Hex1Cer(m41:1)+HCOO	Hex1Cer	(m41:1)	(m41:1)				826.678	C48 H92 O9 N1	21.7971	4.73673e+07	5.08663e+07	3.56949e+07	3.86205e+07	4.45824e+07	6.45362e+07	5.0361e+07	7.61062e+07	6.22664e+07	4.63839e+07	8.33434e+07	8.81783e+07	5.62646e+07	6.09506e+07	4.15255e+07	3.12376e+07	1.1208e+08	5.31173e+07	1.06977e+08	4.75856e+07	3.97986e+07	8.75291e+07	8.77633e+07	6.2249e+07	4.51493e+07	4.24286e+07	4.3199e+07	4.93781e+07	3.40033e+07	1.01815e+08	8.88121e+07	8.04257e+07	7.1439e+07	1.09762e+08	7.30942e+07	7.25675e+07	8.20338e+07
neg237	CL(79:3)-H	CL(79:3)	CL(79:3)-H	CL	(79:3)	(79:3)				1556.15	C88 H165 O17 P2	19.1685	1.23586e+08	1.18432e+08	8.80455e+07	1.06687e+08	1.55706e+08	1.26714e+08	1.20158e+08	1.46424e+08	1.08206e+08	1.08589e+08	8.36777e+07	122362592	1.01618e+08	1.42111e+08	1.22054e+08	1.52337e+08	7.64084e+07	1.25176e+08	107729989	1.18375e+08	1.75349e+08	1.30471e+08	1.19164e+08	7.57292e+07	1.21234e+08	1.6621e+08	9.42364e+07	1.17359e+08	1.73626e+08	1.68151e+08	9.09248e+07	1.13229e+08	4.77146e+07	1.39081e+08	8.01711e+07	1.03353e+08	1.32805e+08
neg2373	Hex1Cer(m41:2)+HCOO	Hex1Cer(m41:2)	Hex1Cer(m41:2)+HCOO	Hex1Cer	(m41:2)	(m41:2)				824.662	C48 H90 O9 N1	21.3875	968253	1.0653e+06	1.04922e+06	1.31445e+06	1.45748e+06	1.7209e+06	2.03084e+06	1.89037e+06	945285	1.36243e+06	1.46342e+06	2.04135e+06	831888	1.42576e+06	963606	637660	1.831e+06	1.14307e+06	1.50549e+06	894010	1.65021e+06	932508	1.85573e+06	750337	814899	1.55662e+06	1.28595e+06	1.18638e+06	1.00493e+06	1.78701e+06	1.05802e+06	995869	1.32743e+06	1.21143e+06	1.5801e+06	882644	1.12376e+06
neg2374	Hex1Cer(m41:3)+HCOO	Hex1Cer(m41:3)	Hex1Cer(m41:3)+HCOO	Hex1Cer	(m41:3)	(m41:3)				822.646	C48 H88 O9 N1	20.026	3.3106e+06	3.75056e+06	2.56833e+06	1.02615e+06	4.16579e+06	3.95909e+06	1.88324e+06	2.32591e+06	3.3596e+06	2.7617e+06	2.99287e+06	3.42514e+06	2.67129e+06	3.16087e+06	1.81706e+06	3.15405e+06	2.23841e+06	3.81205e+06	2.29279e+06	2.39835e+06	4.45885e+06	4.02261e+06	2.71702e+06	3.17596e+06	3.21702e+06	3.53619e+06	1.1837e+06	2.51768e+06	4.01204e+06	3.04096e+06	4.5831e+06	2.90354e+06	1.27593e+06	3.00708e+06	3.77316e+06	2.19248e+06	3.42264e+06
neg2379	Hex1Cer(m42:0+O)+HCOO	Hex1Cer(m42:0	Hex1Cer(m42:0+O)+HCOO	Hex1Cer	(m42:0+O)	(m42:0+O)				858.704	C49 H96 O10 N1	21.7059	1.3476e+08	1.78339e+08	1.67312e+08	110048151	1.95018e+08	1.7926e+08	1.63198e+08	1.61124e+08	1.39961e+08	1.14153e+08	159173900	1.4895e+08	9.6617e+07	2.42295e+08	1.24055e+08	1.7456e+08	1.02552e+08	1.61928e+08	1.94584e+08	117776461	1.41782e+08	176113140	1.20905e+08	1.06448e+08	250149109	8.95128e+07	1.26181e+08	1.72337e+08	1.0185e+08	1.31792e+08	3.1782e+08	1.60858e+08	1.13058e+08	1.77631e+08	1.63615e+08	1.51147e+08	1.94321e+08
neg2380	Hex1Cer(m22:0_20:4)+HCOO	Hex1Cer(m22:0_20:4)	Hex1Cer(m42:4)+HCOO	Hex1Cer	(m22:0_20:4)	(m22:0)	(20:4)			834.646	C49 H88 O9 N1	21.427	1.21345e+07	1.34342e+07	1.59232e+07	8.18334e+06	1.00633e+07	1.40419e+07	1.17736e+07	1.16094e+07	1.0069e+07	9.34775e+06	1.38108e+07	1.14553e+07	9.58601e+06	1.73337e+07	1.16189e+07	1.64902e+07	1.01373e+07	1.28582e+07	1.62071e+07	9.49191e+06	1.06116e+07	1.15581e+07	1.25248e+07	9.89902e+06	1.86806e+07	7.46786e+06	1.1148e+07	1.37495e+07	8.02811e+06	1.06073e+07	2.32696e+07	1.70704e+07	1.16497e+07	1.84816e+07	1.08687e+07	1.37901e+07	1.69863e+07
neg2412	Hex1Cer(t34:0+O)+HCOO	Hex1Cer(t34:0	Hex1Cer(t34:0+O)+HCOO	Hex1Cer	(t34:0+O)	(t34:0+O)				778.569	C41 H80 O12 N1	18.4607	7.0852e+06	1.05275e+07	1.04201e+07	9.15533e+06	1.40057e+07	1.8141e+07	9.54271e+06	8.62346e+06	8.44448e+06	1.32598e+07	1.53983e+07	1.17015e+07	1.00106e+07	1.8631e+07	8.01043e+06	1.51421e+07	1.03104e+07	1.17582e+07	1.05278e+07	1.30301e+07	2.11739e+07	9.48226e+06	1.20254e+07	1.82379e+07	1.57963e+07	1.23953e+07	9.62204e+06	1.36062e+07	1.45213e+07	1.69718e+07	1.88208e+07	1.99374e+07	7.17742e+06	1.47076e+07	1.56637e+07	9.92743e+06	1.39524e+07
neg2423	Hex1Cer(t16:0_18:1)+HCOO	Hex1Cer(t16:0_18:1)	Hex1Cer(t34:1)+HCOO	Hex1Cer	(t16:0_18:1)	(t16:0)	(18:1)			760.558	C41 H78 O11 N1	18.9261	6.81003e+07	8.85489e+07	6.61859e+07	4.81808e+07	5.54298e+07	7.37662e+07	7.29627e+07	4.71013e+07	4.17488e+07	4.87902e+07	8.04014e+07	5.77059e+07	6.31329e+07	7.09467e+07	5.20272e+07	7.47452e+07	6.00088e+07	6.8437e+07	5.86623e+07	6.12519e+07	8.28332e+07	6.93933e+07	8.51697e+07	6.01448e+07	7.54787e+07	5.58383e+07	3.74068e+07	6.49625e+07	4.07069e+07	4.1545e+07	8.92069e+07	9.46973e+07	4.99697e+07	1.03466e+08	7.74216e+07	5.24066e+07	8.59158e+07
neg2433	Hex1Cer(t34:2)-H	Hex1Cer(t34:2)	Hex1Cer(t34:2)-H	Hex1Cer	(t34:2)	(t34:2)				712.537	C40 H74 O9 N1	17.8059	4.71559e+06	5.29059e+06	3.41776e+06	4.29783e+06	4.36914e+06	4.64852e+06	7.46832e+06	5.63111e+06	2.36777e+06	2.60463e+06	4.44375e+06	5.69911e+06	2.99466e+06	4.7653e+06	3.14634e+06	4.76874e+06	1.34504e+06	4.27435e+06	5.58082e+06	3.95986e+06	5.75387e+06	5.48032e+06	4.74975e+06	2.34706e+06	3.53598e+06	3.42031e+06	2.64176e+06	4.45355e+06	3.31799e+06	3.51943e+06	6.82448e+06	8.13328e+06	1.00555e+06	8.65703e+06	4.20903e+06	2.57624e+06	3.97822e+06
neg2439	Hex1Cer(t17:1_20:4)+HCOO	Hex1Cer(t17:1_20:4)	Hex1Cer(t37:5)+HCOO	Hex1Cer	(t17:1_20:4)	(t17:1)	(20:4)			794.542	C44 H76 O11 N1	19.584	2.66705e+07	2.21533e+07	2.22229e+07	2.48795e+07	2.40749e+07	2.45144e+07	2.13595e+07	2.23218e+07	1.96042e+07	2.23189e+07	1.81067e+07	1.86836e+07	1.80272e+07	1.88605e+07	2.06797e+07	1.9327e+07	1.93386e+07	1.68102e+07	16549836	1.98045e+07	1.64198e+07	1.91497e+07	1.60967e+07	1.86574e+07	1.92716e+07	1.80131e+07	1.72566e+07	1.90961e+07	1.63205e+07	1.5039e+07	1.09997e+07	1.23277e+07	1.02441e+07	9.96992e+06	1.20455e+07	1.31714e+07	9.15968e+06
neg2461	Hex1Cer(t40:0)+HCOO	Hex1Cer(t40:0)	Hex1Cer(t40:0)+HCOO	Hex1Cer	(t40:0)	(t40:0)				846.668	C47 H92 O11 N1	21.0534	156481401	7.76978e+07	1.42558e+08	1.40381e+08	6.88589e+07	8.18208e+07	1.55259e+08	9.07427e+07	1.5306e+08	6.20454e+07	1.76221e+08	9.08648e+07	1.26608e+08	8.09771e+07	5.31956e+07	8.89015e+07	1.23602e+08	1.80079e+08	7.89969e+07	1.29219e+08	7.90608e+07	2.02446e+08	8.37862e+07	1.48499e+08	1.78568e+08	7.00061e+07	5.82852e+07	1.65056e+08	9.9657e+07	7.84369e+07	9.26659e+07	8.78274e+07	3.76957e+07	1.07787e+08	6.51911e+07	1.5155e+08	8.18996e+07
neg2467	Hex1Cer(t20:0_20:1)+HCOO	Hex1Cer(t20:0_20:1)	Hex1Cer(t40:1)+HCOO	Hex1Cer	(t20:0_20:1)	(t20:0)	(20:1)			844.652	C47 H90 O11 N1	20.4503	6.55023e+06	6.79122e+06	4.77887e+06	4.3188e+06	3.02272e+06	6.33272e+06	3.87606e+06	5.56854e+06	3.57096e+06	4.70123e+06	4.36185e+06	5.2432e+06	3.48599e+06	7.44847e+06	4.0185e+06	5.39339e+06	3.58533e+06	5.56356e+06	3.39402e+06	4.70112e+06	8.86854e+06	4.19024e+06	4.54377e+06	2.85926e+06	5.97799e+06	3.94632e+06	2.85675e+06	4.01538e+06	5.78057e+06	5.56832e+06	3.59354e+06	5.43747e+06	2.9012e+06	8.54005e+06	3.81313e+06	5.16873e+06	5.73168e+06
neg2468	Hex1Cer(t40:1)+HCOO	Hex1Cer(t40:1)	Hex1Cer(t40:1)+HCOO	Hex1Cer	(t40:1)	(t40:1)				844.652	C47 H90 O11 N1	20.9681	1044643585	1434835715	1033241969	9.77942e+08	1548013910	1455645334	1004622789	1533714325	1104838232	1044146320	1221671947	1480078649	9.60324e+08	1366172596	9.40611e+08	1593079659	1037511559	1200853675	1343803938	875041540	1318410075	1555331282	1455139060	9.86258e+08	1224025312	1736514125	1016457834	1280601764	1708949664	1337916799	2076869044	1489387327	6.36965e+08	2518405075	1149967347	1861005155	2214712237
neg2469										844.652	C47 H90 O11 N1	21.4409	1.28828e+08	1.17494e+08	1.3501e+08	9.58464e+07	7.65854e+07	1.36294e+08	1.07448e+08	1.53269e+08	3.25932e+07	1.05287e+08	1.42448e+08	1.53628e+08	1.11351e+07	1.24711e+08	1.20297e+08	6.33381e+07	1.96626e+08	1.1924e+08	2.04539e+08	1.05434e+08	99880956	1.515e+08	1.86278e+08	1.31468e+08	1.19843e+08	2.29828e+07	2.11655e+07	1.0932e+08	7.65564e+07	1.94299e+08	1.45549e+08	1.68067e+08	9.30922e+07	2.10246e+08	1.42852e+08	1.46131e+08	1.73202e+08
neg2484										858.668	C48 H92 O11 N1	20.5276	2.63953e+08	266327631	223813259	1.74036e+08	1.89922e+08	2.44848e+08	2.3922e+08	2.27618e+08	1.4998e+08	2.18851e+08	2.12033e+08	2.19966e+08	1.62776e+08	2.67718e+08	2.21231e+08	296100275	1.60252e+08	2.4171e+08	1.83039e+08	2.30104e+08	2.99905e+08	2.26527e+08	2.17363e+08	1.98923e+08	2.60018e+08	2.40193e+08	1.71133e+08	1.99399e+08	2.5527e+08	1.97467e+08	2.11393e+08	2.50765e+08	1.36354e+08	2.53557e+08	1.65559e+08	2.16905e+08	2.27211e+08
neg2486	Hex1Cer(t41:1)+HCOO	Hex1Cer(t41:1)	Hex1Cer(t41:1)+HCOO	Hex1Cer	(t41:1)	(t41:1)				858.668	C48 H92 O11 N1	20.9411	2.35476e+08	2.43478e+08	201463405	2.11099e+08	1.11168e+08	2.3727e+08	3.14052e+08	2.63357e+08	1.53788e+08	3.15087e+08	2.46323e+08	2.91312e+08	1.28344e+08	3.39388e+08	1.63708e+08	1.41176e+08	1.63441e+08	2.90362e+08	1.89912e+08	2.68815e+08	5.28892e+08	2.91537e+08	1.66795e+08	1.49458e+08	3.17854e+08	2.2047e+08	1.65375e+08	1.78628e+08	2.04684e+08	2.70841e+08	1.99646e+08	2.24054e+08	1.51919e+08	1.8063e+08	299927315	3.02267e+08	2.61095e+08
neg2487										812.662	C47 H90 O9 N1	20.9411	634563	720349	699957	347470	396355	926433	595635	1.18615e+06	502308	572963	1.06256e+06	1.42438e+06	490279	575091	583186	757280	1.27842e+06	564695	1.74712e+06	615198	412938	1.20191e+06	1.63095e+06	687909	618881	536120	429650	755179	521702	1.32279e+06	1.12089e+06	1.3972e+06	496026	2.69084e+06	1.01229e+06	1.17929e+06	1.69481e+06
neg2488										858.668	C48 H92 O11 N1	21.4772	5.80214e+07	8.28746e+07	5.80205e+07	6.08953e+07	4.59864e+07	93270265	6.904e+07	1.12453e+08	7.85681e+07	6.32762e+07	1.11508e+08	1.26974e+08	8.10191e+07	8.51164e+07	5.30172e+07	4.36005e+07	1.39763e+08	8.47091e+07	1.44954e+08	6.46776e+07	6.67592e+07	119660492	1.34222e+08	8.18101e+07	6.13213e+07	6.45067e+07	5.60901e+07	8.12136e+07	5.24201e+07	1.53954e+08	1.10472e+08	126842922	7.80655e+07	1.8867e+08	1.02918e+08	1.10821e+08	1.32204e+08
neg2489										812.662	C47 H90 O9 N1	21.4772	2.04327e+07	2.87546e+07	1.80029e+07	2.44374e+07	1.74416e+07	3.50399e+07	2.76996e+07	4.0544e+07	2.93189e+07	2.01402e+07	4.09575e+07	4.74628e+07	2.64933e+07	3.56048e+07	1.74585e+07	1.65246e+07	4.57324e+07	2.91946e+07	4.76757e+07	2.15246e+07	2.71191e+07	4.3691e+07	4.5506e+07	3.10427e+07	2.57799e+07	2.1224e+07	2.01188e+07	2.73747e+07	2.04507e+07	5.59456e+07	3.98648e+07	4.14163e+07	2.74162e+07	6.54468e+07	3.52297e+07	3.73934e+07	4.58379e+07
neg2493	Hex1Cer(t41:2)+HCOO	Hex1Cer(t41:2)	Hex1Cer(t41:2)+HCOO	Hex1Cer	(t41:2)	(t41:2)				856.652	C48 H90 O11 N1	20.7142	1.62229e+08	1.77108e+07	1.29735e+08	1.39464e+08	1.13283e+07	2.24265e+07	1.82465e+07	3.42342e+07	1.47658e+07	1.13927e+07	2.19023e+07	3.75128e+07	1.39153e+07	1.89047e+07	125481589	1.38043e+07	3.08157e+07	1.79877e+07	3.54195e+07	1.54318e+07	2.39219e+07	3.12688e+07	4.67196e+07	1.59705e+07	1.56707e+07	2.09994e+07	1.11292e+07	1.80169e+07	1.19625e+07	3.44539e+07	2.90409e+07	3.23503e+07	1.40789e+07	7.49373e+07	2.28364e+07	2.93702e+07	3.84099e+07
neg2497										874.699	C49 H96 O11 N1	21.1405	4.09855e+07	3.43694e+07	3.25475e+07	2.83287e+07	3.99028e+07	3.23061e+07	4.67706e+07	3.3877e+07	2.78806e+07	4.33275e+07	3.32271e+07	4.49384e+07	2.47416e+07	3.90834e+07	2.92746e+07	3.90264e+07	3.00597e+07	4.00718e+07	2.79177e+07	3.39248e+07	5.7457e+07	3.87574e+07	3.37444e+07	3.15794e+07	3.72118e+07	3.26043e+07	2.1888e+07	2.94105e+07	3.14887e+07	3.53492e+07	3.0059e+07	3.64095e+07	2.46567e+07	3.12559e+07	3.05456e+07	3.32787e+07	4.27623e+07
neg2498	Hex1Cer(t18:0_24:0)+HCOO	Hex1Cer(t18:0_24:0)	Hex1Cer(t42:0)+HCOO	Hex1Cer	(t18:0_24:0)	(t18:0)	(24:0)			874.699	C49 H96 O11 N1	21.731	7.01255e+07	1.07537e+08	6.95795e+07	6.23366e+07	150103103	9.9321e+07	6.82178e+07	7.74127e+07	8.37615e+07	8.06324e+07	9.78792e+07	9.57382e+07	6.79084e+07	1.2906e+08	5.30227e+07	8.91854e+07	5.6006e+07	9.70244e+07	9.05863e+07	6.70079e+07	8.45821e+07	1.0678e+08	7.35485e+07	7.99612e+07	1.18497e+08	7.51152e+07	5.90854e+07	8.51701e+07	7.52373e+07	7.05441e+07	1.67198e+08	8.73751e+07	5.86714e+07	9.35682e+07	1.06356e+08	7.63338e+07	9.31533e+07
neg2499										828.693	C48 H94 O9 N1	21.731	1.03218e+07	1.54192e+07	9.52194e+06	8.69326e+06	2.20268e+07	1.40414e+07	1.01815e+07	1.10238e+07	1.2009e+07	1.10615e+07	1.38554e+07	1.30169e+07	1.01021e+07	1.87661e+07	7.71882e+06	1.26601e+07	1.70032e+07	1.36587e+07	1.65184e+07	9.11317e+06	1.17147e+07	1.49096e+07	1.02779e+07	1.1045e+07	1.67897e+07	1.04829e+07	8.39725e+06	1.23205e+07	9.27194e+06	1.48165e+07	2.52998e+07	1.18673e+07	1.13195e+07	1.78652e+07	1.41707e+07	1.08017e+07	1.3153e+07
neg2504										890.694	C49 H96 O12 N1	21.2436	3.02328e+06	1.38655e+07	9.30037e+06	7.56354e+06	1.50675e+07	1.04204e+07	9.9616e+06	9.31809e+06	9.58927e+06	2.9182e+06	9.70413e+06	1.02072e+07	9.16004e+06	1.64304e+07	8.74694e+06	1.29087e+07	7.41238e+06	1.27253e+07	1.18849e+07	1.1636e+07	1.42105e+07	1.31364e+07	9.76004e+06	1.10204e+07	2.01076e+07	9.40822e+06	8.21018e+06	1.13468e+07	9.76432e+06	8.81379e+06	1.32767e+07	1.20277e+07	8.25619e+06	1.21294e+07	1.20728e+07	1.0107e+07	3.6689e+06
neg2505	Hex1Cer(t42:0+O)+HCOO	Hex1Cer(t42:0	Hex1Cer(t42:0+O)+HCOO	Hex1Cer	(t42:0+O)	(t42:0+O)				890.694	C49 H96 O12 N1	21.7327	1.44883e+07	2.35097e+07	1.42886e+07	1.78675e+07	2.23396e+07	2.52127e+07	17328700	2.13058e+07	2.2608e+07	1.94514e+07	2.73751e+07	2.42803e+07	1.70086e+07	2.20947e+07	1.12918e+07	1.78001e+07	2.17982e+07	2.41373e+07	2.76691e+07	1.69102e+07	2.10679e+07	2.49494e+07	2.19006e+07	2.70688e+07	2.01187e+07	1.77516e+07	1.42285e+07	1.98202e+07	1.79001e+07	2.32538e+07	3.72577e+07	2.63703e+07	1.71156e+07	2.26592e+07	2.40506e+07	2.22053e+07	2.42692e+07
neg2512	Hex1Cer(t18:0_24:1)+HCOO	Hex1Cer(t18:0_24:1)	Hex1Cer(t42:1)+HCOO	Hex1Cer	(t18:0_24:1)	(t18:0)	(24:1)			872.683	C49 H94 O11 N1	21.2258	9.64903e+07	112955986	1.12438e+08	5.60013e+07	8.57332e+07	9.44242e+07	1.10135e+08	8.04874e+07	5.9744e+07	9.59644e+07	9.58912e+07	9.56397e+07	5.71021e+07	1.35025e+08	7.71484e+07	124494165	5.19173e+07	1.06981e+08	7.50183e+07	9.34665e+07	1.28057e+08	9.12258e+07	9.17129e+07	9.14074e+07	1.42266e+08	8.16616e+07	64220480	8.40929e+07	7.18599e+07	3.29908e+07	1.52419e+08	1.01516e+08	4.81579e+07	1.00114e+08	8.96463e+07	7.96651e+07	1.17089e+08
neg2513										826.678	C48 H92 O9 N1	21.2258	7.34869e+06	7.40337e+06	5.22135e+06	1.08926e+06	1.75551e+06	6.24687e+06	7.81897e+06	1.01417e+07	3.18894e+06	6.2205e+06	9.08582e+06	9.64637e+06	5.035e+06	1.99331e+06	6.2553e+06	2.46382e+06	1.18331e+07	7.60368e+06	1.31114e+07	8.74115e+06	5.43091e+06	6.98226e+06	1.13307e+07	6.62714e+06	2.14387e+07	5.95453e+06	5.60497e+06	3.18208e+06	1.59312e+06	7.80811e+06	7.32562e+06	9.92982e+06	5.59705e+06	1.02694e+07	3.47136e+06	8.5127e+06	1.0671e+07
neg2514	Hex1Cer(t42:1)+HCOO	Hex1Cer(t42:1)	Hex1Cer(t42:1)+HCOO	Hex1Cer	(t42:1)	(t42:1)				872.683	C49 H94 O11 N1	21.7519	157903181	1.65903e+08	1.16431e+08	1.26465e+08	1.46959e+08	2.08043e+08	1.65798e+08	2.50716e+08	1.9471e+08	148002835	2.63466e+08	2.72581e+08	1.83189e+08	195466410	1.37456e+08	1.04363e+08	3.5127e+08	1.80145e+08	3.44417e+08	1.5123e+08	1.27828e+08	2.66878e+08	2.78762e+08	2.00265e+08	1.4086e+08	1.43354e+08	1.39564e+08	1.5988e+08	1.07024e+08	3.17939e+08	2.75085e+08	2.53862e+08	2.28574e+08	3.48994e+08	2.25918e+08	2.27912e+08	2.59717e+08
neg2520	Hex1Cer(t42:1+O)+HCOO	Hex1Cer(t42:1	Hex1Cer(t42:1+O)+HCOO	Hex1Cer	(t42:1+O)	(t42:1+O)				888.678	C49 H94 O12 N1	21.0101	3.06871e+07	3.0736e+07	2.46951e+07	2.03916e+07	1.92922e+07	2.79368e+07	2.72892e+07	2.63202e+07	2.52616e+07	3.26206e+07	29450114	3.15621e+07	1.91703e+07	2.78603e+07	2.07992e+07	2.16314e+07	2.61352e+07	2.78903e+07	2.95584e+07	2.58485e+07	3.5619e+07	3.0705e+07	3.3355e+07	4.20806e+07	2.59418e+07	27191266	1.93178e+07	2.37343e+07	2.11172e+07	2.60425e+07	3.45742e+07	3.05837e+07	1.56627e+07	2.71257e+07	2.22154e+07	2.47118e+07	2.77427e+07
neg2526	Hex1Cer(t18:1_24:1)-H	Hex1Cer(t18:1_24:1)	Hex1Cer(t42:2)-H	Hex1Cer	(t18:1_24:1)	(t18:1)	(24:1)			824.662	C48 H90 O9 N1	20.637	1.44125e+06	1.13832e+06	820474	863281	97635.8	1.23295e+06	1.21551e+06	1.47645e+06	293716	698791	1.19686e+06	1.83201e+06	409415	882677	1.29735e+06	493685	1.32696e+06	1.04286e+06	2.12587e+06	1.5086e+06	637611	1.23378e+06	781291	1.3288e+06	704571	672457	1.06166e+06	1.0926e+06	256957	2.18039e+06	1.22471e+06	2.01808e+06	1.12392e+06	1.11337e+06	1.55927e+06	1.64641e+06	1.90864e+06
neg2527	Hex1Cer(t42:2)+HCOO	Hex1Cer(t42:2)	Hex1Cer(t42:2)+HCOO	Hex1Cer	(t42:2)	(t42:2)				870.668	C49 H92 O11 N1	21.1045	1.89846e+08	1.7316e+08	1.38637e+08	1.1593e+08	9.14805e+07	1.67741e+08	1.78778e+08	2.21706e+08	134207670	1.41991e+08	1.95902e+08	2.64365e+08	139503023	1.55646e+08	1.62967e+08	1.09077e+08	2.74388e+08	1.78262e+08	2.96565e+08	1.96571e+08	140118148	2.55395e+08	3.17102e+08	177299208	1.32498e+08	1.6435e+08	2.33628e+08	1.44577e+08	1.24053e+08	2.2338e+08	1.6922e+08	2.3949e+08	1.49639e+08	2.88003e+08	1.66137e+08	2.20372e+08	2.70122e+08
neg2528										824.662	C48 H90 O9 N1	21.1045	5.15239e+07	5.21822e+07	3.67465e+07	2.75432e+07	2.04003e+07	4.56068e+07	4.81986e+07	6.28543e+07	34647568	3.78789e+07	5.10147e+07	7.06244e+07	3.77322e+07	4.56962e+07	4.63259e+07	2.8213e+07	8.68684e+07	5.02835e+07	8.25904e+07	5.37916e+07	3.97371e+07	6.63497e+07	8.48592e+07	5.48101e+07	3.72698e+07	4.46916e+07	3.51102e+07	3.98962e+07	2.75637e+07	6.86597e+07	4.21472e+07	7.03093e+07	3.68492e+07	7.74348e+07	4.36487e+07	5.29325e+07	8.31691e+07
neg2538										886.699	C50 H96 O11 N1	21.3881	3.46821e+06	1.05916e+06	2.81598e+06	1.20069e+06	1.25542e+06	1.1792e+06	5.3207e+06	1.73164e+06	1.3507e+06	1.55913e+06	2.00705e+06	1.53438e+06	2.1644e+06	1.21235e+06	1.24574e+06	1.10784e+06	1.85376e+06	1.46691e+06	2.31818e+06	1.69654e+06	1.68286e+06	1.78591e+06	2.72843e+06	1.06481e+06	2.14284e+06	1.27338e+06	1.91281e+06	2.75978e+06	2.58916e+06	3.22326e+06	2.92883e+06	2.51705e+06	1.70541e+06	4.33474e+06	2.63256e+06	3.10903e+06	2.98975e+06
neg2539	Hex1Cer(t43:1)+HCOO	Hex1Cer(t43:1)	Hex1Cer(t43:1)+HCOO	Hex1Cer	(t43:1)	(t43:1)				886.699	C50 H96 O11 N1	21.7412	9.04516e+07	1.00192e+08	7.62734e+07	8.55893e+07	5.88004e+07	8.16518e+07	1.27942e+08	7.1476e+07	6.04068e+07	1.1249e+08	7.85766e+07	9.15945e+07	5.86348e+07	1.1439e+08	7.42677e+07	9.84489e+07	7.30701e+07	1.02117e+08	5.34297e+07	1.01479e+08	1.97399e+08	7.7989e+07	8.14562e+07	6.40721e+07	9.55189e+07	8.22284e+07	5.61476e+07	5.76814e+07	7.22647e+07	7.24971e+07	5.67232e+07	7.06538e+07	3.511e+07	5.6536e+07	6.21196e+07	8.40556e+07	7.25362e+07
neg2540										886.699	C50 H96 O11 N1	22.229	210639	692928	408628	2.07039e+06	710513	541504	268149	928575	606156	981834	646110	1.04723e+06	385897	825776	311145	306978	828775	376189	561369	321723	247922	813564	624763	396595	543740	196965	1.42126e+06	2.48278e+06	423113	756740	1.18535e+06	298138	223090	552593	740041	563996	378539
neg2543	Hex1Cer(t43:2)+HCOO	Hex1Cer(t43:2)	Hex1Cer(t43:2)+HCOO	Hex1Cer	(t43:2)	(t43:2)				884.683	C50 H94 O11 N1	20.3218	1.50773e+06	1.88323e+06	1.16196e+06	585587	1.0685e+06	1.89597e+06	1.53269e+06	1.50797e+06	708111	1.04064e+06	1.61268e+06	1.37871e+06	1.14355e+06	2.39067e+06	1.54818e+06	2.84715e+06	1.15222e+06	1.72873e+06	1.07782e+06	1.05021e+06	2.17577e+06	1.66894e+06	1.04063e+06	939297	2.15164e+06	1.39954e+06	343002	1.84647e+06	1.75257e+06	897693	2.09392e+06	1.42705e+06	966774	1.82802e+06	1.26942e+06	1.42313e+06	1.31213e+06
neg2566	Hex2Cer(d14:0_18:0)+HCOO	Hex2Cer(d14:0_18:0)	Hex2Cer(d32:0)+HCOO	Hex2Cer	(d14:0_18:0)	(d14:0)	(18:0)			880.6	C45 H86 O15 N1	18.983	3.70182e+07	3.86443e+07	3.18e+07	5.04984e+07	5.95279e+07	2.59411e+07	3.25482e+07	3.44345e+07	3.09928e+07	3.32806e+07	4.14003e+07	4.07258e+07	2.83078e+07	4.15597e+07	2.60281e+07	3.68069e+07	3.25275e+07	2.84486e+07	3.61668e+07	2.49286e+07	3.33233e+07	3.09933e+07	3.58295e+07	3.48318e+07	3.27477e+07	2.29053e+07	1.70085e+07	3.52051e+07	2.96178e+07	496131	4.22973e+07	3.50609e+07	2.3117e+07	1.24633e+06	4.28224e+07	4.08254e+07	3.84065e+07
neg2575	Hex2Cer(d14:0_18:1)-H	Hex2Cer(d14:0_18:1)	Hex2Cer(d32:1)-H	Hex2Cer	(d14:0_18:1)	(d14:0)	(18:1)			832.579	C44 H82 O13 N1	17.5936	9.04887e+06	1.36994e+07	9.66499e+06	9.53364e+06	5.72726e+06	1.08336e+07	5.99529e+06	9.46637e+06	6.84879e+06	9.12872e+06	8.84509e+06	7.31642e+06	6.61047e+06	1.29836e+07	6.37007e+06	6.15877e+06	6.00724e+06	7.34151e+06	7.20173e+06	1.16744e+07	1.33531e+07	1.27361e+07	6.10828e+06	3.50942e+06	1.06614e+07	5.96417e+06	5.12403e+06	6.10019e+06	7.10205e+06	9.80509e+06	1.01457e+07	1.32794e+07	3.38233e+06	8.59977e+06	1.17642e+07	8.66225e+06	1.45411e+07
neg2576	Hex2Cer(d32:1)+HCOO	Hex2Cer(d32:1)	Hex2Cer(d32:1)+HCOO	Hex2Cer	(d14:0_18:1)	(d14:0)	(18:1)			878.585	C45 H84 O15 N1	17.5936	3.47871e+07	4.84422e+07	3.90912e+07	3.58474e+07	2.07504e+07	3.98136e+07	2.63765e+07	3.43059e+07	2.50372e+07	3.64392e+07	3.44632e+07	3.07997e+07	2.52465e+07	4.83829e+07	2.4149e+07	2.25732e+07	2.37031e+07	2.74372e+07	2.84316e+07	4.39041e+07	4.77405e+07	4.90447e+07	2.49321e+07	1.46569e+07	4.04627e+07	2.35291e+07	2.0634e+07	2.29976e+07	2.79015e+07	3.91364e+07	3.60134e+07	4.90885e+07	1.37867e+07	3.12912e+07	4.3681e+07	3.24551e+07	5.09421e+07
neg2577										878.585	C45 H84 O15 N1	18.1092	953276	850331	1.05007e+06	958415	1.60837e+06	1.16408e+06	1.03403e+06	1.28627e+06	1.70445e+06	1.25533e+06	530739	2.04117e+06	517959	1.24061e+06	640592	649929	1.23317e+06	790286	1.09238e+06	971255	913203	978039	988884	655431	773313	1.04371e+06	1.68857e+06	1.88019e+06	729908	1.26802e+06	1.42812e+06	986604	123004	691170	874070	859848	554339
neg2585	Hex2Cer(d33:1)+HCOO	Hex2Cer(d33:1)	Hex2Cer(d33:1)+HCOO	Hex2Cer	(d33:1)	(d33:1)				892.6	C46 H86 O15 N1	18.4091	8.46242e+06	8.38042e+06	6.89441e+06	7.39129e+06	3.80066e+06	6.65382e+06	4.91129e+06	1.23929e+06	1.10264e+06	5.57616e+06	7.00047e+06	5.68329e+06	3.02903e+06	1.03748e+07	4.71179e+06	7.4717e+06	4.58372e+06	3.96985e+06	2.64534e+06	6.72704e+06	1.04563e+07	1.03186e+07	6.78203e+06	2.87533e+06	1.0543e+07	5.49011e+06	2.2007e+06	4.4191e+06	6.92969e+06	6.58564e+06	7.97436e+06	1.42651e+07	4.22689e+06	9.70567e+06	9.13365e+06	7.94074e+06	1.26001e+07
neg2587	Hex2Cer(d33:2)-H	Hex2Cer(d33:2)	Hex2Cer(d33:2)-H	Hex2Cer	(d33:2)	(d33:2)				844.579	C45 H82 O13 N1	18.123	8.75506e+06	8.18005e+06	1.06454e+07	1.5613e+07	7.53539e+06	1.58878e+07	10283073	9.48289e+06	5.87686e+06	1.07616e+07	9.33661e+06	8.08686e+06	8.2722e+06	1.53287e+07	6.40979e+06	3.54336e+06	5.31382e+06	1.30729e+07	9.55462e+06	8.64168e+06	1.52038e+07	1.31555e+07	4.74414e+06	4.85628e+06	6.73255e+06	6.71498e+06	5.81982e+06	6.75868e+06	10879274	6.80837e+06	6.12828e+06	6.12368e+06	7.97686e+06	6.38617e+06	5.69085e+06	1.34537e+07	8.24946e+06
neg2588										842.564	C45 H80 O13 N1	16.8412	653567	852116	661964	599781	422849	1.17142e+06	1.18565e+06	790872	527636	1.27123e+06	625265	1.23617e+06	668998	1.02202e+06	821434	1.2605e+06	1.65952e+06	952916	1.11913e+06	990857	880372	282429	425694	1.61438e+06	732030	527266	739996	383211	2.87433e+06	1.00438e+06	1.96987e+06	1.66958e+06	973153	1.92373e+06	898919	1.18971e+06	4.41517e+06
neg2589	Hex2Cer(d13:0_20:3)-H	Hex2Cer(d13:0_20:3)	Hex2Cer(d33:3)-H	Hex2Cer	(d13:0_20:3)	(d13:0)	(20:3)			842.564	C45 H80 O13 N1	17.3507	1.34844e+06	1.89052e+06	1.11029e+06	1.21321e+06	1.08453e+06	1.46004e+06	1.73076e+06	1.88791e+06	1.38905e+06	1.54464e+06	1.004e+06	1.98234e+06	942114	1.33634e+06	753874	442167	1.47809e+06	1.26184e+06	1.41153e+06	1.0361e+06	1.2735e+06	722880	681435	2.24664e+06	1.07778e+06	1.15298e+06	1.04866e+06	1.32294e+06	1.46464e+06	1.53597e+06	3.02471e+06	1.72452e+06	799637	1.83201e+06	2.42832e+06	1.21012e+06	3.04408e+06
neg2590										842.564	C45 H80 O13 N1	17.76	2.21986e+07	4.18869e+07	3.53929e+07	2.59177e+07	3.05189e+07	7.43179e+07	4.46487e+07	6.22068e+07	3.24589e+07	3.94263e+07	3.37936e+07	5.57569e+07	3.49275e+07	9.6693e+07	2.23505e+07	2.77367e+07	2.7e+07	3.90151e+07	4.75257e+07	3.10354e+07	8.432e+07	2.8796e+07	2.0524e+07	2.65618e+07	2.97687e+07	23445362	2.29307e+07	2.61436e+07	5.77981e+07	5.47099e+07	2.36255e+07	2.50494e+07	1.24081e+07	2.26178e+07	2.75558e+07	3.92102e+07	2.58339e+07
neg2591	Hex2Cer(d33:3)-H	Hex2Cer(d33:3)	Hex2Cer(d33:3)-H	Hex2Cer	(d33:3)	(d33:3)				842.564	C45 H80 O13 N1	18.6337	3.37126e+07	1.88369e+07	1.76874e+07	2.1164e+07	2.49854e+07	1.7769e+07	2.0045e+07	1.45618e+07	2.3215e+07	1.22188e+07	1.45103e+07	1.42758e+07	1.69801e+07	1.0634e+07	2.51032e+07	2.64479e+07	1.52143e+07	2.04184e+07	1.3901e+07	1.99012e+07	1.74736e+07	2.53993e+07	4.73034e+07	1.59568e+07	1.84755e+07	2.63922e+07	1.33184e+07	2.83116e+07	2.18224e+07	1.62148e+07	1.73115e+07	2.12034e+07	2.25994e+07	3.08322e+07	1.30295e+07	1.791e+07	2.76171e+07
neg260	CL(79:9)-H	CL(79:9)	CL(79:9)-H	CL	(79:9)	(79:9)				1544.06	C88 H153 O17 P2	19.248	1.47562e+07	14786311	1.73537e+07	4.84119e+07	4.1486e+07	4.7825e+07	2.07858e+07	6.85591e+07	4.55326e+07	3.89533e+07	2.20518e+07	3.53127e+07	2.27131e+07	7.52913e+07	3.06367e+07	1.82536e+07	1.40519e+07	1.36896e+07	3.76421e+07	1.46305e+07	2.60232e+07	1.88442e+07	2.05613e+07	2.15292e+07	2.44639e+07	2.06509e+07	2.6659e+07	3.81898e+07	3.22649e+07	5.08887e+07	2.2988e+07	4.12804e+07	1.03049e+07	1.86593e+07	1.00644e+07	3.07342e+07	1.79985e+07
neg2602										906.616	C47 H88 O15 N1	17.8837	9.73466e+06	1.11164e+07	1.09335e+07	9.89412e+06	9.46702e+06	9.78869e+06	8.07601e+06	1.01487e+07	5.5976e+06	7.96296e+06	1.05108e+07	8.08599e+06	6.08543e+06	1.25939e+07	1.0902e+07	1.49216e+07	6.28104e+06	6.33371e+06	8.8865e+06	1.01372e+07	1.09066e+07	1.41202e+07	7.90983e+06	4.91825e+06	1.32883e+07	8.99849e+06	6.78344e+06	7.42718e+06	1.24474e+07	1.01426e+07	9.45232e+06	1.54462e+07	4.10856e+06	1.44235e+07	9.89769e+06	8.37425e+06	9.80713e+06
neg2606	Hex2Cer(d18:1_16:0)+HCOO	Hex2Cer(d18:1_16:0)	Hex2Cer(d34:1)+HCOO	Hex2Cer	(d18:1_16:0)	(d18:1)	(16:0)			906.616	C47 H88 O15 N1	19.0346	3.79684e+08	4.01383e+08	4.38316e+08	338872210	3.4031e+08	4.36444e+08	3.25458e+08	3.24759e+08	2.38647e+08	3.14574e+08	3.96203e+08	2.65862e+08	2.83949e+08	5.41906e+08	3.95965e+08	5.77411e+08	3.48449e+08	2.78115e+08	3.17175e+08	398686297	4.50114e+08	5.13766e+08	3.34999e+08	2.57762e+08	6.81123e+08	3.66589e+08	2.90437e+08	3.44243e+08	4.91671e+08	3.21295e+08	4.47797e+08	5.02865e+08	3.30025e+08	4.52917e+08	5.22147e+08	3.33699e+08	4.74144e+08
neg2607	Hex2Cer(d34:1)-H	Hex2Cer(d34:1)	Hex2Cer(d34:1)-H	Hex2Cer	(d18:1_16:0)	(d18:1)	(16:0)			860.61	C46 H86 O13 N1	19.0346	9.65366e+07	9.96998e+07	1.08734e+08	8.38634e+07	8.3096e+07	1.10893e+08	8.2925e+07	7.90232e+07	5.80454e+07	7.97015e+07	9.62174e+07	6.57441e+07	6.86441e+07	1.35501e+08	9.75281e+07	1.445e+08	8.48611e+07	6.81304e+07	7.90085e+07	9.85072e+07	1.10195e+08	1.25343e+08	8.44483e+07	6.35397e+07	1.75355e+08	9.10183e+07	6.91193e+07	8.32769e+07	1.21296e+08	8.14359e+07	113575514	1.2587e+08	8.14537e+07	1.11127e+08	1.31811e+08	8.12986e+07	1.18868e+08
neg2613	Hex2Cer(d34:1+O)+HCOO	Hex2Cer(d34:1	Hex2Cer(d34:1+O)+HCOO	Hex2Cer	(d34:1+O)	(d34:1+O)				922.611	C47 H88 O16 N1	18.3395	6.49105e+06	9.69736e+06	5.49374e+06	4.97581e+06	7.39292e+06	1.0602e+07	5.97607e+06	8.43741e+06	4.26702e+06	7.04093e+06	9.46441e+06	4.88657e+06	6.68887e+06	1.62319e+07	6.77095e+06	1.33169e+07	7.92411e+06	7.06139e+06	1.24459e+07	1.30283e+07	1.61905e+07	1.27879e+07	1.22235e+07	8.59782e+06	1.25022e+07	1.11501e+07	5.38138e+06	1.51027e+07	1.43028e+07	1.20708e+07	1.29168e+07	1.71687e+07	7.65525e+06	1.362e+07	1.17007e+07	1.14655e+07	1.22471e+07
neg2622	Hex2Cer(d16:1_18:1)-H	Hex2Cer(d16:1_18:1)	Hex2Cer(d34:2)-H	Hex2Cer	(d16:1_18:1)	(d16:1)	(18:1)			858.595	C46 H84 O13 N1	17.7668	1.37649e+07	1.62373e+07	1.54867e+07	1.31443e+07	1.31977e+07	1.43418e+07	1.09044e+07	1.32333e+07	7.44905e+06	1.08893e+07	1.38082e+07	1.18814e+07	6.82471e+06	1.75623e+07	1.55735e+07	2.12189e+07	9.20206e+06	8.84464e+06	1.24458e+07	1.46269e+07	1.64553e+07	2.05945e+07	1.14167e+07	6.84679e+06	1.98307e+07	1.23582e+07	9.17435e+06	1.09544e+07	1.82535e+07	1.5001e+07	1.36777e+07	2.10533e+07	6.02309e+06	2.08632e+07	1.45143e+07	1.20284e+07	1.44179e+07
neg2623	Hex2Cer(d34:2)+HCOO	Hex2Cer(d34:2)	Hex2Cer(d34:2)+HCOO	Hex2Cer	(d16:1_18:1)	(d16:1)	(18:1)			904.6	C47 H86 O15 N1	17.7668	5.87931e+07	6.81222e+07	6.74732e+07	6.12848e+07	5.74185e+07	6.06074e+07	4.91362e+07	6.31609e+07	3.53116e+07	4.80992e+07	6.19182e+07	5.16294e+07	3.6449e+07	7.68855e+07	6.59477e+07	9.0577e+07	3.8841e+07	3.8477e+07	5.37965e+07	6.18052e+07	6.95755e+07	8.6708e+07	4.91491e+07	3.22549e+07	8.44949e+07	5.47783e+07	4.1453e+07	4.80503e+07	7.59007e+07	6.34279e+07	5.93049e+07	9.28889e+07	2.51422e+07	8.59298e+07	6.06961e+07	5.13607e+07	6.14143e+07
neg2630	Hex2Cer(d34:2+O)+HCOO	Hex2Cer(d34:2	Hex2Cer(d34:2+O)+HCOO	Hex2Cer	(d34:2+O)	(d34:2+O)				920.595	C47 H86 O16 N1	17.646	2.48616e+06	3.71948e+06	2.7076e+06	1.40675e+06	3.0718e+06	2.86568e+06	2.21691e+06	3.29565e+06	1.60136e+06	1.33256e+06	3.31189e+06	2.04137e+06	2.01e+06	4.08683e+06	2.67529e+06	4.48627e+06	1.57486e+06	2.16972e+06	4.71207e+06	3.16554e+06	3.5088e+06	4.23027e+06	3.29969e+06	2.81105e+06	3.01337e+06	2.81238e+06	1.8107e+06	3.72176e+06	3.564e+06	2.92037e+06	4.85625e+06	5.68302e+06	495916	5.46967e+06	1.99292e+06	3.66063e+06	2.67552e+06
neg2638										866.564	C47 H80 O13 N1	17.7319	1.13211e+07	1.16981e+07	1.06796e+07	1.03706e+07	8.39521e+06	2.33385e+07	9.35547e+06	1.52228e+07	9.99132e+06	1.18661e+07	9.92315e+06	1.40184e+07	6.80568e+06	2.30997e+07	6.77115e+06	5.79726e+06	8.22504e+06	8.89302e+06	9.59331e+06	1.0257e+07	2.64444e+07	9.27687e+06	9.37164e+06	7.4553e+06	5.21502e+06	1.08195e+07	7.38278e+06	9.91264e+06	1.44053e+07	1.6906e+07	7.95992e+06	7.30778e+06	3.57147e+06	6.19565e+06	5.55937e+06	9.3175e+06	6.77695e+06
neg2640	Hex2Cer(d35:5)-H	Hex2Cer(d35:5)	Hex2Cer(d35:5)-H	Hex2Cer	(d35:5)	(d35:5)				866.564	C47 H80 O13 N1	19.105	3.64424e+06	6.44613e+06	5.597e+06	4.92157e+06	7.4356e+06	8.56146e+06	6.37525e+06	8.86713e+06	6.99031e+06	6.70527e+06	6.76946e+06	6.27833e+06	7.55951e+06	6.28817e+06	6.93713e+06	8.46949e+06	8.87142e+06	7.64286e+06	1.16348e+07	9.91164e+06	8.93658e+06	7.88414e+06	7.39295e+06	7.10328e+06	1.56312e+07	7.93538e+06	1.16361e+07	1.07317e+07	1.19575e+07	1.56461e+07	9.15899e+06	4.12893e+06	4.42638e+06	6.9537e+06	1.13646e+07	8.9828e+06	8.69221e+06
neg2645	Hex2Cer(d36:4)-H	Hex2Cer(d36:4)	Hex2Cer(d36:4)-H	Hex2Cer	(d36:4)	(d36:4)				882.595	C48 H84 O13 N1	20.576	3.34938e+07	5.41701e+07	5.0859e+07	2.20467e+07	3.17908e+07	2.43652e+07	3.47389e+07	2.81413e+07	4.52554e+07	2.59305e+07	3.12285e+07	2.22513e+07	2.24282e+07	2.77971e+07	3.63581e+07	5.1203e+07	4.72505e+07	4.28859e+07	2.07631e+07	20230201	3.71292e+07	4.89785e+07	5.12426e+07	4.37103e+07	3.36801e+07	4.37752e+07	1.21352e+07	3.48468e+07	2.6361e+07	1.68086e+07	9.61704e+07	5.34697e+07	4.84992e+07	7.12443e+07	4.35496e+07	3.96036e+07	7.51161e+07
neg2650	Hex2Cer(d38:2)-H	Hex2Cer(d38:2)	Hex2Cer(d38:2)-H	Hex2Cer	(d38:2)	(d38:2)				914.657	C50 H92 O13 N1	20.283	4.70511e+06	4.65964e+06	4.74681e+06	3.47102e+06	3.75172e+06	4.8272e+06	4.96529e+06	3.67753e+06	4.39027e+06	3.65192e+06	3.62664e+06	3.37942e+06	3.19112e+06	4.2332e+06	4.0044e+06	6.94452e+06	6.93499e+06	5.98947e+06	4.48145e+06	5.11784e+06	7.85009e+06	5.00461e+06	4.66553e+06	3.68736e+06	5.04632e+06	5.47645e+06	3.97579e+06	4.38949e+06	5.30451e+06	5.1512e+06	4.39559e+06	3.51214e+06	4.96106e+06	3.67076e+06	5.33101e+06	3.82744e+06	3.73817e+06
neg2652										912.642	C50 H90 O13 N1	20.1496	1.27758e+06	1.60949e+06	1.31431e+06	784971	6.32548e+06	1.25878e+06	882410	942110	757976	1.11705e+06	1.2012e+06	1.19317e+06	915927	1.53401e+06	961715	1.13474e+06	1.11324e+06	1.34109e+06	772579	906218	1.74395e+06	1.06762e+06	1.15525e+06	886178	6.73586e+06	954085	566509	726226	990732	1.29766e+06	8.21981e+06	1.25311e+06	733421	1.83308e+06	951873	1.04575e+06	1.6194e+06
neg2653	Hex2Cer(d38:3)-H	Hex2Cer(d38:3)	Hex2Cer(d38:3)-H	Hex2Cer	(d38:3)	(d38:3)				912.642	C50 H90 O13 N1	20.704	2.36236e+08	303818349	2.30698e+08	2.23974e+08	2.89513e+08	2.95426e+08	2.25901e+08	3.13677e+08	3.56402e+08	2.33709e+08	2.63104e+08	4.60095e+08	2.21946e+08	2.79068e+08	2.17514e+08	4.31598e+08	2.32103e+08	2.61457e+08	291506095	2.01215e+08	2.71294e+08	3.0063e+08	2.99658e+08	2.3424e+08	2.54865e+08	2.71024e+08	3.31843e+08	3.72416e+08	3.4657e+08	2.7957e+08	3.11526e+08	2.98405e+08	1.61669e+08	4.96719e+08	2.40663e+08	2.57798e+08	4.57044e+08
neg2658										926.657	C51 H92 O13 N1	20.7522	3.92001e+07	4.18305e+07	4.22019e+07	4.01088e+07	2.1582e+07	4.5023e+07	5.68246e+07	5.25538e+07	3.07374e+07	5.70029e+07	4.6145e+07	4.91418e+07	2.43659e+07	5.03885e+07	3.99118e+07	2.03577e+07	2.63531e+07	5.59933e+07	3.34831e+07	5.21803e+07	4.2731e+07	5.58414e+07	2.4073e+07	3.19512e+07	4.07054e+07	4.50111e+07	2.86212e+07	2.60573e+07	3.97267e+07	5.21257e+07	2.64269e+07	2.54465e+07	2.3558e+07	2.97576e+07	3.68738e+07	4.9699e+07	4.95971e+07
neg2659	Hex2Cer(d19:0_20:3)-H	Hex2Cer(d19:0_20:3)	Hex2Cer(d39:3)-H	Hex2Cer	(d19:0_20:3)	(d19:0)	(20:3)			926.657	C51 H92 O13 N1	21.1064	6.7418e+08	6.83723e+08	6.93323e+08	6.06569e+08	6.39881e+08	6.15396e+08	6.70458e+08	6.1766e+08	5.49418e+08	6.78942e+08	5.85452e+08	1121556744	5.6682e+08	1130773431	6.21181e+08	661386260	5.62966e+08	1118055696	5.43179e+08	675385323	7.20963e+08	7.12345e+08	6.01518e+08	636076936	1118722840	1108789136	1010583577	5.67606e+08	6.04513e+08	5.90101e+08	5.60829e+08	1103922835	8.51284e+08	5.94271e+08	5.31043e+08	1026805283	6.46516e+08
neg2660										926.657	C51 H92 O13 N1	21.5737	1.80255e+07	2.39066e+07	1.41204e+07	2.00372e+07	1.58491e+07	2.20636e+07	2.51148e+07	3.00139e+07	1.84105e+07	2.13029e+07	2.94527e+07	2.5981e+07	1.79416e+07	2.01355e+07	1.82746e+07	1.89693e+07	3.00777e+07	2.01493e+07	2.65691e+07	2.30321e+07	2.41367e+07	2.29436e+07	2.47111e+07	1.83887e+07	1.10786e+07	1.56214e+07	1.56528e+07	2.10322e+07	1.22317e+07	3.62359e+07	2.46437e+07	2.33306e+07	1.86698e+07	3.31904e+07	2.39228e+07	2.26993e+07	2.34648e+07
neg2665	Hex2Cer(d16:0_24:1)+HCOO	Hex2Cer(d16:0_24:1)	Hex2Cer(d40:1)+HCOO	Hex2Cer	(d16:0_24:1)	(d16:0)	(24:1)			990.71	C53 H100 O15 N1	21.1916	2.56265e+07	2.30429e+07	1.38662e+07	1.37918e+07	3.34773e+07	2.35223e+07	1.83546e+07	1.92496e+07	2.13583e+07	1.59747e+07	1.93727e+07	1.64342e+07	2.31552e+07	2.96443e+07	1.59219e+07	1.65001e+07	1.73747e+07	1.85166e+07	2.44966e+07	2.10048e+07	2.18145e+07	2.17374e+07	2.41361e+07	1.90305e+07	2.22665e+07	2.60133e+07	1.65024e+07	1.95458e+07	2.01346e+07	1.48947e+07	4.93361e+07	3.54029e+07	2.73113e+07	2.42232e+07	3.59699e+07	1.89216e+07	2.51516e+07
neg2675										940.673	C52 H94 O13 N1	21.0836	1.62844e+07	1.66215e+07	1.73063e+07	1.00607e+07	1.58372e+07	1.64536e+07	1.73998e+07	1.41037e+07	1.12843e+07	1.41266e+07	1.63061e+07	1.44636e+07	1.05484e+07	2.22559e+07	1.52494e+07	2.08008e+07	8.9403e+06	1.61722e+07	1.38059e+07	1.67002e+07	1.77046e+07	1.33272e+07	1.73414e+07	1.6992e+07	2.5283e+07	1.51493e+07	1.36388e+07	1.60446e+07	1.28477e+07	1.14636e+07	2.52168e+07	1.58228e+07	1.01591e+07	1.70357e+07	1.58982e+07	1.39576e+07	1.88084e+07
neg2676	Hex2Cer(d40:3)-H	Hex2Cer(d40:3)	Hex2Cer(d40:3)-H	Hex2Cer	(d40:3)	(d40:3)				940.673	C52 H94 O13 N1	21.6214	33994232	2.23199e+07	1.72288e+07	1.90479e+07	2.34522e+07	2.65217e+07	2.27501e+07	3.41011e+07	2.66951e+07	1.96962e+07	3.96773e+07	3.57782e+07	2.68266e+07	2.24026e+07	1.99165e+07	1.13897e+07	5.82405e+07	21553995	4.93638e+07	2.11293e+07	1.43443e+07	3.12459e+07	3.85914e+07	2.70339e+07	1.67463e+07	1.82635e+07	1.91789e+07	2.11294e+07	1.30883e+07	4.5987e+07	3.19338e+07	3.08757e+07	3.18044e+07	4.92945e+07	2.7557e+07	3.05798e+07	3.59756e+07
neg268	CL(24:2_18:2_20:3_18:1)-H	CL(24:2_18:2_20:3_18:1)	CL(80:8)-H	CL	(24:2_18:2_20:3_18:1)	(24:2)	(18:2)	(20:3)	(18:1)	1560.09	C89 H157 O17 P2	17.9636	4.9635e+06	5.36516e+06	3.32451e+06	5.37236e+06	2.89462e+06	3.49479e+06	3.84747e+06	3.76732e+06	2.8739e+06	3.26926e+06	4.20637e+06	4.01319e+06	2.7242e+06	4.61039e+06	2.16922e+06	3.19872e+06	2.61386e+06	3.5318e+06	2.69054e+06	3.47035e+06	5.76586e+06	5.0693e+06	3.44501e+06	2.45058e+06	3.37958e+06	2.97128e+06	1.55617e+06	3.0904e+06	2.76624e+06	2.81471e+06	3.44209e+06	4.86367e+06	1.6097e+06	4.99495e+06	2.48812e+06	3.94023e+06	5.0965e+06
neg2684	Hex2Cer(d41:1)+HCOO	Hex2Cer(d41:1)	Hex2Cer(d41:1)+HCOO	Hex2Cer	(d41:1)	(d41:1)				1004.73	C54 H102 O15 N1	21.3144	1.46556e+07	1.52413e+07	6.41398e+06	5.77376e+06	1.03993e+07	1.18081e+07	8.74739e+06	8.8503e+06	7.9381e+06	8.54175e+06	9.42343e+06	9.80477e+06	1.08671e+07	1.6059e+07	7.23246e+06	8.34869e+06	7.11131e+06	8.97801e+06	1.20598e+07	1.19021e+07	1.57808e+07	1.16708e+07	1.2165e+07	8.31091e+06	1.17961e+07	1.38306e+07	7.48129e+06	9.75966e+06	9.97472e+06	6.93211e+06	2.02569e+07	1.64467e+07	7.70361e+06	1.27349e+07	1.27291e+07	8.4931e+06	1.26492e+07
neg2687										1018.74	C55 H104 O15 N1	21.017	2.82696e+07	3.14294e+07	2.36374e+07	19101595	2.35834e+07	2.18448e+07	2.63118e+07	2.63739e+07	1.61141e+07	2.64691e+07	2.73775e+07	1.75564e+07	1.85686e+07	4.65335e+07	2.54051e+07	4.49523e+07	2.17504e+07	2.25503e+07	2.24022e+07	3.64843e+07	2.64656e+07	3.64404e+07	2.79678e+07	1.78081e+07	4.22486e+07	2.3491e+07	1.88014e+07	2.07211e+07	3.16797e+07	1.65134e+07	3.61708e+07	2.8949e+07	2.50187e+07	3.04032e+07	3.34962e+07	2.1856e+07	3.39648e+07
neg2688										972.736	C54 H102 O13 N1	21.017	3.18694e+06	3.45284e+06	2.58596e+06	2.58116e+06	3.82911e+06	2.38344e+06	4.05475e+06	3.69083e+06	2.43233e+06	3.26456e+06	3.7923e+06	2.49078e+06	2.72761e+06	6.19413e+06	3.30523e+06	7.18342e+06	2.49475e+06	3.34356e+06	3.6337e+06	4.85244e+06	3.34144e+06	5.37646e+06	2.91015e+06	1.93459e+06	5.37825e+06	3.71772e+06	2.59833e+06	2.50756e+06	4.5721e+06	2.1575e+06	5.68338e+06	4.30727e+06	3.72188e+06	4.23009e+06	5.59252e+06	2.41795e+06	4.7488e+06
neg2689										1018.74	C55 H104 O15 N1	21.6575	5.55188e+07	5.43207e+07	2.81848e+07	3.25026e+07	6.55205e+07	5.15769e+07	4.30956e+07	4.30068e+07	4.08017e+07	4.10303e+07	4.63315e+07	3.95391e+07	4.90802e+07	7.52792e+07	3.44601e+07	4.85196e+07	3.44947e+07	4.52894e+07	5.20296e+07	5.77151e+07	5.87181e+07	5.51429e+07	4.6127e+07	3.66897e+07	6.20403e+07	5.01187e+07	3.66397e+07	3.95547e+07	4.75519e+07	3.1204e+07	8.79671e+07	6.91029e+07	5.24873e+07	4.73322e+07	70465473	3.87548e+07	5.43691e+07
neg2690	Hex2Cer(d42:1)-H	Hex2Cer(d42:1)	Hex2Cer(d42:1)-H	Hex2Cer	(d18:1_24:0)	(d18:1)	(24:0)			972.736	C54 H102 O13 N1	21.6575	9.22951e+06	1.04027e+07	5.16947e+06	4.94255e+06	1.02695e+07	8.35858e+06	8.31896e+06	7.17035e+06	6.69498e+06	7.26083e+06	8.20863e+06	7.05041e+06	8.12347e+06	1.19426e+07	5.84112e+06	7.24934e+06	5.65263e+06	8.13245e+06	9.38418e+06	1.00699e+07	9.8524e+06	9.14829e+06	8.01305e+06	6.60129e+06	1.04006e+07	7.80185e+06	6.5471e+06	6.5018e+06	9.00779e+06	4.99212e+06	1.42538e+07	1.21167e+07	8.34056e+06	8.2489e+06	1.07355e+07	7.02899e+06	1.04162e+07
neg2691	Hex2Cer(d42:1+O)+HCOO	Hex2Cer(d42:1	Hex2Cer(d42:1+O)+HCOO	Hex2Cer	(d42:1+O)	(d42:1+O)				1034.74	C55 H104 O16 N1	20.46	4.06925e+06	3.20633e+06	2.71625e+06	1.68457e+06	3.44816e+06	2.59348e+06	3.30458e+06	2.74203e+06	1.97329e+06	2.68538e+06	2.95104e+06	2.19326e+06	2.5407e+06	5.07732e+06	2.62574e+06	4.51571e+06	1.86949e+06	2.97723e+06	2.84055e+06	4.46935e+06	4.30287e+06	3.33456e+06	3.26906e+06	2.83646e+06	4.14946e+06	4.60243e+06	2.24709e+06	2.27136e+06	2.92503e+06	1.76017e+06	5.30984e+06	3.67558e+06	2.58003e+06	2.963e+06	4.0554e+06	2.19319e+06	3.4152e+06
neg2698										1016.73	C55 H102 O15 N1	20.8158	1.09171e+07	9.66822e+06	8.25761e+06	7.62264e+06	7.17308e+06	8.45959e+06	8.31984e+06	1.89905e+06	5.18958e+06	8.35854e+06	1.00078e+07	5.68035e+06	6.54417e+06	1.55273e+07	1.16432e+07	2.17192e+07	8.56144e+06	7.8972e+06	8.3378e+06	8.17691e+06	7.59875e+06	1.14576e+07	9.96708e+06	5.8941e+06	1.35154e+07	7.76533e+06	4.92285e+06	9.46139e+06	9.07041e+06	6.14115e+06	1.4741e+07	1.04373e+07	8.61934e+06	1.41963e+07	1.12647e+07	7.53442e+06	8.94194e+06
neg270	CL(80:9)-H	CL(80:9)	CL(80:9)-H	CL	(80:9)	(80:9)				1558.07	C89 H155 O17 P2	18.598	2.13313e+07	2.02296e+07	1.79398e+07	2.198e+07	1.51207e+07	1.54887e+07	1.57774e+07	1.88647e+07	1.31916e+07	1.82874e+07	1.53889e+07	1.80494e+07	9.38352e+06	1.59524e+07	1.27538e+07	9.49767e+06	1.3625e+07	1.46769e+07	1.30268e+07	1.40601e+07	1.86086e+07	2.4037e+07	1.49812e+07	12034401	1.58349e+07	1.44049e+07	1.15772e+07	1.97156e+07	1.2961e+07	1.61209e+07	1.54019e+07	1.75185e+07	5.90394e+06	2.07791e+07	1.05996e+07	2.31469e+07	1.85865e+07
neg2700										1016.73	C55 H102 O15 N1	21.2852	1.32195e+08	1.34622e+08	1.10802e+08	8.87888e+07	1.14257e+08	1.00914e+08	1.21729e+08	1.3126e+08	8.22279e+07	1.26406e+08	1.28433e+08	8.80761e+07	9.02926e+07	2.13119e+08	1.17106e+08	2.05681e+08	1.03853e+08	1.07267e+08	1.11641e+08	1.66151e+08	1.26544e+08	1.74251e+08	1.34414e+08	8.77764e+07	1.88864e+08	1.10412e+08	8.8104e+07	9.76175e+07	1.4568e+08	7.43256e+07	1.67849e+08	1.35488e+08	1.16924e+08	1.42966e+08	1.64337e+08	9.67835e+07	151933783
neg2701										970.72	C54 H100 O13 N1	21.2852	2.13889e+07	2.22335e+07	1.89044e+07	1.51159e+07	1.80227e+07	1.65993e+07	1.88513e+07	1.92418e+07	1.311e+07	2.0687e+07	2.11166e+07	1.36296e+07	1.42097e+07	3.57903e+07	1.88215e+07	3.24736e+07	1.56718e+07	1.6742e+07	1.73367e+07	27199592	1.92408e+07	2.97721e+07	2.2113e+07	1.36851e+07	3.2618e+07	1.79844e+07	1.43653e+07	1.55763e+07	2.43141e+07	1.1737e+07	2.82845e+07	2.13399e+07	1.8965e+07	2.39754e+07	2.69358e+07	1.67548e+07	2.40028e+07
neg2706	Hex2Cer(d42:3)+HCOO	Hex2Cer(d42:3)	Hex2Cer(d42:3)+HCOO	Hex2Cer	(d42:3)	(d42:3)				1014.71	C55 H100 O15 N1	20.7432	4.86567e+07	4.54836e+07	3.91863e+07	3.5191e+07	3.92731e+07	3.93689e+07	4.50255e+07	4.98931e+07	2.53187e+07	4.04116e+07	4.61265e+07	3.0155e+07	3.15899e+07	7.73556e+07	5.04334e+07	9.8736e+07	3.90785e+07	39716791	4.43137e+07	5.05836e+07	4.30613e+07	6.70624e+07	4.97844e+07	2.62953e+07	7.90855e+07	3.98588e+07	2.59948e+07	4.49732e+07	4.63708e+07	3.28916e+07	6.8009e+07	5.20342e+07	4.92854e+07	6.44373e+07	5.94812e+07	3.93613e+07	4.48021e+07
neg2709	Hex2Cer(d42:6)+HCOO	Hex2Cer(d42:6)	Hex2Cer(d42:6)+HCOO	Hex2Cer	(d42:6)	(d42:6)				1008.66	C55 H94 O15 N1	21.838	3.97146e+06	3.31136e+06	3.04002e+06	3.49605e+06	237320	4.18138e+06	4.11528e+06	274319	4.0046e+06	3.16369e+06	5.42245e+06	6.43243e+06	3.87007e+06	3.84844e+06	3.56012e+06	1.58097e+06	8.73573e+06	3.32375e+06	8.03219e+06	3.67549e+06	2.17207e+06	3.91181e+06	6.39599e+06	4.12092e+06	2.59667e+06	3.19005e+06	2.99345e+06	3.41359e+06	1.95878e+06	7.70179e+06	284172	4.62559e+06	4.50685e+06	7.33391e+06	4.16676e+06	4.69245e+06	5.61925e+06
neg2720	Hex2Cer(m36:1)-H	Hex2Cer(m36:1)	Hex2Cer(m36:1)-H	Hex2Cer	(m36:1)	(m36:1)				872.647	C48 H90 O12 N1	20.409	3.60964e+07	3.37147e+07	3.23375e+07	2.26191e+07	2.1956e+07	2.90072e+07	3.11435e+07	2.86083e+07	2.03097e+07	27919449	2.93622e+07	2.77955e+07	2.22229e+07	2.97887e+07	3.1031e+07	3.93948e+07	2.32805e+07	3.19808e+07	2.16053e+07	3.0856e+07	3.561e+07	2.75757e+07	2.90006e+07	2.70755e+07	3.3869e+07	2.92941e+07	2.25701e+07	2.46067e+07	2.89083e+07	2.43101e+07	2.28093e+07	3.05665e+07	2.26692e+07	2.94709e+07	1.94429e+07	2.93899e+07	3.41023e+07
neg2729	Hex2Cer(m38:3)-H	Hex2Cer(m38:3)	Hex2Cer(m38:3)-H	Hex2Cer	(m38:3)	(m38:3)				896.647	C50 H90 O12 N1	21.4661	1.27748e+08	1.40065e+08	1.7111e+08	1.05099e+08	2.13646e+08	1.40398e+08	1.48343e+08	119231166	1.39223e+08	9.07368e+07	1.3758e+08	120287662	9.5644e+07	1.98831e+08	1.36629e+08	1.75176e+08	1.09868e+08	1.28503e+08	1.73756e+08	9.7678e+07	1.22182e+08	1.47869e+08	1.21831e+08	1.12785e+08	1.85439e+08	100442593	1.25469e+08	1.73269e+08	9.09089e+07	1.20107e+08	2.71398e+08	154382834	115772275	1.73449e+08	1.63941e+08	1.21566e+08	1.77369e+08
neg2733	Hex2Cer(m18:0_20:4)-H	Hex2Cer(m18:0_20:4)	Hex2Cer(m38:4)-H	Hex2Cer	(m18:0_20:4)	(m18:0)	(20:4)			894.631	C50 H88 O12 N1	20.174	3.07462e+06	4.44136e+06	4.06983e+06	4.25766e+06	4.63141e+06	2.93534e+06	8.91294e+06	8.09016e+06	3.61281e+06	4.4021e+06	6.68947e+06	5.10166e+06	2.31941e+06	4.61418e+06	2.7386e+06	3.25179e+06	3.07088e+06	3.62464e+06	4.37581e+06	8.23181e+06	2.6925e+06	3.45905e+06	3.01617e+06	4.60748e+06	3.54209e+06	3.8045e+06	3.66812e+06	2.88558e+06	3.68092e+06	3.98595e+06	5.1683e+06	7.53372e+06	934010	6.79188e+06	3.73684e+06	8.42562e+06	5.13917e+06
neg2736	Hex2Cer(m39:2)-H	Hex2Cer(m39:2)	Hex2Cer(m39:2)-H	Hex2Cer	(m39:2)	(m39:2)				912.678	C51 H94 O12 N1	20.859	1.54579e+07	1.30247e+07	1.61568e+07	1.44367e+07	1.06207e+07	7.55063e+06	1.44466e+07	5.60831e+06	1.15454e+07	2.18801e+07	9.58964e+06	9.72925e+06	1.10231e+07	1.18374e+07	1.39819e+07	1.21663e+07	5.07648e+06	7.20972e+06	1.36806e+07	1.24436e+07	1.13642e+07	1.765e+07	1.13601e+07	5.93862e+06	1.80376e+07	1.05737e+07	2.26634e+07	1.31181e+07	1.60189e+07	4.50269e+06	2.26939e+07	1.2588e+07	5.12421e+06	9.62496e+06	9.65718e+06	1.41007e+07	5.93106e+06
neg274	CL(81:10)-H	CL(81:10)	CL(81:10)-H	CL	(81:10)	(81:10)				1570.07	C90 H155 O17 P2	18.238	641678	1.81918e+06	570546	1.61873e+06	602263	690187	1.33883e+06	934078	1.13591e+06	1.21875e+06	903091	1.52393e+06	580636	693076	882958	273818	705841	1.97894e+06	1.29042e+06	1.10412e+06	938797	1.97139e+06	1.29811e+06	181748	652980	1.51279e+06	991502	1.21326e+06	797812	1.24362e+06	2.20664e+06	1.22647e+06	337664	2.11169e+06	1.48355e+06	2.29869e+06	1.67095e+06
neg2746										924.678	C52 H94 O12 N1	21.2425	2.31982e+06	2.61046e+06	2.40873e+06	2.8179e+06	1.46641e+06	3.163e+06	2.44604e+06	2.76292e+06	1.73675e+06	1.96187e+06	2.8135e+06	2.05626e+06	2.22381e+06	3.86244e+06	3.11483e+06	4.64738e+06	2.67527e+06	2.37414e+06	3.03951e+06	2.51917e+06	2.16277e+06	2.96928e+06	1.78104e+06	1.03959e+06	4.64487e+06	1.10073e+06	4.01502e+06	3.43834e+06	1.98741e+06	2.35311e+06	2.90762e+06	2.40016e+06	1.41893e+06	3.05792e+06	2.58786e+06	1.57729e+06	1.48359e+06
neg2747	Hex2Cer(m40:3)-H	Hex2Cer(m40:3)	Hex2Cer(m40:3)-H	Hex2Cer	(m40:3)	(m40:3)				924.678	C52 H94 O12 N1	21.9331	1.84144e+08	2.4362e+08	2.38618e+08	1.55447e+08	2.72315e+08	2.52346e+08	2.33644e+08	2.22862e+08	1.99796e+08	1.60426e+08	2.18818e+08	2.0078e+08	1.39746e+08	320575584	1.81537e+08	2.54419e+08	1.51318e+08	2.25908e+08	2.77572e+08	1.65322e+08	1.96139e+08	2.31767e+08	1.68185e+08	1.57601e+08	3.33688e+08	1.29827e+08	1.83653e+08	2.39348e+08	1.39546e+08	180975363	4.29561e+08	2.1555e+08	163549745	2.45544e+08	2.22215e+08	2.08413e+08	262235801
neg2750	Hex2Cer(m40:4)-H	Hex2Cer(m40:4)	Hex2Cer(m40:4)-H	Hex2Cer	(m40:4)	(m40:4)				922.663	C52 H92 O12 N1	20.4785	5.59941e+06	4.12091e+06	5.078e+06	3.28971e+06	4.02283e+06	4.53384e+06	4.37164e+06	4.34294e+06	2.7391e+06	3.09637e+06	4.42441e+06	4.10134e+06	2.94162e+06	6.51735e+06	5.62042e+06	7.71147e+06	2.52017e+06	4.14222e+06	5.72492e+06	4.32999e+06	4.45404e+06	4.28941e+06	5.43801e+06	3.14665e+06	7.03816e+06	3.46952e+06	4.21796e+06	5.23031e+06	3.48819e+06	3.29415e+06	1.02527e+07	5.20198e+06	3.48602e+06	7.31991e+06	3.84934e+06	4.14096e+06	5.79241e+06
neg2756	Hex2Cer(m40:5)-H	Hex2Cer(m40:5)	Hex2Cer(m40:5)-H	Hex2Cer	(m40:5)	(m40:5)				920.647	C52 H90 O12 N1	20.708	2.41859e+07	1.65161e+07	2.39057e+07	7.88358e+06	1.84271e+07	1.92027e+07	1.95541e+07	1.57799e+07	1.05133e+07	1.12025e+07	1.69263e+07	1.53542e+07	1.1358e+07	2.44994e+07	2.32844e+07	3.59385e+07	1.15188e+07	1.77272e+07	2.27572e+07	1.6592e+07	1.8655e+07	1.70069e+07	2.35503e+07	1.5198e+07	3.06545e+07	1.47423e+07	1.47044e+07	2.27058e+07	1.41274e+07	1.47234e+07	3.7084e+07	2.2383e+07	1.46979e+07	2.9523e+07	1.68657e+07	1.58374e+07	2.59164e+07
neg2761	Hex2Cer(t32:1)+HCOO	Hex2Cer(t32:1)	Hex2Cer(t32:1)+HCOO	Hex2Cer	(t32:1)	(t32:1)				894.58	C45 H84 O16 N1	17.7192	3.45873e+06	3.01334e+06	3.33153e+06	2.86885e+06	3.24629e+06	3.14286e+06	1.79624e+06	2.62305e+06	1.3648e+06	2.07346e+06	2.90767e+06	1.82557e+06	1.91104e+06	3.63753e+06	3.91251e+06	5.0561e+06	2.05552e+06	1.5358e+06	1.95034e+06	2.89054e+06	3.54377e+06	3.93163e+06	2.30207e+06	1.58753e+06	4.68349e+06	2.385e+06	1.58529e+06	2.14418e+06	3.89057e+06	2.86841e+06	2.33558e+06	4.52984e+06	1.49768e+06	3.80812e+06	2.45678e+06	1.88651e+06	3.0772e+06
neg2773	Hex2Cer(t34:3)-H	Hex2Cer(t34:3)	Hex2Cer(t34:3)-H	Hex2Cer	(t34:3)	(t34:3)				872.574	C46 H82 O14 N1	20.795	5.71918e+06	7.35276e+06	1.04373e+07	5.43891e+06	1.02241e+07	6.19317e+06	8.04277e+06	9.44466e+06	6.33284e+06	7.78699e+06	1.06061e+07	1.17213e+07	6.2591e+06	8.47779e+06	6.1767e+06	1.08709e+07	6.73845e+06	8.47492e+06	7.74503e+06	6.30508e+06	5.54546e+06	5.35089e+06	7.38498e+06	6.99869e+06	5.46469e+06	5.06375e+06	5.88283e+06	5.16066e+06	4.87331e+06	6.45695e+06	7.58193e+06	1.37667e+07	4.50822e+06	7.44091e+06	7.41057e+06	1.03737e+07	7.2578e+06
neg2776	Hex2Cer(t34:5)+HCOO	Hex2Cer(t34:5)	Hex2Cer(t34:5)+HCOO	Hex2Cer	(t34:5)	(t34:5)				914.548	C47 H80 O16 N1	20.1272	2.25533e+07	2.1494e+07	2.43469e+07	1.93512e+07	2.18323e+07	2.05741e+07	2.10715e+07	1.80301e+07	2.20996e+07	2.10729e+07	2.20244e+07	1.90113e+07	2.25368e+07	2.15236e+07	2.24448e+07	2.07431e+07	2.51003e+07	2.32601e+07	2.18009e+07	2.19635e+07	2.02397e+07	2.39832e+07	2.45231e+07	2.33633e+07	2.22604e+07	2.51082e+07	2.1861e+07	2.18307e+07	2.29078e+07	2.14537e+07	2.67337e+07	2.1748e+07	2.81764e+07	2.42568e+07	2.52075e+07	2.52025e+07	22544150
neg2781	Hex2Cer(t16:1_20:4)-H	Hex2Cer(t16:1_20:4)	Hex2Cer(t36:5)-H	Hex2Cer	(t16:1_20:4)	(t16:1)	(20:4)			896.574	C48 H82 O14 N1	20.799	2.5934e+06	2.25885e+06	2.93596e+06	1.30478e+06	1.65124e+06	1.85225e+06	1.39016e+06	2.66305e+06	1.4896e+06	1.75138e+06	2.14317e+06	1.29404e+06	1.36279e+06	2.03438e+06	1.70307e+06	3.05426e+06	1.86029e+06	1.49622e+06	1.35779e+06	1.48313e+06	1.25717e+06	1.35348e+06	3.21792e+06	1.67554e+06	1.91542e+06	2.38322e+06	1.86696e+06	1.4802e+06	1.57007e+06	1.65083e+06	1.92156e+06	3.22734e+06	770699	2.17345e+06	792727	2.18053e+06	1.96948e+06
neg2786	Hex2Cer(t40:5)+HCOO	Hex2Cer(t40:5)	Hex2Cer(t40:5)+HCOO	Hex2Cer	(t40:5)	(t40:5)				998.642	C53 H92 O16 N1	20.917	902910	899925	1.06526e+06	685410	1.56897e+06	1.01871e+06	1.21635e+06	981808	1.56313e+06	1.18493e+06	1.27658e+06	897139	901520	1.06846e+06	919369	863650	1.02779e+06	869806	1.44924e+06	1.40342e+06	1.26969e+06	1.04172e+06	2.27419e+06	1.06317e+06	867035	2.73516e+06	1.67466e+06	1.61613e+06	1.11677e+06	750929	1.41973e+06	893287	433746	880261	1.36434e+06	1.02102e+06	726968
neg2795	Hex3Cer(d31:3)-H	Hex3Cer(d31:3)	Hex3Cer(d31:3)-H	Hex3Cer	(d31:3)	(d31:3)				976.585	C49 H86 O18 N1	19.508	3.4841e+06	2.32076e+06	3.27263e+06	1.55586e+06	2.48025e+06	2.97809e+06	1.86117e+06	3.04065e+06	2.25218e+06	2.5769e+06	2.69966e+06	1.46439e+06	3.18072e+06	2.36013e+06	2.85937e+06	3.90255e+06	3.15415e+06	2.32179e+06	2.20717e+06	2.60175e+06	2.27543e+06	1.89051e+06	2.25342e+06	3.66736e+06	2.90095e+06	2.78431e+06	2.80578e+06	1.80019e+06	2.89593e+06	2.34364e+06	1.66023e+06	2.06677e+06	3.61878e+06	2.11259e+06	1.83911e+06	2.02161e+06	1.98546e+06
neg2803	Hex3Cer(d32:1)+HCOO	Hex3Cer(d32:1)	Hex3Cer(d32:1)+HCOO	Hex3Cer	(d32:1)	(d32:1)				1040.64	C51 H94 O20 N1	17.7307	2.71899e+06	4.56442e+06	2.06161e+06	3.0142e+06	2.67328e+06	3.19688e+06	2.68835e+06	3.7533e+06	2.76187e+06	3.14222e+06	3.47944e+06	2.64768e+06	3.28984e+06	4.44901e+06	2.22549e+06	2.8636e+06	1.90276e+06	3.48514e+06	4.00863e+06	3.53137e+06	4.69571e+06	3.58885e+06	3.07304e+06	2.0406e+06	3.19236e+06	2.47102e+06	1.7364e+06	2.68865e+06	3.23454e+06	3.63216e+06	4.91674e+06	6.56624e+06	1.61551e+06	3.34673e+06	3.67527e+06	3.78531e+06	6.15571e+06
neg2810	Hex3Cer(d33:3)-H	Hex3Cer(d33:3)	Hex3Cer(d33:3)-H	Hex3Cer	(d33:3)	(d33:3)				1004.62	C51 H90 O18 N1	20.1744	2.14115e+06	1.28448e+06	1.87436e+06	923165	893477	1.98578e+06	882888	1.64195e+06	1.10301e+06	1.57519e+06	1.45245e+06	1.25018e+06	1.28207e+06	1.56661e+06	1.1508e+06	1.84809e+06	1.56615e+06	1.16809e+06	1.0253e+06	1.68791e+06	1.49083e+06	1.11274e+06	1.20134e+06	1.25277e+06	1.56418e+06	1.03425e+06	1.3466e+06	1.13594e+06	1.42874e+06	1.19392e+06	991960	950485	984401	888517	1.06257e+06	1.10321e+06	998860
neg2813	Hex3Cer(d33:4)-H	Hex3Cer(d33:4)	Hex3Cer(d33:4)-H	Hex3Cer	(d33:4)	(d33:4)				1002.6	C51 H88 O18 N1	20.226	1.44724e+07	1.08519e+07	1.25458e+07	8.26961e+06	1.01377e+07	1.26491e+07	8.22495e+06	1.36546e+07	8.8203e+06	1.29643e+07	1.12553e+07	9.56086e+06	1.12434e+07	1.24544e+07	1.00873e+07	1.47394e+07	1.22944e+07	1.02594e+07	8.23242e+06	1.20239e+07	1.06421e+07	1.08018e+07	9.80052e+06	9.48131e+06	1.21991e+07	1.15992e+07	1.00302e+07	9.43963e+06	1.11256e+07	1.04371e+07	8.99781e+06	8.14493e+06	1.15981e+07	1.07103e+07	8.44109e+06	8.57849e+06	9.70614e+06
neg2821	Hex3Cer(d34:1)+HCOO	Hex3Cer(d34:1)	Hex3Cer(d34:1)+HCOO	Hex3Cer	(d34:1)	(d34:1)				1068.67	C53 H98 O20 N1	18.8187	8.15781e+07	9.70562e+07	6.14741e+07	6.20742e+07	1.29553e+08	1.03064e+08	8.86437e+07	7.26467e+07	6.24488e+07	7.09584e+07	8.8359e+07	6.20961e+07	8.14554e+07	110652909	8.66408e+07	1.70014e+08	5.71816e+07	7.18123e+07	8.37586e+07	7.08e+07	1.16816e+08	7.99486e+07	7.99056e+07	7.77097e+07	1.03075e+08	6.8276e+07	4.36787e+07	6.38767e+07	7.44197e+07	6.96654e+07	8.57229e+07	1.22731e+08	5.4962e+07	6.91524e+07	5.8551e+07	5.80889e+07	8.34232e+07
neg2829	Hex3Cer(d34:6)-H	Hex3Cer(d34:6)	Hex3Cer(d34:6)-H	Hex3Cer	(d34:6)	(d34:6)				1012.59	C52 H86 O18 N1	20.371	943882	825608	978382	1.97709e+06	2.1954e+06	1.46836e+06	1.41196e+06	1.2285e+06	1.02853e+06	1.85076e+06	1.2612e+06	1.63652e+06	1.46852e+06	1.49827e+06	929478	771930	694457	1.09728e+06	2.95838e+06	1.99544e+06	1.1348e+06	1.25993e+06	795228	772691	1.62385e+06	1.12424e+06	2.756e+06	1.56876e+06	1.80627e+06	2.05546e+06	840865	633096	1.20005e+06	308673	1.26026e+06	1.07559e+06	821949
neg2830										1012.59	C52 H86 O18 N1	20.788	1.41925e+06	1.04342e+06	1.47032e+06	1.583e+06	1.12335e+06	1.07261e+06	983816	1.45642e+06	1.62268e+06	1.33933e+06	1.18936e+06	1.304e+06	1.78329e+06	844050	1.32295e+06	1.19892e+06	1.79795e+06	1.03368e+06	1.74861e+06	1.2228e+06	748744	1.08357e+06	1.11042e+06	1.65208e+06	1.12177e+06	1.27924e+06	1.20086e+06	1.4783e+06	1.04077e+06	1.38084e+06	982012	838455	1.60263e+06	959842	789316	1.07365e+06	1.01742e+06
neg2832	Hex3Cer(d35:1)-H	Hex3Cer(d35:1)	Hex3Cer(d35:1)-H	Hex3Cer	(d35:1)	(d35:1)				1036.68	C53 H98 O18 N1	21.9023	6.01431e+06	5.19646e+06	2.46091e+06	4.38709e+06	4.56379e+06	5.41796e+06	4.21945e+06	4.17125e+06	2.88918e+06	4.32384e+06	4.82486e+06	6.60886e+06	3.28519e+06	5.18536e+06	4.1478e+06	3.74977e+06	3.20869e+06	3.88914e+06	5.39669e+06	3.91519e+06	3.39798e+06	6.94568e+06	4.25647e+06	1.86677e+06	5.49495e+06	3.05446e+06	4.55701e+06	4.89894e+06	4.54243e+06	3.52871e+06	5.67346e+06	5.33944e+06	2.22914e+06	5.46475e+06	5.37857e+06	3.54416e+06	4.07934e+06
neg2835	Hex3Cer(d35:2)-H	Hex3Cer(d35:2)	Hex3Cer(d35:2)-H	Hex3Cer	(d35:2)	(d35:2)				1034.66	C53 H96 O18 N1	20.779	1.56611e+06	1.18882e+06	1.33087e+06	1.34202e+06	570444	1.53291e+06	1.15687e+06	1.39279e+06	1.11755e+06	859864	760583	622097	1.21797e+06	1.74259e+06	2.17965e+06	2.23488e+06	1.51864e+06	1.525e+06	950454	927073	365232	1.72001e+06	956995	505197	2.60643e+06	830764	2.11654e+06	2.77159e+06	668025	775648	2.09024e+06	874459	1.87071e+06	2.56183e+06	1.85079e+06	1.52206e+06	677546
neg2840	Hex3Cer(d35:3)-H	Hex3Cer(d35:3)	Hex3Cer(d35:3)-H	Hex3Cer	(d35:3)	(d35:3)				1032.65	C53 H94 O18 N1	21.5204	1.7702e+07	1.48051e+07	1.19091e+07	1.49164e+07	1.99393e+07	1.68902e+07	1.24162e+07	1.4581e+07	1.31088e+07	1.11387e+07	1.45838e+07	1.25913e+07	1.08894e+07	1.49489e+07	1.55864e+07	1.5143e+07	1.16838e+07	8.88756e+06	1.24024e+07	1.41254e+07	9.0939e+06	1.21585e+07	9.63783e+06	7.78893e+06	1.55056e+07	8.58252e+06	1.28356e+07	1.02738e+07	1.41631e+07	1.18513e+07	1.06922e+07	1.15646e+07	6.87845e+06	1.03871e+07	1.11048e+07	9.0432e+06	9.70542e+06
neg2844	Hex3Cer(d35:4)-H	Hex3Cer(d35:4)	Hex3Cer(d35:4)-H	Hex3Cer	(d35:4)	(d35:4)				1030.63	C53 H92 O18 N1	20.41	1.98084e+06	1.24786e+06	1.16733e+06	877517	739832	1.76112e+06	1.03817e+06	1.10619e+06	840607	849742	1.0671e+06	617203	1.35697e+06	1.12299e+06	2.45608e+06	2.78818e+06	1.31925e+06	1.15984e+06	1.07295e+06	1.1277e+06	1.45979e+06	1.44015e+06	1.0163e+06	608768	2.46191e+06	1.08093e+06	1.68617e+06	1.86834e+06	1.61991e+06	1.56613e+06	1.60767e+06	947311	1.12254e+06	1.84382e+06	1.26294e+06	872128	675985
neg2850										1060.68	C55 H98 O18 N1	21.3696	5.22852e+06	4.19331e+06	3.58264e+06	2.92043e+06	1.96071e+06	2.65021e+06	3.17736e+06	3.51037e+06	2.65104e+06	3.48462e+06	4.10898e+06	2.69443e+06	3.57642e+06	5.36931e+06	4.57094e+06	6.92087e+06	4.36498e+06	2.64126e+06	2.85201e+06	6.1304e+06	2.63419e+06	2.89925e+06	2.9508e+06	3.06455e+06	6.08407e+06	2.95562e+06	4.38501e+06	2.41712e+06	3.07733e+06	2.86363e+06	2.7944e+06	3.13612e+06	2.8493e+06	4.44974e+06	3.17076e+06	1.9085e+06	4.1477e+06
neg2851	Hex3Cer(d37:3)-H	Hex3Cer(d37:3)	Hex3Cer(d37:3)-H	Hex3Cer	(d37:3)	(d37:3)				1060.68	C55 H98 O18 N1	22.1705	6.33865e+06	7.36615e+06	3.50347e+06	5.17071e+06	6.98992e+06	8.50201e+06	5.42542e+06	8.16807e+06	4.68797e+06	5.10351e+06	8.79426e+06	7.40208e+06	4.96657e+06	7.94904e+06	5.03688e+06	8.71331e+06	5.35904e+06	6.15714e+06	6.66985e+06	6.80919e+06	5.11214e+06	6.95403e+06	5.55525e+06	3.54121e+06	9.51995e+06	3.73559e+06	7.06371e+06	5.16995e+06	7.23125e+06	6.78369e+06	6.47124e+06	7.29273e+06	2.90521e+06	6.40859e+06	6.92056e+06	5.05632e+06	5.62085e+06
neg2854										1058.66	C55 H96 O18 N1	21.013	5.70127e+06	5.38688e+06	5.7445e+06	6.90137e+06	4.45156e+06	6.2278e+06	5.97664e+06	5.57751e+06	4.60475e+06	4.42188e+06	5.91244e+06	4.16473e+06	6.01566e+06	6.91633e+06	8.07487e+06	8.29642e+06	6.11987e+06	5.16518e+06	6.21216e+06	5.90441e+06	4.12832e+06	4.87188e+06	3.46242e+06	2.59762e+06	8.54909e+06	3.68667e+06	7.74779e+06	6.3714e+06	3.94975e+06	4.56087e+06	4.97513e+06	4.26442e+06	4.00913e+06	4.39302e+06	4.54558e+06	3.90753e+06	2.93579e+06
neg2855	Hex3Cer(d37:4)-H	Hex3Cer(d37:4)	Hex3Cer(d37:4)-H	Hex3Cer	(d37:4)	(d37:4)				1058.66	C55 H96 O18 N1	21.541	2.87779e+07	2.19318e+07	2.16122e+07	1.87966e+07	1.49262e+07	2.02024e+07	1.77626e+07	2.41734e+07	1.62882e+07	1.91202e+07	2.10034e+07	1.44224e+07	1.83925e+07	2.38548e+07	2.49948e+07	3.34035e+07	2.22989e+07	1.73631e+07	1.63671e+07	3.14085e+07	1.61065e+07	1.96327e+07	1.89669e+07	1.53573e+07	3.23907e+07	1.84355e+07	3.08206e+07	1.76063e+07	2.18052e+07	1.92333e+07	1.72704e+07	2.08343e+07	1.5377e+07	2.50723e+07	2.0457e+07	1.58801e+07	2.14594e+07
neg2861	Hex3Cer(d37:5)-H	Hex3Cer(d37:5)	Hex3Cer(d37:5)-H	Hex3Cer	(d37:5)	(d37:5)				1056.65	C55 H94 O18 N1	21.1044	2.99457e+07	2.76217e+07	2.75023e+07	3.34939e+07	2.22656e+07	3.01216e+07	2.98728e+07	3.06426e+07	2.22514e+07	2.15259e+07	3.01267e+07	2.04891e+07	2.81599e+07	3.32178e+07	3.91125e+07	4.18372e+07	2.90829e+07	2.66762e+07	3.02456e+07	2.93867e+07	2.09471e+07	2.54756e+07	1.81297e+07	1.3039e+07	4.05565e+07	1.77598e+07	3.77042e+07	3.2252e+07	2.02528e+07	2.16227e+07	2.60079e+07	2.218e+07	2.03868e+07	2.32529e+07	2.40841e+07	1.89562e+07	1.52872e+07
neg2863	Hex3Cer(d37:6)+HCOO	Hex3Cer(d37:6)	Hex3Cer(d37:6)+HCOO	Hex3Cer	(d37:6)	(d37:6)				1100.64	C56 H94 O20 N1	21.705	9.06088e+06	7.69178e+06	6.54196e+06	7.76539e+06	1.04817e+07	8.69025e+06	6.01862e+06	7.66142e+06	7.09804e+06	5.86246e+06	7.34483e+06	6.36295e+06	5.86334e+06	7.27392e+06	8.63388e+06	7.67652e+06	6.01764e+06	4.49154e+06	6.1022e+06	7.26977e+06	4.6398e+06	5.81583e+06	4.58964e+06	4.49853e+06	7.16032e+06	4.46616e+06	6.67954e+06	4.61115e+06	6.2403e+06	5.87194e+06	4.45045e+06	5.1598e+06	3.35267e+06	4.34089e+06	4.59037e+06	3.97128e+06	3.79628e+06
neg2864	Hex3Cer(d39:5)-H	Hex3Cer(d39:5)	Hex3Cer(d39:5)-H	Hex3Cer	(d39:5)	(d39:5)				1084.68	C57 H98 O18 N1	21.366	6.23962e+06	6.38703e+06	3.06107e+06	3.24925e+06	3.44542e+06	7.79432e+06	3.87894e+06	8.18984e+06	3.08848e+06	3.05721e+06	4.96654e+06	3.33125e+06	3.70799e+06	3.6735e+06	5.39936e+06	7.89283e+06	5.28089e+06	7.49709e+06	3.59311e+06	5.04194e+06	3.60166e+06	3.36949e+06	1.96964e+06	2.27768e+06	1.35223e+07	3.06405e+06	5.80194e+06	4.52335e+06	3.2634e+06	5.04356e+06	3.37797e+06	2.6128e+06	2.73851e+06	3.93898e+06	2.59897e+06	2.61895e+06	2.51257e+06
neg287										1582.17	C90 H167 O17 P2	18.7867	8.06766e+06	7.10364e+06	5.74734e+06	5.82947e+06	6.10775e+06	5.78585e+06	6.15205e+06	6.57462e+06	4.06291e+06	6.54409e+06	7.14894e+06	7.0046e+06	4.75589e+06	7.48432e+06	7.62919e+06	7.22589e+06	4.35922e+06	8.68671e+06	7.45507e+06	8.39727e+06	1.25996e+07	1.10022e+07	1.00172e+07	5.21294e+06	8.19098e+06	9.71002e+06	6.22455e+06	7.40328e+06	1.14661e+07	9.08136e+06	7.8728e+06	1.07908e+07	3.86826e+06	1.38924e+07	3.99346e+06	7.64191e+06	1.3759e+07
neg2871										1152.76	C59 H110 O20 N1	20.5029	3.21892e+06	3.47862e+06	2.21221e+06	1.79086e+06	6.38938e+06	3.4279e+06	2.37744e+06	4.16356e+06	3.26332e+06	1.74013e+06	2.77666e+06	2.11497e+06	2.45586e+06	3.60735e+06	4.38566e+06	6.53026e+06	2.66329e+06	2.77351e+06	3.88045e+06	2.38995e+06	4.22295e+06	3.72811e+06	3.90525e+06	3.47906e+06	3.18118e+06	3.45176e+06	1.36513e+06	3.18931e+06	5.39979e+06	3.61931e+06	7.32127e+06	7.40293e+06	2.7446e+06	5.52379e+06	3.22896e+06	3.19994e+06	4.04681e+06
neg2872	Hex3Cer(d40:1)+HCOO	Hex3Cer(d40:1)	Hex3Cer(d40:1)+HCOO	Hex3Cer	(d40:1)	(d40:1)				1152.76	C59 H110 O20 N1	21.0617	2.08805e+07	2.68048e+07	1.73315e+07	1.65667e+07	5.28677e+07	2.49363e+07	2.76329e+07	2.16204e+07	2.32157e+07	1.90788e+07	2.70351e+07	1.75458e+07	2.35359e+07	2.98033e+07	2.41685e+07	4.9394e+07	1.89695e+07	2.58513e+07	2.69831e+07	1.97443e+07	2.74399e+07	2.83034e+07	2.8757e+07	3.02345e+07	2.40252e+07	2.28492e+07	1.42971e+07	2.39359e+07	3.15754e+07	3.02526e+07	5.52617e+07	6.13978e+07	2.11302e+07	2.9218e+07	3.61926e+07	2.60863e+07	3.71465e+07
neg2878	Hex3Cer(d40:2)+HCOO	Hex3Cer(d40:2)	Hex3Cer(d40:2)+HCOO	Hex3Cer	(d40:2)	(d40:2)				1150.75	C59 H108 O20 N1	20.3849	1.33019e+07	1.44837e+07	1.45389e+07	9.35222e+06	2.65206e+07	1.53444e+07	1.17631e+07	1.80403e+07	1.40504e+07	9.23116e+06	1.52683e+07	8.66048e+06	1.14941e+07	1.64297e+07	1.79039e+07	2.90139e+07	1.14229e+07	1.41211e+07	1.58456e+07	9.45902e+06	1.58645e+07	1.72254e+07	1.94218e+07	1.45058e+07	1.33477e+07	1.54336e+07	7.09811e+06	1.31469e+07	2.01305e+07	1.61609e+07	3.31524e+07	3.10615e+07	1.16305e+07	2.2998e+07	1.54551e+07	1.48368e+07	1.64535e+07
neg2879	Hex3Cer(d40:3)-H	Hex3Cer(d40:3)	Hex3Cer(d40:3)-H	Hex3Cer	(d40:3)	(d40:3)				1102.73	C58 H104 O18 N1	20.737	781358	557191	283626	147986	641540	216087	528704	448762	348023	180844	582457	283522	679643	850987	528964	847394	426794	250304	514133	669325	204602	754349	590782	534433	594258	1.01674e+06	505304	268224	650203	261696	827017	715568	569512	467381	699743	234678	454156
neg288	CL(81:4)-H	CL(81:4)	CL(81:4)-H	CL	(81:4)	(81:4)				1582.17	C90 H167 O17 P2	19.2227	1.83009e+07	4.32257e+07	3.65927e+07	3.34921e+07	2.53777e+07	2.70859e+07	2.77587e+07	2.9165e+07	3.56839e+07	3.04618e+07	3.24275e+07	4.43859e+07	2.52861e+07	3.77202e+07	2.99805e+07	3.34456e+07	2.27703e+07	2.55335e+07	2.93204e+07	3.89033e+07	2.89469e+07	2.80387e+07	2.20622e+07	1.81559e+07	3.59436e+07	1.62841e+07	2.25854e+07	2.40925e+07	3.15082e+07	2.47436e+07	3.4299e+07	2.96066e+07	1.35463e+07	3.27584e+07	2.68037e+07	2.70038e+07	3.47118e+07
neg2882	Hex3Cer(d41:1)+HCOO	Hex3Cer(d41:1)	Hex3Cer(d41:1)+HCOO	Hex3Cer	(d41:1)	(d41:1)				1166.78	C60 H112 O20 N1	20.7306	707410	1.15017e+06	546806	609745	914289	1.01333e+06	888841	1.2219e+06	927454	516985	1.03341e+06	657966	734867	1.26656e+06	897411	1.51798e+06	738117	1.0376e+06	1.22897e+06	722932	1.04416e+06	1.13322e+06	1.35034e+06	790582	891098	799432	293148	906966	1.38695e+06	1.15915e+06	2.22064e+06	2.44019e+06	597446	1.69237e+06	1.11228e+06	1.1162e+06	1.66051e+06
neg2886										1180.79	C61 H114 O20 N1	21.0761	1.45878e+07	1.64799e+07	1.29485e+07	1.11351e+07	1.88744e+07	1.38066e+07	1.75992e+07	1.28135e+07	1.11737e+07	1.34419e+07	1.37838e+07	1.03976e+07	1.30808e+07	1.58214e+07	1.5496e+07	2.88574e+07	9.37394e+06	1.59921e+07	1.07014e+07	1.45268e+07	1.68746e+07	1.04522e+07	1.69405e+07	1.74909e+07	1.24104e+07	1.55724e+07	9.22449e+06	1.14269e+07	1.06947e+07	9.82189e+06	2.52807e+07	2.25881e+07	7.98799e+06	9.13969e+06	1.09008e+07	1.29103e+07	1.64521e+07
neg2887	Hex3Cer(d42:1)+HCOO	Hex3Cer(d42:1)	Hex3Cer(d42:1)+HCOO	Hex3Cer	(d42:1)	(d42:1)				1180.79	C61 H114 O20 N1	21.6161	2.24063e+07	3.10671e+07	1.62549e+07	1.72683e+07	4.69037e+07	2.70665e+07	2.88065e+07	2.49316e+07	2.68952e+07	2.16496e+07	3.06888e+07	2.26416e+07	2.88906e+07	3.27833e+07	2.28377e+07	5.00219e+07	1.97754e+07	2.93329e+07	2.82522e+07	2.20105e+07	2.93382e+07	3.06527e+07	2.97911e+07	3.18336e+07	3.00638e+07	2.17478e+07	1.60495e+07	2.78203e+07	3.20325e+07	3.05147e+07	5.3427e+07	5.98307e+07	2.41256e+07	2.627e+07	3.73682e+07	2.59835e+07	38261533
neg2891										1178.78	C61 H112 O20 N1	20.4116	6.12886e+06	5.09396e+06	4.87071e+06	3.43203e+06	5.40346e+06	5.20163e+06	5.28059e+06	6.13462e+06	3.97174e+06	3.73397e+06	4.84732e+06	3.21267e+06	4.98373e+06	7.04938e+06	6.50998e+06	1.12734e+07	4.7946e+06	5.37153e+06	5.27617e+06	5.01137e+06	6.17361e+06	5.84033e+06	6.6608e+06	5.72086e+06	6.40995e+06	5.53374e+06	3.18433e+06	6.00663e+06	5.99416e+06	4.88202e+06	9.71483e+06	1.03766e+07	4.26522e+06	5.66488e+06	5.5042e+06	6.64618e+06	6.91816e+06
neg2892	Hex3Cer(d42:2)+HCOO	Hex3Cer(d42:2)	Hex3Cer(d42:2)+HCOO	Hex3Cer	(d42:2)	(d42:2)				1178.78	C61 H112 O20 N1	21.0042	5.22374e+07	6.02731e+07	50987816	3.93247e+07	5.27585e+07	5.14502e+07	6.2054e+07	5.91512e+07	3.20538e+07	4.78906e+07	5.22214e+07	3.50615e+07	4.40148e+07	6.50395e+07	5.80456e+07	9.57475e+07	3.76924e+07	5.92992e+07	3.5298e+07	5.11493e+07	5.80292e+07	3.98133e+07	5.43026e+07	6.09076e+07	4.70794e+07	5.55499e+07	3.07414e+07	4.12586e+07	3.95918e+07	3.58531e+07	9.28978e+07	8.2227e+07	2.63161e+07	3.2066e+07	3.92509e+07	4.76692e+07	6.07451e+07
neg2897	Hex3Cer(d42:3)+HCOO	Hex3Cer(d42:3)	Hex3Cer(d42:3)+HCOO	Hex3Cer	(d42:3)	(d42:3)				1176.76	C61 H110 O20 N1	20.4128	2.18261e+07	2.15889e+07	1.87929e+07	1.46687e+07	2.01559e+07	2.04323e+07	2.12282e+07	2.51141e+07	1.42084e+07	1.59535e+07	1.95636e+07	1.26467e+07	1.88482e+07	2.63573e+07	2.48926e+07	3.99352e+07	1.84708e+07	2.07911e+07	1.90038e+07	1.94732e+07	2.4413e+07	2.26093e+07	2.57733e+07	2.11543e+07	2.50236e+07	2.48534e+07	1.25189e+07	2.2121e+07	2.44146e+07	1.98397e+07	3.61805e+07	4.12801e+07	1.5919e+07	2.32572e+07	2.10648e+07	2.70386e+07	2.5974e+07
neg2901										1086.73	C58 H104 O17 N1	20.8811	4.49747e+06	2.9049e+06	3.9085e+06	2.13756e+06	3.36898e+06	2.46548e+06	2.96124e+06	3.86121e+06	2.42289e+06	3.12606e+06	4.81674e+06	2.51857e+06	3.15403e+06	5.80657e+06	4.25287e+06	6.78626e+06	3.91914e+06	2.62524e+06	3.93783e+06	5.39895e+06	2.75528e+06	5.2329e+06	4.57495e+06	2.74849e+06	5.75385e+06	3.36074e+06	3.09012e+06	3.63233e+06	5.60628e+06	2.53409e+06	6.0776e+06	4.36373e+06	5.50397e+06	4.70197e+06	5.44785e+06	3.60912e+06	5.04196e+06
neg2902	Hex3Cer(m40:3)-H	Hex3Cer(m40:3)	Hex3Cer(m40:3)-H	Hex3Cer	(m40:3)	(m40:3)				1086.73	C58 H104 O17 N1	21.586	1.47435e+07	1.4307e+07	7.84878e+06	8.12347e+06	1.69779e+07	1.40234e+07	1.16068e+07	1.17614e+07	1.22576e+07	1.04724e+07	1.21656e+07	1.04383e+07	1.46646e+07	1.97634e+07	1.01513e+07	1.31244e+07	1.06535e+07	1.24399e+07	1.55996e+07	1.72325e+07	1.49376e+07	1.41148e+07	1.35273e+07	1.09679e+07	1.69422e+07	1.4693e+07	1.159e+07	1.19923e+07	1.37257e+07	8.73862e+06	2.32593e+07	1.93098e+07	1.70682e+07	1.37654e+07	1.97753e+07	1.16648e+07	1.56973e+07
neg2905	Hex3Cer(m40:4)-H	Hex3Cer(m40:4)	Hex3Cer(m40:4)-H	Hex3Cer	(m40:4)	(m40:4)				1084.72	C58 H102 O17 N1	21.22	1.81744e+07	1.87844e+07	1.53042e+07	1.27707e+07	1.74709e+07	1.49289e+07	1.55871e+07	1.77159e+07	1.3284e+07	1.68188e+07	1.85982e+07	1.14014e+07	1.66935e+07	2.88151e+07	1.8744e+07	3.10606e+07	1.85045e+07	1.42197e+07	1.89114e+07	2.35447e+07	1.43678e+07	2.4508e+07	2.17446e+07	1.45863e+07	2.88331e+07	1.64261e+07	1.50628e+07	1.76478e+07	2.46413e+07	1.31613e+07	2.68675e+07	2.0838e+07	2.49596e+07	2.33131e+07	2.79388e+07	1.63031e+07	2.3963e+07
neg2906	Hex3Cer(m41:5)-H	Hex3Cer(m41:5)	Hex3Cer(m41:5)-H	Hex3Cer	(m41:5)	(m41:5)				1096.72	C59 H102 O17 N1	19.808	5.00614e+06	6.56548e+06	4.09306e+06	3.96337e+06	6.80997e+06	5.31887e+06	5.35836e+06	4.11104e+06	7.52706e+06	4.64155e+06	6.48396e+06	4.54551e+06	5.70022e+06	6.62515e+06	6.0513e+06	7.35737e+06	4.02937e+06	7.43138e+06	5.95068e+06	4.71721e+06	6.71132e+06	6.22569e+06	7.15164e+06	7.26428e+06	7.45281e+06	4.59997e+06	2.7746e+06	4.71463e+06	6.2725e+06	6.48691e+06	1.12103e+07	1.35397e+07	5.26208e+06	7.37803e+06	7.55325e+06	5.53515e+06	9.5926e+06
neg291	CL(81:5)-H	CL(81:5)	CL(81:5)-H	CL	(81:5)	(81:5)				1580.15	C90 H165 O17 P2	18.922	4.07471e+07	2.89651e+07	4.3201e+07	3.55739e+07	5.65491e+07	3.53279e+07	3.2063e+07	3.12195e+07	3.89675e+07	3.26234e+07	3.11418e+07	3.46489e+07	1.6369e+07	3.27969e+07	2.88156e+07	1.51732e+07	3.05666e+07	1.63411e+07	2.05713e+07	2.45288e+07	2.33568e+07	3.05871e+07	2.88594e+07	2.69533e+07	2.70056e+07	3.84838e+07	4.65761e+07	5.20283e+07	2.74484e+07	4.11883e+07	2.81304e+07	2.33216e+07	7.64945e+06	2.46758e+07	1.41112e+07	2.13309e+07	2.21497e+07
neg2915	Hex3Cer(t35:2)-H	Hex3Cer(t35:2)	Hex3Cer(t35:2)-H	Hex3Cer	(t35:2)	(t35:2)				1050.66	C53 H96 O19 N1	21.6742	2.36552e+06	3.05001e+06	2.40481e+06	3.78923e+06	3.00595e+06	2.32971e+06	2.64224e+06	1.99122e+06	4.27189e+06	2.49209e+06	2.7078e+06	1.92405e+06	1.89082e+06	2.38771e+06	2.8166e+06	2.02014e+06	2.28062e+06	1.55474e+06	456608	1.84474e+06	1.06992e+06	2.97119e+06	2.18178e+06	1.47889e+06	2.29661e+06	1.67282e+06	3.09201e+06	2.75504e+06	1.27055e+06	995007	4.85204e+06	1.93579e+06	1.38418e+06	2.0043e+06	2.54457e+06	1.90878e+06	1.20589e+06
neg2916	Hex3Cer(t41:0+O)+HCOO	Hex3Cer(t41:0	Hex3Cer(t41:0+O)+HCOO	Hex3Cer	(t41:0+O)	(t41:0+O)				1200.78	C60 H114 O22 N1	22.2093	3.95354e+06	4.02104e+06	3.87803e+06	4.38449e+06	3.84679e+06	3.32066e+06	4.26964e+06	4.21254e+06	4.08156e+06	3.90793e+06	4.82095e+06	4.7887e+06	4.26066e+06	3.78122e+06	3.83514e+06	3.25546e+06	4.42717e+06	3.33923e+06	4.70971e+06	3.38867e+06	3.14564e+06	4.19035e+06	3.08706e+06	3.90433e+06	3.67077e+06	3.77141e+06	4.87797e+06	5.19414e+06	3.99314e+06	5.34439e+06	3.0092e+06	4.66658e+06	1.96604e+06	4.14024e+06	3.88547e+06	3.97112e+06	3.78541e+06
neg2922	Hex3Cer(t44:1)-2H	Hex3Cer(t44:1)	Hex3Cer(t44:1)-2H	Hex3Cer	(t44:1)	(t44:1)				588.904	C62 H115 O19 N1	21.649	4.06829e+07	2.70128e+07	3.63222e+07	3.07279e+07	3.82343e+07	2.9947e+07	2.8088e+07	3.13458e+07	3.29886e+07	2.80013e+07	3.31751e+07	2.27197e+07	3.7213e+07	2.46963e+07	4.61956e+07	3.27024e+07	3.48139e+07	2.83664e+07	5.18049e+07	3.77774e+07	2.35154e+07	2.70277e+07	3.02111e+07	4.32354e+07	2.73652e+07	3.65111e+07	5.42558e+07	3.15078e+07	3.06998e+07	3.66769e+07	3.22637e+07	2.82986e+07	4.40572e+07	3.05116e+07	2.45574e+07	3.64699e+07	2.68564e+07
neg2937										435.252	C21 H40 O7 N0 P1	2.80098	486614	299817	356921	266654	181589	466834	355203	292672	502338	526412	429535	362004	1.00168e+06	1.0191e+06	522160	600512	809975	244150	532474	366695	146563	49441.8	424372	754831	387633	349825	416497	721154	392303	3.86384e+06	2.23716e+06	550493	455845	1.07009e+06	1.15663e+06	310973	443720
neg294	CL(24:0_20:4_22:6_16:0)-2H	CL(24:0_20:4_22:6_16:0)	CL(82:10)-2H	CL	(24:0_20:4_22:6_16:0)	(24:0)	(20:4)	(22:6)	(16:0)	791.541	C91 H156 O17 P2	18.253	1.09869e+07	1.99857e+07	2.23129e+07	1.68171e+07	2.22798e+07	1.5204e+07	2.64885e+07	1.82464e+07	3.10903e+07	1.74871e+07	1.61187e+07	3.04086e+07	1.92608e+07	1.89091e+07	1.41878e+07	1.28843e+07	1.33021e+07	1.99765e+07	1.94046e+07	1.38106e+07	1.14514e+07	1.366e+07	1.39458e+07	1.45455e+07	1.62747e+07	1.0134e+07	2.40287e+07	2.41549e+07	1.29255e+07	1.42199e+07	2.51397e+07	2.03421e+07	6.20641e+06	2.27921e+07	1.43371e+07	1.85195e+07	2.60027e+07
neg2940	LPA(18:1)-H	LPA(18:1)	LPA(18:1)-H	LPA	(18:1)	(18:1)				435.252	C21 H40 O7 N0 P1	6.029	5312628	1.89216e+06	1.71289e+06	3.69305e+06	3.04313e+06	1.08523e+06	2.20695e+06	2.86247e+06	3.39288e+06	3.44686e+06	3.77623e+06	2.60787e+06	3.87436e+06	3.69181e+06	5.45947e+06	3.92954e+06	4.95453e+06	6.5748e+06	5.37924e+06	4.54311e+06	1.60164e+06	2.9829e+06	3.88071e+06	2.81238e+06	4.21817e+06	2.93527e+06	385471	5.151e+06	3.31536e+06	149805	678056	1.27293e+06	825565	1.76917e+06	307490	853083	1.72861e+06
neg295	CL(24:0_20:4_16:0_22:6)-2H	CL(24:0_20:4_16:0_22:6)	CL(82:10)-2H	CL	(24:0_20:4_16:0_22:6)	(24:0)	(20:4)	(16:0)	(22:6)	791.541	C91 H156 O17 P2	18.8787	1.19608e+08	1.47807e+08	1.25256e+08	1.54439e+08	1.53658e+08	1.6752e+08	1.63448e+08	1.63248e+08	1.80644e+08	1.65552e+08	1.31158e+08	2.03382e+08	9.45125e+07	1.46131e+08	1.07335e+08	1.04256e+08	1.25543e+08	121268668	1.64646e+08	1.78144e+08	1.55448e+08	9.08422e+07	1.5144e+08	1.20269e+08	8.70827e+07	160082310	1.37561e+08	1.34441e+08	1.40887e+08	1.85461e+08	9.0661e+08	1.42482e+08	2.28922e+08	5.34175e+08	2.4984e+08	2.10762e+08	8.80624e+08
neg2951										512.299	C23 H47 O9 N1 P1	3.10789	4.34584e+07	4.86116e+07	5.72604e+07	4.13249e+07	3.77818e+07	2.23773e+07	8.58855e+07	9.96973e+07	4.96784e+07	5.04635e+07	1.30454e+08	9.83249e+07	5.98021e+07	1.45785e+07	2.83436e+07	1.15531e+07	3.74302e+07	6.25572e+07	1.53904e+08	6.54138e+07	2.12312e+07	4.61372e+07	4.75485e+07	1.9082e+07	1.79047e+07	2.74383e+07	7.63348e+07	3.44477e+07	2.50898e+07	3.62611e+06	1.08827e+06	72025203	8.79335e+07	1.60864e+08	659081	1.61184e+08	8.24625e+06
neg2958	LPC(15:0)-CH3	LPC(15:0)	LPC(15:0)-CH3	LPC	(15:0)	(15:0)				466.294	C22 H45 O7 N1 P1	2.87684	31677	142291	258154	278454	171954	42245.1	377488	59385.5	572131	223203	1.16486e+06	172282	267902	35254.8	256264	190922	1.02641e+06	294065	507783	135959	17424.9	120166	524487	46164	192149	104701	147094	513368	113780	2.04129e+07	2.50958e+07	452713	140351	214308	2.45265e+06	105458	245074
neg296	CL(82:10)-2H	CL(82:10)	CL(82:10)-2H	CL	(82:10)	(82:10)				791.541	C91 H156 O17 P2	19.7876	1.05344e+08	1.15147e+08	1.21665e+08	3.69592e+08	2.84326e+08	2.93362e+08	1.62365e+08	5.10775e+08	2.75341e+08	3.17284e+08	1.94512e+08	2.24606e+08	1.48453e+08	4.11157e+08	2.31812e+08	9.5108e+07	7.421e+07	9.33577e+07	2.62797e+08	1.15403e+08	2.31038e+08	1.50586e+08	1.39373e+08	1.51401e+08	1.32607e+08	1.65619e+08	2.26711e+08	2.88133e+08	2.47468e+08	4.46638e+08	8.37649e+07	2.68001e+08	6.94049e+07	100689050	7.38152e+07	1.88851e+08	9.19374e+07
neg2967										480.31	C23 H47 O7 N1 P1	2.59295	109415	103500	117724	112923	79956.9	160207	94397.5	118692	173406	208196	227766	81079	435877	308810	226099	215583	245836	44521.6	152113	129692	45209.4	144944	148525	274067	163986	129672	78552.5	326174	213481	2.42665e+08	2.73805e+06	273470	215113	453925	2.17205e+06	244204	1.03776e+06
neg2969										480.31	C23 H47 O7 N1 P1	2.99315	118114	90769.8	61452.1	72247	76659.1	116532	118213	127904	130545	164127	182474	425725	312738	259062	209768	139087	213546	174915	160369	555484	220895	800713	116847	575725	175113	77324.5	390210	340526	155382	3106381785	5.69823e+08	306976	181157	337207	3.58148e+08	107061	341855
neg2971										480.31	C23 H47 O7 N1 P1	3.39266	1.46707e+06	899560	1.56962e+06	1.13581e+06	1.62187e+06	1.07494e+06	1.44351e+06	2.24799e+06	1.63425e+06	1.98803e+06	2.35022e+06	4.19611e+06	1.65439e+06	515054	1.60914e+06	746053	1.9446e+06	2.05788e+06	2.55614e+06	3.22724e+06	1.50848e+06	3.15515e+06	1.65212e+06	1.95236e+06	868269	715100	3.00395e+06	1.74245e+06	1.5635e+06	3.53208e+06	3742503985	2.29082e+06	2.0521e+06	3.50986e+06	2501622686	2.11844e+06	1.34085e+06
neg299	CL(82:11)-H	CL(82:11)	CL(82:11)-H	CL	(82:11)	(82:11)				1582.07	C91 H155 O17 P2	17.857	3.94637e+07	4.15645e+07	3.2574e+07	4.1634e+07	4.08137e+07	4.05858e+07	3.8479e+07	4.46485e+07	3.12086e+07	3.54847e+07	3.52816e+07	3.98595e+07	3.46821e+07	4.42431e+07	3.67454e+07	4.54996e+07	3.29176e+07	4.02341e+07	4.051e+07	4.01123e+07	4.60001e+07	4.32166e+07	4.10603e+07	3.23031e+07	4.21622e+07	4.34497e+07	3.3258e+07	3.88836e+07	4.3679e+07	3.77226e+07	4.07413e+07	4.50637e+07	2.14641e+07	4.7011e+07	3.37757e+07	3.85672e+07	4.09726e+07
neg3016										538.315	C25 H49 O9 N1 P1	3.77805	2.5589e+08	1.84999e+08	2.19509e+08	1.6566e+08	182098698	1.28548e+08	1.47889e+08	2.28295e+08	1.75198e+08	2.3075e+08	2.79989e+08	3.65004e+08	152954564	1.50377e+08	1.57703e+08	7.76303e+07	2.18073e+08	1.87819e+08	2.47007e+08	2.53932e+08	1.16053e+08	2.49309e+08	2.01015e+08	1.69635e+08	1.80384e+08	1.8701e+08	2.29753e+08	2.22807e+08	1.70164e+08	115254	6.95423e+06	4.85504e+08	213386112	4.38421e+08	4.20845e+06	214825028	4.19416e+08
neg3017										478.294	C23 H45 O7 N1 P1	3.77805	7.43817e+07	3.76894e+07	5.79356e+07	4.55027e+07	4.96376e+07	3.14181e+07	4.87712e+07	6.0896e+07	4.87425e+07	6.34547e+07	7.50327e+07	9.80745e+07	4.13334e+07	9.87688e+06	4.42566e+07	2.25851e+07	5.93825e+07	5.01216e+07	6.65757e+07	6.99904e+07	2.57353e+07	7.04831e+07	5.56261e+07	4.58868e+07	5.04867e+07	5.32884e+07	6.26622e+07	6.0916e+07	4.78632e+07	2.14086e+07	6.13766e+07	1.35441e+08	5.78316e+07	123769543	6.15853e+07	6.00972e+07	1.17566e+08
neg3063										492.31	C24 H47 O7 N1 P1	4.87796	1.23908e+06	4.34776e+06	4.6562e+06	1.11291e+06	895964	2.99549e+06	6.11452e+06	4.33018e+06	5.82485e+06	3.40419e+06	8.1766e+06	5.23136e+06	2.26819e+06	1.26861e+06	2.34621e+06	1.25829e+06	4.64121e+06	2.42758e+06	4.89238e+06	3.41833e+06	3.25061e+06	7.89062e+06	7.60504e+06	2.64319e+06	4.90868e+06	3.41934e+06	2.82228e+06	3.26897e+06	2.3662e+06	854757	7.17504e+06	2.61357e+07	8.18646e+06	1.28772e+07	3.49088e+06	5.85239e+06	1.07064e+07
neg3114										566.346	C27 H53 O9 N1 P1	2.77843	64215.9	114549	101064	114698	119591	113413	297985	404362	365587	203774	323999	611630	368134	127682	152795	86096.4	212333	337001	478627	224760	110757	76169.4	221545	203599	226576	324376	174495	81699.7	191233	4.1702e+06	2.33235e+08	594713	993492	1.76651e+06	1.77642e+08	591960	1.45962e+06
neg3126										566.346	C27 H53 O9 N1 P1	6.06553	3.29525e+08	2.25257e+08	2.57347e+08	2.01532e+08	2.3098e+08	2.05057e+08	2.82472e+08	2.33039e+08	337106115	3.14427e+08	3.84204e+08	5.13743e+08	1.85683e+08	3.50242e+08	3.61887e+08	3.09447e+08	5.09338e+08	3.36262e+08	1.98688e+08	2.85556e+08	3.63908e+08	2566415919	6.42421e+08	4.1658e+08	1645241099	2382856958	7.9585e+06	1036501269	1729275065	170197	890473	2.99152e+08	2.62355e+07	244282669	369156	1.58301e+08	2.89269e+08
neg3157										564.331	C27 H51 O9 N1 P1	2.70051	189796	311315	199712	272644	233179	159214	88642.2	169354	228790	114452	161164	251237	97315.4	435232	104807	140472	413145	252142	116513	796767	237340	808351	106240	326466	110185	174861	355758	196475	51931.8	4.63705e+08	6.01848e+06	208543	143875	159661	7.21836e+06	109779	29258.6
neg3164										564.331	C27 H51 O9 N1 P1	3.75353	3.94518e+08	3.27655e+08	193217868	2.56693e+08	2.39667e+08	211794019	2.38674e+08	1.91958e+08	2.81719e+08	2.04777e+08	2.3134e+08	2728707870	2.30537e+08	179495350	2.30741e+08	1.96183e+08	1741763093	2.48805e+08	2.44339e+08	3480537116	2153023561	4665282533	2.67461e+08	2008185460	6.14707e+08	3.20263e+08	2405273990	9.27081e+08	1039439042	1.23804e+06	3.54495e+06	7.31824e+08	1091776585	2162883191	2.66456e+06	1501097611	8.97878e+08
neg3165										504.31	C25 H47 O7 N1 P1	3.75353	7.12933e+07	5.91812e+07	3.6283e+07	4.66908e+07	4.28722e+07	3.76276e+07	4.3552e+07	3.49493e+07	2.02032e+08	4.0361e+07	4.24474e+07	6.35443e+07	4.22667e+07	3.32015e+07	4.25148e+07	3.58487e+07	3.32793e+08	4.60556e+07	1.9433e+08	7.28568e+08	3.95506e+08	5.89365e+07	4.79542e+07	2.88732e+07	1.1213e+08	5.85811e+07	4.90158e+08	154183359	2.06001e+08	657869	5.25798e+06	1.18405e+08	1.69068e+08	3.53241e+08	940432	2.71293e+08	1.79757e+08
neg3166										564.331	C27 H51 O9 N1 P1	4.49636	6750499863	4782334771	3148505358	3425161348	3497534182	1832701733	2483144374	2037786867	5722108481	4226690244	3339074319	6323124754	3233197725	3491751702	4036347080	3201943666	6518013180	4380224577	4552647212	5070548980	1728957782	3155981847	3432021997	2039881655	5424763067	5806782706	3986838539	5486750137	3443872954	1.21227e+06	3.48842e+06	5188303690	2764355634	5289897767	2.66888e+06	2439543718	5004982836
neg321	CL(82:9)-H	CL(82:9)	CL(82:9)-H	CL	(82:9)	(82:9)				1586.11	C91 H159 O17 P2	18.744	2.01349e+07	1.75445e+07	1.79258e+07	1.30972e+07	1.86637e+07	1.80277e+07	1.82217e+07	1.72603e+07	1.78994e+07	1.99005e+07	1.93103e+07	1.81388e+07	2.517e+07	1.79068e+07	2.30122e+07	2.39642e+07	2.52325e+07	2.33905e+07	2.14908e+07	2.13305e+07	1.91533e+07	2.14777e+07	2.37596e+07	2.73107e+07	2.05329e+07	2.39723e+07	2.26595e+07	2.12975e+07	2.10327e+07	22104365	2.10504e+07	2.2885e+07	3.81165e+07	2.57804e+07	2.45804e+07	2.50332e+07	2.38976e+07
neg3353										588.331	C29 H51 O9 N1 P1	2.71055	401805	2.0058e+06	1.26232e+06	441080	367378	1.54444e+06	1.13678e+06	2.27399e+06	2.61181e+06	1.3206e+06	1.65143e+06	1.39977e+06	1.52942e+06	994549	493414	572094	1.89333e+06	1.50193e+06	1.67796e+06	1.32031e+06	599746	503982	418844	941539	543595	1.35788e+06	124063	538540	866709	1496224364	5.42454e+08	2.19691e+06	348457	3.08357e+06	5.99961e+08	457432	1.26799e+06
neg339										1612.22	C92 H173 O17 P2	19.0968	4.24543e+06	3.83158e+06	3.4947e+06	3.45639e+06	3.27585e+06	4.48982e+06	3.05983e+06	3.32255e+06	1.54741e+06	2.8642e+06	4.43316e+06	2.67951e+06	2.53896e+06	5.98544e+06	3.6272e+06	6.6867e+06	2.97001e+06	2.59667e+06	3.20981e+06	3.55294e+06	4.13805e+06	5.10735e+06	3.5265e+06	2.59707e+06	5.74085e+06	3.46555e+06	2.68037e+06	3.30825e+06	4.22684e+06	3.27957e+06	4.51368e+06	5.32428e+06	2.6133e+06	4.14051e+06	4.01694e+06	2.53599e+06	3.58605e+06
neg340	CL(83:3)-H	CL(83:3)	CL(83:3)-H	CL	(83:3)	(83:3)				1612.22	C92 H173 O17 P2	19.7744	6.52862e+07	7.15652e+07	5.85033e+07	5.08305e+07	1.00489e+08	7.3364e+07	7.32812e+07	8.00945e+07	5.68205e+07	6.1909e+07	5.96449e+07	7.93718e+07	5.74531e+07	8.81851e+07	6.70381e+07	1.00157e+08	5.18294e+07	5.89726e+07	6.6692e+07	5.73168e+07	7.515e+07	5.168e+07	5.02913e+07	5.11003e+07	5.8595e+07	6.24178e+07	5.71613e+07	5.74464e+07	7.73814e+07	6.8827e+07	5.21169e+07	55746652	2.04747e+07	6.94075e+07	4.82877e+07	3.72329e+07	5.3503e+07
neg342	CL(83:4)-H	CL(83:4)	CL(83:4)-H	CL	(83:4)	(83:4)				1610.2	C92 H171 O17 P2	19.6883	3.53775e+07	3.97007e+07	3.3546e+07	4.20817e+07	2.90095e+07	2.86876e+07	4.754e+07	3.18307e+07	3.31682e+07	3.76415e+07	3.33214e+07	3.85481e+07	2.28812e+07	4.25742e+07	2.79828e+07	2.80365e+07	2.42431e+07	2.01163e+07	2.2281e+07	2.75385e+07	3.79144e+07	4.13547e+07	2.98808e+07	2.07475e+07	3.28863e+07	2.65512e+07	2.31477e+07	3.26967e+07	3.10979e+07	3.29309e+07	2.75731e+07	3.71268e+07	1.24646e+07	4.29691e+07	2.17798e+07	2.97856e+07	2.99132e+07
neg3451	LPE(16:0)-H	LPE(16:0)	LPE(16:0)-H	LPE	(16:0)	(16:0)				452.278	C21 H43 O7 N1 P1	2.66757	2.50627e+06	3.35952e+06	1.97859e+06	3.14144e+06	2.05441e+06	1.86884e+06	5.36637e+06	5.34588e+06	5.59199e+06	5.23351e+06	6.11383e+06	2.40034e+07	1.41863e+07	1.0321e+06	2.51607e+06	1.52012e+06	4.32095e+06	1.75914e+07	9.39246e+06	1.27715e+07	4.82227e+06	1.36361e+07	3.83644e+06	5.29773e+06	1.55701e+06	980542	1.40439e+06	801423	3.41191e+06	2.76801e+07	7.50555e+07	2.41684e+06	2.54482e+06	1.65718e+06	6.34374e+07	1.22199e+06	72503.3
neg3452										452.278	C21 H43 O7 N1 P1	3.27785	1.53661e+07	1.7121e+07	1.96797e+07	1.92735e+07	1.31992e+07	7.93873e+06	2.99286e+07	3.51055e+07	1.84254e+07	1.79188e+07	4.54912e+07	3.62531e+07	2.11982e+07	5.01652e+06	1.01818e+07	3.98269e+06	1.38494e+07	2.2314e+07	3.57054e+07	2.50183e+07	7.44197e+06	1.69094e+07	1.74418e+07	6.88142e+06	6.43205e+06	9.68223e+06	1.87637e+07	1.38764e+07	9.23185e+06	8.2952e+07	2.14814e+08	2.58288e+07	3.14612e+07	2.53893e+07	8.67932e+07	5.75101e+07	2.94016e+07
neg3464	LPE(16:1)-H	LPE(16:1)	LPE(16:1)-H	LPE	(16:1)	(16:1)				450.263	C21 H41 O7 N1 P1	3.866	3.01183e+06	866038	1.90973e+06	1.19324e+06	2.06426e+06	574063	3.58221e+06	4.32277e+06	1.83595e+06	3.56437e+06	4.09422e+06	7.20236e+06	5.10659e+06	933902	1.38804e+06	1.47939e+06	2.55724e+06	4.0381e+06	7.26186e+06	1.89858e+06	579973	2.16394e+06	490670	1.63971e+06	2.95556e+06	1.03999e+06	1.80253e+06	1.28939e+06	737006	194220	234740	6.12338e+06	3.10228e+06	2.6667e+06	144492	3.44556e+06	5.42807e+06
neg3519										476.278	C23 H43 O7 N1 P1	2.11056	116912	330017	84875.5	238401	25363.1	180992	673406	270061	854662	514569	460930	951266	267335	203860	569383	147925	404469	433074	573496	690071	311781	872375	220394	2.77508e+06	348034	218587	482934	423303	419572	2.78085e+06	739450	149217	128592	132360	1.10872e+06	70871.5	62574.1
neg3520	LPE(18:2)-H	LPE(18:2)	LPE(18:2)-H	LPE	(18:2)	(18:2)				476.278	C23 H43 O7 N1 P1	2.83531	5.0294e+06	2.08994e+07	993354	2.4057e+07	1.01712e+06	5.1249e+06	1.67856e+07	1.24155e+06	3.69411e+06	3.30963e+06	1.48982e+06	5.80404e+06	1.73408e+07	1.37889e+06	1.60298e+07	1.66087e+06	3.99645e+06	2.29519e+06	1.7977e+07	4.03884e+06	1.22043e+07	3.72692e+07	5.13794e+06	928148	8.64595e+06	3.44731e+06	4.35908e+06	3.63449e+07	1.06527e+07	4.91771e+07	3.43349e+08	2.28695e+06	651971	1.29845e+06	3.90043e+08	1.22471e+06	1.47714e+06
neg3526	LPE(18:2e)-H	LPE(18:2e)	LPE(18:2e)-H	LPE	(18:2e)	(18:2e)				462.299	C23 H45 O6 N1 P1	3.07277	403387	260850	405311	200877	141235	383990	485374	580579	614945	674541	399299	432848	1.32271e+06	970825	637912	930132	859102	297264	570944	359597	130791	719514	378634	1.31206e+06	453459	347772	400857	895864	424979	872853	1.87363e+06	885342	801451	1.67717e+06	922074	583153	847600
neg3548	LPE(20:3)-H	LPE(20:3)	LPE(20:3)-H	LPE	(20:3)	(20:3)				502.294	C25 H45 O7 N1 P1	3.00139	6.58244e+06	6.08616e+06	6.47012e+06	1.27655e+07	3.16828e+06	3.79554e+06	1.36632e+07	5.49054e+06	1.76048e+07	8.69997e+06	4.77437e+06	1.49738e+07	9.54995e+06	5.25039e+06	4.09679e+06	6.30758e+06	1.62084e+07	8.85635e+06	1.53942e+07	1.25219e+07	3.22116e+06	1.32599e+07	7.34307e+06	4.20201e+06	1.10806e+07	1.36923e+07	1.13293e+07	5.17875e+06	3.36475e+06	7.55634e+06	1.77204e+07	2.97533e+06	4.19975e+06	3.68635e+07	2.46842e+07	1.51005e+06	1.1501e+07
neg3556	LPE(20:4)-H	LPE(20:4)	LPE(20:4)-H	LPE	(20:4)	(20:4)				500.278	C25 H43 O7 N1 P1	1.99016	78913.6	43085.9	223889	284234	19305.7	41292.6	188583	416971	78969.8	68169.1	242421	299187	317319	339364	569878	496852	275340	241931	283590	13540.4	491037	347398	255527	144404	496163	424557	9306.5	256822	605528	2.06422e+07	50388.3	225206	45561.2	177234	825909	144759	48949
neg3560										500.278	C25 H43 O7 N1 P1	4.61023	1.2589e+08	8.45423e+07	1.29046e+08	4.18196e+07	2.57668e+08	1.0324e+08	1.17019e+08	2.52874e+08	1.36975e+08	1.08091e+08	1.67217e+08	3.47602e+08	2.43094e+08	1.67513e+08	8.15876e+07	7.79675e+07	6.22572e+07	2.02123e+08	2.83621e+08	148519577	7.92082e+07	9.99893e+07	7.31407e+07	1.66008e+08	1.50128e+08	8.30732e+07	1.33789e+08	1.88721e+08	1.39342e+08	10524.1	37860.3	4.1576e+08	6.52284e+07	1.23397e+08	46669.2	1.3755e+08	1.26586e+08
neg3565	LPE(20:5)-H	LPE(20:5)	LPE(20:5)-H	LPE	(20:5)	(20:5)				498.263	C25 H41 O7 N1 P1	3.31794	659309	1.32589e+06	2.20047e+06	783982	773804	623504	2.11115e+06	4.54097e+06	3.21363e+06	1.78933e+06	6.75485e+06	2.0514e+06	5.47634e+06	2.15361e+06	800336	589872	937918	5.5312e+06	3.16318e+06	1.36077e+06	1.00433e+06	1.07006e+06	545039	1.73853e+06	1.69387e+06	1.57315e+06	1.65484e+06	705747	654200	109976	2.38386e+06	4.4455e+06	798925	4.94521e+06	5.17388e+06	925563	3.43274e+06
neg357	CL(19:0_22:0_22:6_20:3)-H	CL(19:0_22:0_22:6_20:3)	CL(83:9)-H	CL	(19:0_22:0_22:6_20:3)	(19:0)	(22:0)	(22:6)	(20:3)	1600.12	C92 H161 O17 P2	18.8032	3.09912e+06	3.29293e+06	2.78904e+06	5.02007e+06	3.04429e+06	1.985e+06	3.56119e+06	2.73213e+06	4.11364e+06	3.03586e+06	2.35658e+06	3.2265e+06	1.66363e+06	2.27173e+06	3.1651e+06	1.50926e+06	2.36839e+06	3.72539e+06	2.77467e+06	2.35896e+06	1.65303e+06	4.19944e+06	3.42094e+06	1.35531e+06	3.0692e+06	3.13927e+06	3.58159e+06	4.06675e+06	1.79841e+06	1.68651e+06	4.6316e+06	2.85376e+06	1.74504e+06	3.21312e+06	3.21468e+06	3.07793e+06	3.27511e+06
neg3575	LPE(22:5)-H	LPE(22:5)	LPE(22:5)-H	LPE	(22:5)	(22:5)				526.294	C27 H45 O7 N1 P1	2.62489	811124	2.48628e+06	3.26337e+06	1.95059e+06	1.84589e+06	1.72789e+06	3.28518e+06	5.14531e+06	1.11319e+07	3.97855e+06	3.91357e+06	4.123e+06	4.74232e+06	2.21255e+06	2.02977e+06	2.28387e+06	9.85248e+06	7.94567e+06	4.99199e+06	4.29061e+06	2.1362e+06	2.51823e+06	952177	2.90882e+06	3.06014e+06	1.80202e+06	4.07762e+06	2.03027e+06	2.29714e+06	5.94037e+06	8.3414e+06	2.55417e+06	1.05581e+06	8.5166e+06	9.23212e+06	1.34976e+06	3.26156e+06
neg359	CL(23:0_18:0_22:6_20:3)-H	CL(23:0_18:0_22:6_20:3)	CL(83:9)-H	CL	(23:0_18:0_22:6_20:3)	(23:0)	(18:0)	(22:6)	(20:3)	1600.12	C92 H161 O17 P2	20.0222	9.45512e+06	1.52112e+07	1.52273e+07	3.4954e+07	3.88472e+07	4.04783e+07	2.42498e+07	7.69495e+07	4.15027e+07	4.03599e+07	2.74691e+07	3.07455e+07	1.97135e+07	5.60718e+07	2.22999e+07	1.03278e+07	9.31591e+06	7.74955e+06	3.71551e+07	9.98686e+06	2.36565e+07	8.1619e+06	1.00442e+07	1.59045e+07	8.67356e+06	1.09562e+07	2.2403e+07	3.10843e+07	2.31037e+07	6.12543e+07	5.25511e+06	2.72932e+07	3.39291e+06	8.29139e+06	6.40161e+06	1.70036e+07	5.91327e+06
neg3592	LPG(16:0)-H	LPG(16:0)	LPG(16:0)-H	LPG	(16:0)	(16:0)				483.273	C22 H44 O9 N0 P1	2.47953	67145.8	262320	140076	152750	72013	157298	150479	90753.8	149721	392530	207364	419663	103242	214850	541760	495497	224318	30189.8	138078	198063	224721	102044	173893	115859	225727	444956	206792	366302	94448.1	1.83635e+06	281435	1.22453e+06	167880	279068	165224	335389	232564
neg362	CL(84:11)-2H	CL(84:11)	CL(84:11)-2H	CL	(84:11)	(84:11)				804.549	C93 H158 O17 P2	18.815	882035	3.01641e+06	2.13831e+06	3.63617e+06	1.55826e+06	2.79235e+06	5.99418e+06	4.15497e+06	1.0814e+07	3.34557e+06	1.85859e+06	5.55811e+06	2.04602e+06	2.01013e+06	1.8527e+06	1.6966e+06	3.47953e+06	4.73698e+06	5.66546e+06	5.98974e+06	2.81542e+06	2.60553e+06	2.12478e+06	1.94861e+06	4.45011e+06	4.83954e+06	6.05346e+06	2.88332e+06	3.54496e+06	2.39163e+06	3.45774e+06	1.92603e+06	2.60456e+06	4.63885e+06	7.43335e+06	7.77483e+06	3.76191e+07
neg3672	OAHFA(18:2_20:4)-H	OAHFA(18:2_20:4)	OAHFA(38:6)-H	OAHFA	(18:2_20:4)	(18:2)	(20:4)			581.458	C38 H61 O4	18.3463	1.18222e+07	2.22496e+07	3.01334e+07	2.46499e+07	4.8618e+06	4.59443e+07	2.81808e+07	1.69908e+07	1.69555e+07	1.92026e+07	3.6939e+07	5.52456e+07	5.4011e+07	2.59552e+07	3.77665e+07	5.84916e+07	9.78181e+06	3.15076e+07	6.89886e+07	2.94659e+07	4.42553e+07	5.17443e+07	3.49658e+07	1.09732e+07	4.70278e+07	1.07585e+07	3.28207e+07	2.45861e+07	5.43987e+07	6.94304e+07	5.82676e+07	2.50987e+07	4.36257e+07	3.47776e+07	4.91138e+07	2.72034e+07	1.26484e+07
neg3673	OAHFA(38:6)-H	OAHFA(38:6)	OAHFA(38:6)-H	OAHFA	(38:6)	(38:6)				581.458	C38 H61 O4	18.8391	1.3319e+07	1.7145e+07	1.10014e+07	2.19529e+07	1.54582e+07	1.6126e+07	1.67372e+07	1.24384e+07	1.23559e+07	1.42815e+07	1.14817e+07	1.49573e+07	1.05108e+07	1.30678e+07	3.8039e+07	1.97433e+07	1.25708e+07	1.36403e+07	1.816e+07	1.45355e+07	1.59294e+07	1.87039e+07	2.14328e+07	1.1529e+07	3.42697e+07	1.32964e+07	9.69186e+06	1.80528e+07	1.48718e+07	1.39124e+07	2.51686e+07	1.47013e+07	2.43871e+07	2.80073e+07	2.08763e+07	9.1798e+06	1.62409e+07
neg3679	OAHFA(43:6)-H	OAHFA(43:6)	OAHFA(43:6)-H	OAHFA	(43:6)	(43:6)				651.536	C43 H71 O4	21.993	1.94591e+06	3.94172e+06	2.37735e+06	271265	5.10883e+06	1.38123e+06	2.66753e+06	657910	1.68331e+06	975686	1.64242e+06	2.76189e+06	2.51766e+06	5.68536e+06	814262	5.15942e+06	1.32861e+06	994916	173802	513638	1.49581e+06	1.90836e+06	1.1115e+06	1.96728e+06	9.07512e+06	1.34774e+06	831187	742431	981841	1.00707e+06	5.77485e+06	1.6727e+06	123159	1.96431e+06	1.34879e+06	1.16153e+06	3.41803e+06
neg3680	OAHFA(45:6)-H	OAHFA(45:6)	OAHFA(45:6)-H	OAHFA	(45:6)	(45:6)				679.567	C45 H75 O4	22.523	1.00518e+06	2.00293e+06	997283	1.16497e+08	2.75612e+06	8.03706e+07	1.08151e+06	1.04695e+08	6.29012e+07	6.83333e+07	7.87927e+07	993499	697923	1.82147e+06	3.64915e+07	2.68134e+06	7.49519e+07	2.6653e+07	4.45475e+07	2.99088e+07	2.50551e+07	773617	393113	913914	3.78069e+06	525753	6.01841e+07	138794379	5.04598e+07	4.5115e+07	2.65991e+06	499763	1.61316e+07	874523	424666	2.39799e+07	1.40364e+06
neg3682	OAHFA(18:2_32:1)-H	OAHFA(18:2_32:1)	OAHFA(50:3)-H	OAHFA	(18:2_32:1)	(18:2)	(32:1)			755.692	C50 H91 O4	23.0364	840690	656074	567660	422302	771004	631511	679421	471406	674015	634631	876805	573285	721117	804778	557151	822391	646037	837829	513528	616522	730954	706057	731504	716322	712571	615717	444163	626874	603139	541133	1.03668e+06	846096	799548	681109	522648	628632	762388
neg3683	OAHFA(18:2_34:0)-H	OAHFA(18:2_34:0)	OAHFA(52:2)-H	OAHFA	(18:2_34:0)	(18:2)	(34:0)			785.739	C52 H97 O4	23.7177	38642.1	172690	161453	106325	31309.6	60716.9	29721.6	107150	399816	102229	100236	196922	82247.9	98994.1	16377.5	60514.3	223318	193422	27502.6	60168.6	120077	176925	156960	89780	71502.4	24824.7	28288.3	136916	22014.4	60025.6	219072	145598	11573.1	31916	47806.6	67036.4	98479.7
neg3684	OAHFA(18:2_34:1)-H	OAHFA(18:2_34:1)	OAHFA(52:3)-H	OAHFA	(18:2_34:1)	(18:2)	(34:1)			783.724	C52 H95 O4	23.4898	257858	114191	118678	107225	220450	134905	244259	96844	273900	158546	170611	137561	151311	188797	124347	187900	122947	177338	102035	99739.6	105651	119705	161620	139265	136231	142421	95440.3	117171	93119.4	96677.6	259204	149560	172629	203418	186249	200604	137239
neg3685	OAHFA(18:2_34:2)-H	OAHFA(18:2_34:2)	OAHFA(52:4)-H	OAHFA	(18:2_34:2)	(18:2)	(34:2)			781.708	C52 H93 O4	23.25	184961	610572	414479	303585	244728	289299	201640	351535	1.1276e+06	294683	354972	913774	361856	727990	254622	400920	824769	614498	191443	191990	402597	700243	437908	629630	341676	158407	361454	510180	301636	262971	676350	389890	251017	198363	288673	604399	338309
neg3698	PA(24:0_13:0)-H	PA(24:0_13:0)	PA(37:0)-H	PA	(24:0_13:0)	(24:0)	(13:0)			717.544	C40 H78 O8 N0 P1	17.928	2.92032e+06	7.47023e+06	3.85141e+06	5.00784e+06	2.45386e+06	4.80458e+06	5.62961e+06	5.83876e+06	3.77155e+06	4.00698e+06	5.21132e+06	4.03825e+06	4.45394e+06	7.72043e+06	2.43634e+06	2.08807e+06	2.40703e+06	5.35328e+06	5.80353e+06	5.08358e+06	6.56193e+06	5.43411e+06	3.7636e+06	2.01912e+06	3.99311e+06	3.1026e+06	2.75754e+06	4.47806e+06	3.8999e+06	4.33493e+06	8.42869e+06	6.45877e+06	1.78887e+06	4.73155e+06	5.49284e+06	5.2018e+06	7.52435e+06
neg370	CL(85:1)-2H	CL(85:1)	CL(85:1)-2H	CL	(85:1)	(85:1)				821.635	C94 H180 O17 P2	20.3218	6.55166e+06	8.30545e+06	4.20234e+06	3.80076e+06	9.22908e+06	8.61223e+06	3.33851e+06	5.55555e+06	6.1549e+06	6.66351e+06	4.99824e+06	7.71022e+06	5.18151e+06	6.95734e+06	4.73637e+06	6.12823e+06	3.90471e+06	7.15076e+06	5.21915e+06	5.75584e+06	9.75971e+06	6.46506e+06	6.64064e+06	6.09687e+06	5.46727e+06	7.49662e+06	3.38637e+06	5.53173e+06	7.65027e+06	7.75064e+06	9.53408e+06	7.15783e+06	3.62012e+06	5.99619e+06	7.19621e+06	5.55291e+06	7.60281e+06
neg3730	PA(18:2e_24:2)-H	PA(18:2e_24:2)	PA(42:4e)-H	PA	(18:2e_24:2)	(18:2e)	(24:2)			765.58	C45 H82 O7 N0 P1	18.1364	4.17248e+07	5.27063e+07	4.74664e+07	4.01164e+07	6.91929e+07	6.29344e+07	4.29754e+07	3.69069e+07	4.7059e+07	5.73885e+07	6.45633e+07	5.94673e+07	3.55188e+07	5.48609e+07	3.89366e+07	4.91848e+07	3.88766e+07	6.32039e+07	3.42895e+07	5.13141e+07	5.72854e+07	4.82187e+07	6.00477e+07	5.21114e+07	4.87082e+07	5.12908e+07	3.71242e+07	4.53169e+07	4.77276e+07	4.52749e+07	8.82724e+07	5.26297e+07	2.66356e+07	6.13256e+07	5.17486e+07	4.34008e+07	4.77804e+07
neg3738	PA(18:3e_24:2)-H	PA(18:3e_24:2)	PA(42:5e)-H	PA	(18:3e_24:2)	(18:3e)	(24:2)			763.565	C45 H80 O7 N0 P1	17.7581	5.25781e+06	9.73808e+06	9.20549e+06	6.72227e+06	8.63388e+06	6.65482e+06	7.23639e+06	5.67824e+06	5.9985e+06	7.1727e+06	6.16211e+06	8.2278e+06	5.32252e+06	6.21091e+06	6.17732e+06	2.93348e+06	4.47463e+06	7.21835e+06	6.91907e+06	6.21731e+06	7.10616e+06	5.71619e+06	6.91414e+06	4.60839e+06	7.75831e+06	4.31588e+06	4.51817e+06	6.00946e+06	5.43056e+06	4.99573e+06	9.72538e+06	8.89643e+06	4.0291e+06	5.6408e+06	1.10735e+07	5.85434e+06	7.46361e+06
neg374	CL(85:11)-H	CL(85:11)	CL(85:11)-H	CL	(85:11)	(85:11)				1624.12	C94 H161 O17 P2	18.905	2.21559e+07	1.47307e+07	1.34138e+07	1.45018e+07	1.25231e+07	1.66793e+07	1.60422e+07	1.16089e+07	1.47406e+07	1.54768e+07	1.24192e+07	1.12796e+07	1.22764e+07	1.61418e+07	1.90559e+07	1.57632e+07	1.31222e+07	1.58568e+07	9.59433e+06	1.54723e+07	2.03949e+07	2.02422e+07	2.17553e+07	1.21254e+07	1.88983e+07	2.15986e+07	1.81061e+07	1.60862e+07	1.99649e+07	1.54298e+07	1.41761e+07	1.59247e+07	1.46404e+07	2.11169e+07	1.16769e+07	1.41695e+07	1.93436e+07
neg3744	PA(20:4_23:0)-H	PA(20:4_23:0)	PA(43:4)-H	PA	(20:4_23:0)	(20:4)	(23:0)			793.575	C46 H82 O8 N0 P1	20.081	3.51489e+07	4.45513e+07	1.81526e+07	5.28527e+07	1.60021e+07	2.34413e+07	1.32705e+08	1.67988e+07	1.45199e+07	2.86922e+07	3.77749e+07	4.85051e+07	3.92723e+07	5.73246e+07	8.62563e+06	3.15726e+07	1.74981e+07	6.47275e+07	3.12705e+07	2.93213e+07	4.1165e+07	5.95452e+07	3.47514e+07	4.90203e+07	3.52722e+07	5.24427e+07	1.58878e+07	2.38445e+07	4.29274e+07	3.59717e+07	3.15111e+07	1.5662e+08	3.36961e+07	8.57901e+07	6.58753e+07	1.20071e+08	1.24209e+08
neg3748	PA(24:0_20:5)-H	PA(24:0_20:5)	PA(44:5)-H	PA	(24:0_20:5)	(24:0)	(20:5)			805.575	C47 H82 O8 N0 P1	19.097	6.04173e+08	6.35305e+08	5.36107e+08	7.49041e+08	5.92895e+08	6.11658e+08	6.1863e+08	7.03138e+08	6.19091e+08	6.43223e+08	5.385e+08	6.2323e+08	5.27051e+08	640807386	6.06258e+08	5.35571e+08	5.19881e+08	6.47659e+08	6.12947e+08	6.18529e+08	6.37113e+08	7.03496e+08	6.15082e+08	4.53718e+08	6.21916e+08	6.34979e+08	6.08045e+08	711267322	620244418	6.14972e+08	7.01873e+08	5.56757e+08	4.0994e+08	5.61674e+08	5.95139e+08	6.1413e+08	5.37564e+08
neg3760	PA(46:4)-H	PA(46:4)	PA(46:4)-H	PA	(46:4)	(46:4)				835.622	C49 H88 O8 N0 P1	21.335	4.42828e+07	3.9425e+07	4.06675e+07	4.70671e+07	4.93714e+07	5.14213e+07	4.09317e+07	5.81492e+07	4.934e+07	3.29588e+07	3.92569e+07	4.41965e+07	3.51126e+07	3.47379e+07	2.80371e+07	2.47736e+07	2.94429e+07	3.10057e+07	3.72462e+07	3.61975e+07	3.04109e+07	3.46407e+07	3.06584e+07	2.46586e+07	2.65725e+07	25469131	4.70765e+07	3.9588e+07	3.81052e+07	3.31991e+07	4.4297e+07	46562362	2.44741e+07	3.62315e+07	4.51013e+07	2.84352e+07	2.82712e+07
neg3762										831.591	C49 H84 O8 N0 P1	18.9893	1.57437e+08	211905623	3.69932e+08	3.74935e+08	3.65858e+08	2.46574e+08	232103532	3.43811e+08	2.1513e+08	2.70653e+08	2.53319e+08	3.67641e+08	2.93105e+08	320761120	1.74189e+08	1.07335e+08	1.44042e+08	3.89309e+08	2.66435e+08	371158847	2.01916e+08	2.78009e+08	3.05323e+08	2.42101e+08	2.00673e+08	2.02264e+08	2.55681e+08	1.87164e+08	3.22627e+08	1.91662e+08	2.02545e+08	3.10057e+08	1.64639e+08	1.80047e+08	1.53564e+08	3.85211e+08	2.15099e+08
neg3764	PA(46:6)-H	PA(46:6)	PA(46:6)-H	PA	(46:6)	(46:6)				831.591	C49 H84 O8 N0 P1	20.149	10409241891	11838295761	10761822478	14431848416	11168971947	10125157723	12275353242	10875186138	11292526209	11474955455	10072432419	10905134663	9056967052	10906401171	10621685353	7829725712	9198677705	10467911097	11107855338	11019179862	9784776695	12256865738	10665070143	7974267491	10322204210	11232106470	12258073112	12890370289	10098512752	10097833080	11609738811	9369847421	7782965899	9847735226	10881355162	10391769634	9134661502
neg3767	PA(24:2_22:6)-H	PA(24:2_22:6)	PA(46:8)-H	PA	(24:2_22:6)	(24:2)	(22:6)			827.56	C49 H80 O8 N0 P1	18.6901	1449164760	1817902466	1346046628	2057021151	1540526026	1058839312	1770072457	1397907133	1944224725	1543135683	1574419922	1480544847	1138259504	1157899631	1630265047	919621460	1486977284	1919921147	1524363483	1258394028	8.44323e+08	2178819813	1940387269	8.18238e+08	1508637776	1412272818	1911144261	2645729281	9.58447e+08	1023597156	2690542299	1592232759	9.44483e+08	1743478529	1738217268	1223589611	1400701117
neg3768										827.56	C49 H80 O8 N0 P1	19.416	2.90757e+07	5.17131e+07	4.82581e+07	3.6056e+07	5.61149e+07	6.29846e+07	5.58043e+07	5.52744e+07	5.97853e+07	6.19832e+07	5.33683e+07	7.03503e+07	4.65926e+07	1.57902e+07	3.76494e+07	5.56303e+07	4.93481e+07	3.55387e+07	4.91663e+07	5.59228e+07	6.70554e+07	2.29986e+07	2.3163e+07	5.00189e+07	4.94923e+07	2.80287e+07	3.50268e+07	1.15128e+07	5.79448e+07	1.79634e+07	3.99228e+07	2.64247e+07	2.16327e+07	2.65809e+07	6.22084e+07	3.13322e+07	3.03244e+07
neg3771	PA(48:5)-H	PA(48:5)	PA(48:5)-H	PA	(48:5)	(48:5)				861.638	C51 H90 O8 N0 P1	20.2997	2.45071e+07	2.96509e+07	2.75035e+07	5.97651e+07	3.33834e+07	2.3588e+07	3.59212e+07	2.20777e+07	3.77605e+07	3.37473e+07	3.05091e+07	2.59425e+07	2.03482e+07	2.55105e+07	2.57737e+07	1.33687e+07	2.16899e+07	2.92465e+07	3.37662e+07	2.9234e+07	1.96009e+07	3.37084e+07	2.685e+07	1.79435e+07	2.19904e+07	24686807	4.42898e+07	3.50441e+07	1.8522e+07	2.2806e+07	3.49375e+07	2.44143e+07	2.36439e+07	1.77537e+07	3.05506e+07	3.19963e+07	1.82172e+07
neg3774	PA(48:7)-H	PA(48:7)	PA(48:7)-H	PA	(48:7)	(48:7)				857.607	C51 H86 O8 N0 P1	19.625	3.82831e+08	4.93064e+08	5.30471e+08	4.49509e+08	5.36995e+08	3.90321e+08	422900496	4.53905e+08	5.20105e+08	4.11198e+08	4.44993e+08	5.2175e+08	4.02888e+08	5.32399e+08	4.41434e+08	4.07722e+08	467323197	3.67723e+08	4.25838e+08	4.53174e+08	4.47059e+08	4.19346e+08	3.54332e+08	4.29731e+08	3.7223e+08	3.96187e+08	4.22254e+08	4.5875e+08	4.41624e+08	4.44996e+08	2.70097e+08	4.08206e+08	2.29904e+08	3.87922e+08	308613148	4.48379e+08	367467088
neg3784	PA(32:1_18:2)-H	PA(32:1_18:2)	PA(50:3)-H	PA	(32:1_18:2)	(32:1)	(18:2)			893.7	C53 H98 O8 N0 P1	21.3873	228931	385733	270838	434306	2.03897e+06	414698	288445	308572	429415	322977	631661	524612	361580	1.05511e+06	165667	266921	576058	602650	670617	600358	517313	498520	836141	750371	448165	376025	281395	391100	399322	606854	647518	539385	804259	849757	648299	507657	411825
neg3792	PA(30:0_20:4)-H	PA(30:0_20:4)	PA(50:4)-H	PA	(30:0_20:4)	(30:0)	(20:4)			891.685	C53 H96 O8 N0 P1	20.2671	2.02487e+07	1.88381e+07	1.81869e+07	1.21891e+07	1.69326e+07	1.55246e+07	1.84642e+07	1.20701e+07	1.00234e+07	1.76182e+07	1.44452e+07	1.0872e+07	1.08237e+07	2.09512e+07	1.49048e+07	3.06403e+07	8.80022e+06	1.81691e+07	8.98078e+06	1.86665e+07	3.03139e+07	1.73797e+07	1.57176e+07	1.46195e+07	2.21777e+07	2.19699e+07	1.1014e+07	1.19628e+07	1.74104e+07	1.23995e+07	1.86919e+07	1.91517e+07	8.64118e+06	1.72565e+07	1.36542e+07	1.22197e+07	1.93872e+07
neg3795										885.638	C53 H90 O8 N0 P1	20.0658	1.78893e+07	1.82344e+07	2.2979e+07	51034390	5.47339e+07	2.56826e+07	4.10945e+07	2.49452e+07	2.20243e+07	3.8212e+07	3.2153e+07	4.25216e+07	2.74524e+07	3.60098e+07	1.56449e+07	2.08579e+07	1.45545e+07	2.45883e+07	6.30745e+07	4.20677e+07	2.20122e+07	2.5389e+07	1.48979e+07	1.5629e+07	3.14176e+07	1.71619e+07	5.9748e+07	3.10574e+07	3.29703e+07	3.63558e+07	2.03683e+07	1.84077e+07	1.6033e+07	938097	2.80917e+07	2.8509e+07	1.88193e+07
neg3796	PA(50:7)-H	PA(50:7)	PA(50:7)-H	PA	(50:7)	(50:7)				885.638	C53 H90 O8 N0 P1	20.8664	329911147	3.83317e+08	2.90919e+08	333370077	3.17821e+08	3.65949e+08	3.03146e+08	3.63624e+08	3.59516e+08	3.48764e+08	3.4099e+08	3.91295e+08	3.17633e+08	3.68022e+08	2.20158e+08	2.2792e+08	3.02654e+08	3.4214e+08	3.11383e+08	2.61243e+08	3.94797e+08	403043859	3.05558e+08	2.51232e+08	2.63128e+08	2.78316e+08	2.65039e+08	306189047	313367565	3.51016e+08	2.97572e+08	3.36026e+08	1.94187e+08	3.41806e+08	3.34825e+08	3.26219e+08	3.68166e+08
neg3798	PA(51:7)-H	PA(51:7)	PA(51:7)-H	PA	(51:7)	(51:7)				899.654	C54 H92 O8 N0 P1	20.9376	8.11569e+08	8.33744e+08	8.07519e+08	9.00787e+08	9.74314e+08	8.64622e+08	7.80573e+08	8.39516e+08	8.95345e+08	8.22761e+08	8.47726e+08	8.83042e+08	8.99146e+08	8.2217e+08	775071682	746043954	8.42499e+08	8.1729e+08	8.74142e+08	7.57981e+08	8.17421e+08	8.48974e+08	8.36484e+08	7.92503e+08	7.51026e+08	817227148	8.3561e+08	8.86244e+08	8.67377e+08	8.71068e+08	835464379	837459034	8.32595e+08	8.03285e+08	8.97526e+08	788277952	8.07781e+08
neg38	CL(66:4)-2H	CL(66:4)	CL(66:4)-2H	CL	(66:4)	(66:4)				685.463	C75 H136 O17 P2	15.7872	2.2294e+06	1.65392e+07	4.80565e+06	7.40957e+06	1.91814e+06	3.58204e+06	1.45121e+06	5.27372e+06	1.44249e+06	8.01866e+06	2.09673e+06	1.3072e+06	2.97815e+06	5.67786e+06	4.47963e+06	6.58191e+06	1.52354e+06	2.14804e+06	2.12649e+06	7.14486e+06	2.91653e+06	3.16053e+06	3.30473e+06	1.84161e+06	2.70977e+07	7.50535e+06	1.51213e+06	2.91346e+06	4.05828e+07	2.58394e+06	4.13125e+06	2.19958e+07	2.73353e+06	2.54028e+06	9.7471e+06	1.90218e+06	7.14996e+06
neg381	CL(85:3)-2H	CL(85:3)	CL(85:3)-2H	CL	(85:3)	(85:3)				819.62	C94 H176 O17 P2	20.113	1.0038e+07	7.58406e+06	1.13182e+07	9.57027e+06	8.63931e+06	1.29601e+07	7.08917e+06	1.17946e+07	6.87278e+06	1.09429e+07	8.96048e+06	9.23452e+06	6.23665e+06	9.90699e+06	1.07619e+07	7.77203e+06	9.36292e+06	7.19878e+06	7.73941e+06	6.51441e+06	1.00672e+07	1.24809e+07	7.9165e+06	7.2927e+06	1.85168e+07	9.57957e+06	6.5989e+06	8.71598e+06	1.29893e+07	1.47057e+07	2.22946e+07	1.04552e+07	9.03615e+06	1.50935e+07	1.3145e+07	1.37163e+07	9.36222e+06
neg3856	PC(16:0_12:0)+HCOO	PC(16:0_12:0)	PC(28:0)+HCOO	PC	(16:0_12:0)	(16:0)	(12:0)			722.498	C37 H73 O10 N1 P1	17.9314	2.33914e+06	1.39995e+07	3.18051e+06	1.69546e+07	2.53075e+06	5.54141e+06	1.97115e+07	1.37421e+07	8.02308e+06	8.67341e+06	9.41431e+06	1.63099e+07	1.57886e+07	3.80673e+06	2.65303e+06	5.27332e+06	3.67614e+06	2.45959e+07	2.77087e+07	1.51069e+07	3.23499e+06	9.78482e+06	1.10352e+07	2.26358e+06	4.83451e+06	6.41099e+06	7.88457e+06	4.55823e+06	4.00784e+06	4.63528e+06	1.02971e+08	6.9877e+06	1.30183e+07	4.06336e+06	2.82139e+08	2.89767e+07	2.59384e+07
neg386	CL(85:4)-H	CL(85:4)	CL(85:4)-H	CL	(85:4)	(85:4)				1638.23	C94 H175 O17 P2	19.8049	3.17387e+07	3.22009e+07	2.73519e+07	2.22733e+07	2.51661e+07	3.27055e+07	2.65644e+07	3.28245e+07	2.13628e+07	2.64034e+07	2.47251e+07	2.64199e+07	2.10282e+07	3.42543e+07	2.31414e+07	2.57994e+07	1.94522e+07	2.29903e+07	2.55216e+07	2.49429e+07	4.06173e+07	2.25837e+07	1.83821e+07	1.56311e+07	2.42421e+07	2.17487e+07	2.02083e+07	2.22447e+07	2.81984e+07	2.78373e+07	1.9383e+07	2.36507e+07	1.06347e+07	2.84026e+07	1.67284e+07	1.99131e+07	1.92371e+07
neg3870	PC(16:0_14:0)+HCOO	PC(16:0_14:0)	PC(30:0)+HCOO	PC	(16:0_14:0)	(16:0)	(14:0)			750.529	C39 H77 O10 N1 P1	18.7618	3.71039e+07	1.11548e+08	4.56152e+07	1.25544e+08	4.45091e+07	7.65141e+07	1.32252e+08	1.36289e+08	9.11849e+07	9.94226e+07	9.41523e+07	1.41396e+08	1.31892e+08	4.94625e+07	5.75706e+07	3.92687e+07	6.76469e+07	2.13098e+08	1.8202e+08	1.18129e+08	6.32478e+07	9.92103e+07	8.03514e+07	4.57096e+07	6.82902e+07	6.70222e+07	1.01675e+08	6.55401e+07	6.77627e+07	8.67388e+07	1.84013e+08	6.38257e+07	7.239e+07	5.39753e+07	3.74668e+08	1.85682e+08	1.15546e+08
neg3874	PC(16:0e_14:0)+HCOO	PC(16:0e_14:0)	PC(30:0e)+HCOO	PC	(16:0e_14:0)	(16:0e)	(14:0)			736.55	C39 H79 O9 N1 P1	18.165	16848729	2.03298e+07	1.46052e+07	1.78262e+07	1.07112e+07	1.67797e+07	1.66796e+07	1.52633e+07	1.43751e+07	1.64084e+07	1.64533e+07	1.66043e+07	1.31589e+07	2.06585e+07	8.99086e+06	1.40956e+07	1.17882e+07	1.63731e+07	1.35918e+07	1.44985e+07	2.4204e+07	1.80784e+07	1.6935e+07	1.18825e+07	1.61471e+07	1.27655e+07	8.89508e+06	1.27429e+07	1.51515e+07	1.34219e+07	1.72198e+07	2.06454e+07	8.99493e+06	2.06728e+07	1.49576e+07	1.66073e+07	2.29176e+07
neg3875	PC(14:0e_16:0)+HCOO	PC(14:0e_16:0)	PC(30:0e)+HCOO	PC	(14:0e_16:0)	(14:0e)	(16:0)			736.55	C39 H79 O9 N1 P1	19.1097	417241	944470	622823	563384	578430	1.37222e+06	805341	887897	799820	706198	659493	443742	394583	1.33878e+06	492667	637153	364919	599910	444824	876763	732337	660447	538510	502980	815718	190771	165036	270514	753357	217669	1.77155e+06	912180	465226	880837	1.01442e+06	618743	1.10689e+06
neg3876										736.55	C39 H79 O9 N1 P1	19.516	6.35125e+06	8.42103e+06	8.03545e+06	7.62529e+06	3.90824e+06	7.89841e+06	4.23524e+06	8.46319e+06	6.75436e+06	7.32362e+06	8176987	6.37273e+06	7.44985e+06	9.55711e+06	7.64236e+06	7.32216e+06	4.54884e+06	6.89458e+06	5.98326e+06	1.02031e+07	10817236	1.09863e+07	8.38016e+06	3.74224e+06	1.10189e+07	5.50256e+06	5.30131e+06	7.98059e+06	8.80244e+06	5.93203e+06	1.95924e+07	1.15696e+07	5.45597e+06	8.94382e+06	2.06989e+07	1.19415e+07	1.65774e+07
neg3882	PC(16:0_14:1)+HCOO	PC(16:0_14:1)	PC(30:1)+HCOO	PC	(16:0_14:1)	(16:0)	(14:1)			748.513	C39 H75 O10 N1 P1	17.9132	7.22953e+06	1.89945e+07	1.19943e+07	3.01465e+07	6.27328e+06	1.00221e+07	3.3563e+07	2.57985e+07	1.23728e+07	2.38276e+07	1.99404e+07	3.38736e+07	2.052e+07	6.89454e+06	9.41807e+06	6.10294e+06	9.56878e+06	3.36218e+07	39427473	2.27399e+07	6.81915e+06	1.80992e+07	1.19316e+07	8.07127e+06	1.12281e+07	1.16739e+07	2.48208e+07	1.21963e+07	1.14823e+07	1.37469e+07	5.20387e+07	1.09854e+07	1.49563e+07	9.89502e+06	1.08965e+08	5.00342e+07	2.22224e+07
neg3884	PC(16:1e_14:0)+HCOO	PC(16:1e_14:0)	PC(30:1e)+HCOO	PC	(16:1e_14:0)	(16:1e)	(14:0)			734.534	C39 H77 O9 N1 P1	17.0425	225612	411390	153312	368971	138837	214285	195485	356937	204232	139218	268402	287689	177788	379594	115855	175224	191306	257412	284429	223661	415691	348002	291029	142431	220994	223266	100104	224466	297189	231389	309360	469956	129552	618096	452767	339083	454181
neg3896										764.545	C40 H79 O10 N1 P1	17.7301	1.37084e+06	1.98539e+06	814504	1.11343e+06	1.81216e+06	986605	2.00218e+06	1.40481e+06	3.20352e+06	1.88389e+06	1.4612e+06	3.08116e+06	1.06039e+06	703419	941546	772039	663005	1.1117e+06	1.47627e+06	2.29705e+06	1.27851e+06	1.90722e+06	884787	1.49696e+06	1.37921e+06	1.67412e+06	1.71371e+06	840419	1.28529e+06	1.08802e+06	1.86483e+06	1.24113e+06	1.13947e+06	2.31902e+06	1.17911e+06	1.53911e+06	1.45924e+06
neg3897										764.545	C40 H79 O10 N1 P1	18.899	2.82982e+07	2.88346e+07	2.68315e+07	2.36747e+07	2.5431e+07	2.50768e+07	2.96787e+07	2.63498e+07	2.30826e+07	2.62334e+07	2.75119e+07	2.80799e+07	2.897e+07	2.84389e+07	2.88236e+07	2.94515e+07	3.02939e+07	3.16561e+07	2.90638e+07	2.95842e+07	2.98752e+07	3.0354e+07	2.97196e+07	2.98332e+07	2.96708e+07	2.89806e+07	2.73132e+07	3.05902e+07	2.88805e+07	2.87637e+07	3.20502e+07	3.14878e+07	3.12511e+07	3.16796e+07	3.15949e+07	2.89916e+07	3.14905e+07
neg3898	PC(15:0_16:0)+HCOO	PC(15:0_16:0)	PC(31:0)+HCOO	PC	(15:0_16:0)	(15:0)	(16:0)			764.545	C40 H79 O10 N1 P1	19.4505	1.76124e+06	8.80118e+06	1.12458e+08	6.00162e+06	2.21233e+08	1.64804e+06	4.56764e+07	2.5403e+08	202218440	3.64443e+06	9.67851e+06	4.45204e+06	1.14619e+07	2.36288e+06	1.20715e+08	7.51137e+07	4.29804e+06	1.0657e+07	4.09764e+06	6.47746e+06	1.72124e+07	7.08136e+06	5.64851e+06	4.77986e+06	1.35039e+08	3.01551e+06	1.32898e+08	1.43238e+06	1.11542e+08	1.16027e+06	1.29082e+08	1.32291e+07	2.87871e+06	1.16963e+07	1.0312e+07	8.05687e+06	8.87667e+06
neg3903	PC(15:0_16:1)+HCOO	PC(15:0_16:1)	PC(31:1)+HCOO	PC	(15:0_16:1)	(15:0)	(16:1)			762.529	C40 H77 O10 N1 P1	18.4301	2.84555e+06	4.06339e+06	4.30215e+06	1.01465e+07	2.68158e+06	3.63484e+06	1.66159e+07	7.47446e+06	2.42181e+06	6.44321e+06	7.76339e+06	7.729e+06	6.10667e+06	2.94565e+06	2.79799e+06	1.10427e+06	2.33801e+06	7.52466e+06	6.34761e+06	5.38416e+06	3.5248e+06	5.04584e+06	2.18002e+06	3.7533e+06	3.07835e+06	2.40661e+06	3.94987e+06	1.46915e+06	3.54603e+06	5.42872e+06	3.59833e+06	2.91256e+06	3.37844e+06	3.31161e+06	6.15827e+06	1.4013e+07	7.35503e+06
neg3913										778.56	C41 H81 O10 N1 P1	19.067	7.4491e+07	8.48386e+07	7.77573e+07	1.76e+08	7.59336e+07	8.35459e+07	1.10261e+08	1.29964e+08	6.9811e+07	128582325	8.82961e+07	1.28981e+08	8.48756e+07	5.79764e+07	7.34304e+07	3.76911e+07	6.27959e+07	1.35229e+08	1.31627e+08	1.05471e+08	6.37853e+07	9.31708e+07	5.77215e+07	6.05428e+07	7.92643e+07	6.54417e+07	1.25118e+08	6.88462e+07	8.51863e+07	8.5288e+07	7.81645e+07	4.97873e+07	4.92619e+07	53823165	1.40448e+08	1.19737e+08	6.49003e+07
neg3915										778.56	C41 H81 O10 N1 P1	19.6596	1447846023	1782676449	1272870537	1778798738	1527645658	1928368745	1552001526	1951953071	1533699355	1537015920	1442106259	1709018704	1441366928	1802024723	1397658190	1619826349	1403941629	1789343355	1750215791	1528552823	1949426021	1673121135	1223804384	1142643962	1868423447	1144891649	1409990486	1464899143	1920684325	1539459858	1908565649	1566920033	9.65415e+08	1306211988	1767030960	1438352194	1295405398
neg3916										718.539	C39 H77 O8 N1 P1	19.6596	6.74323e+07	8.43364e+07	5.88418e+07	8.55868e+07	7.14185e+07	9.12459e+07	7.43586e+07	9.21419e+07	7.14088e+07	7.18771e+07	6.59343e+07	7.8993e+07	6.59044e+07	8.546e+07	6.58291e+07	7.65754e+07	6.42501e+07	8.21276e+07	8.25375e+07	7.14632e+07	9.44336e+07	7.63343e+07	5.78869e+07	5.15526e+07	8.72651e+07	5.28994e+07	6.57633e+07	6.64706e+07	8.85593e+07	7.03252e+07	8.70059e+07	7.29959e+07	4.20692e+07	5.91778e+07	7.90499e+07	6.47242e+07	6.0251e+07
neg392	CL(86:15)-2H	CL(86:15)	CL(86:15)-2H	CL	(86:15)	(86:15)				814.534	C95 H154 O17 P2	16.712	580145	1.03561e+06	1.56696e+06	1.27869e+06	1.74447e+06	1.62208e+06	1.31359e+06	1.46305e+06	1.58185e+06	1.1555e+06	2.1218e+06	1.27174e+06	1.69907e+06	2.23716e+06	835985	1.32663e+06	964283	1.57746e+06	1.48042e+06	1.27454e+06	1.64063e+06	1.33697e+06	1.17493e+06	2.36945e+06	1.72325e+06	1.69474e+06	983384	1.59583e+06	1.3126e+06	1.32064e+06	2.41722e+06	2.16092e+06	940727	1.39317e+06	1.48737e+06	1.1842e+06	1.45587e+06
neg3927	PC(16:0e_16:0)+HCOO	PC(16:0e_16:0)	PC(32:0e)+HCOO	PC	(16:0e_16:0)	(16:0e)	(16:0)			764.581	C41 H83 O9 N1 P1	20.2015	4.30091e+08	4.18557e+08	4.02553e+08	3.93609e+08	2.85124e+08	4.40824e+08	3.05256e+08	4.19944e+08	3.45323e+08	3.56464e+08	3.4281e+08	3.24777e+08	3.39343e+08	466730917	4.99099e+08	5.01976e+08	2.75895e+08	323582491	3.19873e+08	3.76969e+08	4.31797e+08	4.93813e+08	3.55395e+08	2.12326e+08	5.78636e+08	2.8568e+08	329156256	4.65832e+08	5.10999e+08	304868925	5.62065e+08	4.31762e+08	3.00279e+08	4.57888e+08	5.0347e+08	4.13014e+08	4.53185e+08
neg3928										704.56	C39 H79 O7 N1 P1	20.2015	1.87309e+07	1.78695e+07	1.74354e+07	1.634e+07	1.17854e+07	1.79973e+07	1.25075e+07	2.03195e+07	1.44164e+07	1.456e+07	1.496e+07	1.39818e+07	1.39333e+07	1.90553e+07	2.16928e+07	2.1853e+07	1.15763e+07	1.40882e+07	1.34661e+07	1.76914e+07	1.79754e+07	2.20182e+07	1.56339e+07	8.7319e+06	2.44275e+07	1.18726e+07	1.44529e+07	1.93678e+07	2.16335e+07	1.25803e+07	2.55439e+07	1.85424e+07	1.2066e+07	1.92821e+07	2.19404e+07	1.7891e+07	1.86731e+07
neg3936										716.524	C39 H75 O8 N1 P1	17.9833	6.43194e+06	1.53526e+07	8.10037e+06	8.97885e+06	5.67048e+06	1.11361e+07	1.19453e+07	1.26487e+07	7.85388e+06	9.77163e+06	1.00031e+07	8.71119e+06	9.57583e+06	1.66724e+07	5.32543e+06	4.68138e+06	9.10904e+06	1.04545e+07	1.21599e+07	1.15779e+07	1.47121e+07	1.18689e+07	9.05764e+06	4.04954e+06	8.1544e+06	5.56224e+06	5.64847e+06	1.02005e+07	8.75415e+06	9.54157e+06	1.77056e+07	1.33449e+07	4.12461e+06	1.06686e+07	1.04895e+07	9.77798e+06	1.70133e+07
neg3937	PC(18:1_14:0)+HCOO	PC(18:1_14:0)	PC(32:1)+HCOO	PC	(18:1_14:0)	(18:1)	(14:0)			776.545	C41 H79 O10 N1 P1	18.8149	5.96778e+08	6.89034e+08	633163519	1439104750	6.32801e+08	6.71454e+08	8.61324e+08	1055643923	5.55745e+08	1030561578	6.93441e+08	1024821192	6.93215e+08	467666362	5.97066e+08	3.00309e+08	4.99472e+08	1125074694	1091023839	8.12978e+08	5.22824e+08	7.52876e+08	4.69835e+08	4.9109e+08	6.45854e+08	5.23862e+08	1015300115	574474294	6.95426e+08	6.9518e+08	6.10491e+08	3.95647e+08	3.89284e+08	4.08984e+08	1127790737	9.68437e+08	5.84057e+08
neg3938										716.524	C39 H75 O8 N1 P1	18.8149	2.73815e+07	3.11865e+07	2.9272e+07	6.4258e+07	2.65038e+07	2.99269e+07	3.86472e+07	4.92964e+07	2.62227e+07	4.81717e+07	3.17821e+07	4.66093e+07	2.98557e+07	2.13591e+07	2.71897e+07	1.02232e+07	2.14113e+07	4.94679e+07	4.97996e+07	3.69057e+07	2.28024e+07	3.45265e+07	2.28368e+07	2.00955e+07	2.95072e+07	2.52177e+07	4.7508e+07	2.60725e+07	3.11171e+07	3.12776e+07	2.62577e+07	1.72761e+07	1.73553e+07	1.78857e+07	5.1523e+07	4.08354e+07	2.52024e+07
neg3942										762.565	C41 H81 O9 N1 P1	18.7161	7.79538e+06	9.62345e+06	7.04241e+06	4.40061e+06	6.21367e+06	8.08942e+06	6.83008e+06	4.90748e+06	4.42972e+06	4.49144e+06	9.43646e+06	6.12674e+06	6.17315e+06	8.09047e+06	5.18945e+06	8.71664e+06	7.21641e+06	7.98541e+06	6.29973e+06	6.71498e+06	8.74722e+06	8.15767e+06	8.31543e+06	6.05903e+06	7.79741e+06	5.48715e+06	2.6841e+06	6.246e+06	3.50858e+06	3.15107e+06	1.002e+07	1.04391e+07	3.95522e+06	1.16868e+07	8.61215e+06	4.24155e+06	9.1558e+06
neg3944	PC(16:1e_16:0)+HCOO	PC(16:1e_16:0)	PC(32:1e)+HCOO	PC	(16:1e_16:0)	(16:1e)	(16:0)			762.565	C41 H81 O9 N1 P1	20.0385	2.26161e+08	3.54793e+08	2.95051e+08	2.16595e+08	2.45137e+08	3.48165e+08	2.39409e+08	3.04921e+08	2.68426e+08	2.66944e+08	2.35802e+08	2.47341e+08	225697120	2.91839e+08	2.70677e+08	3.70249e+08	2.05493e+08	2.02931e+08	2.14021e+08	2.28348e+08	2.75561e+08	319343597	1.85486e+08	1.7119e+08	4.06264e+08	174473539	1.57709e+08	2.70761e+08	3.40506e+08	1.81434e+08	4.08003e+08	2.91694e+08	126728209	2.68633e+08	2.65853e+08	2.37947e+08	2.72503e+08
neg3955	PC(14:0_18:2)-CH3	PC(14:0_18:2)	PC(32:2)-CH3	PC	(14:0_18:2)	(14:0)	(18:2)			714.508	C39 H73 O8 N1 P1	17.2842	5.49224e+06	1.01226e+07	3.97568e+06	1.47163e+07	3.72773e+06	5.38278e+06	7.66842e+06	2.81267e+06	7.08773e+06	6.85483e+06	1.67908e+06	8.6755e+06	2.88427e+06	6.34125e+06	5.41348e+06	3.73068e+06	1.29933e+06	7.91021e+06	5.99425e+06	5.46322e+06	4.87657e+06	7.67447e+06	9.10646e+06	1.05496e+06	672207	6.68323e+06	650976	595903	5.11213e+06	2.35968e+06	9.15468e+06	845406	4.67532e+06	4.20028e+06	1.54252e+06	809173	4.3692e+06
neg3956	PC(16:1_16:1)+HCOO	PC(16:1_16:1)	PC(32:2)+HCOO	PC	(16:1_16:1)	(16:1)	(16:1)			774.529	C41 H77 O10 N1 P1	18.1048	3.31069e+08	817479592	4.71569e+08	9.63928e+08	3.9163e+08	3.78422e+08	8.16029e+08	8.40759e+08	6.45817e+08	7.458e+08	6.92026e+08	8.4466e+08	5.24789e+08	2.79807e+08	4.87277e+08	1.43678e+08	4.23002e+08	8.49936e+08	9.27372e+08	5.51875e+08	2.97699e+08	8.11543e+08	5.62991e+08	2.58733e+08	3.44958e+08	618479963	770623582	7.10679e+08	3.48593e+08	5.68262e+08	1331317167	4.67935e+08	349714200	5.82562e+08	1122731157	1016951748	5.68373e+08
neg3961										760.55	C41 H79 O9 N1 P1	18.2787	1.49575e+06	1.33248e+06	1.07914e+06	1.17398e+06	1.66948e+06	1.40011e+06	1.32758e+06	3.7522e+06	286255	1.61106e+06	1.06118e+06	1.38273e+06	655014	2.2401e+06	1.1188e+06	647237	622757	348720	1.47746e+06	815089	1.3526e+06	1.98709e+06	731483	785831	1.01022e+06	961910	1.17922e+06	1.79457e+06	1.22539e+06	1.96285e+06	1.75729e+06	2.84639e+06	502278	2.55795e+06	1.02341e+06	1.3711e+06	1.38289e+06
neg3963	PC(16:1e_16:1)+HCOO	PC(16:1e_16:1)	PC(32:2e)+HCOO	PC	(16:1e_16:1)	(16:1e)	(16:1)			760.55	C41 H79 O9 N1 P1	19.6077	2.08111e+07	2.95434e+07	3.12176e+07	1.7535e+07	2.24674e+07	2.34296e+07	1.89538e+07	2.82156e+07	2.48904e+07	2.62159e+07	1.95779e+07	2.29233e+07	1.61712e+07	2.89502e+07	2.7631e+07	3.69932e+07	2.05512e+07	1.85187e+07	1.5316e+07	2.14045e+07	2.11944e+07	3.26238e+07	1.64129e+07	1.62493e+07	3.37596e+07	1.70586e+07	1.41036e+07	2.87162e+07	3.46717e+07	1.60811e+07	3.49704e+07	2.31458e+07	1.06069e+07	2.81404e+07	1.54757e+07	2.26328e+07	2.66378e+07
neg3969	PC(14:0_18:3)+HCOO	PC(14:0_18:3)	PC(32:3)+HCOO	PC	(14:0_18:3)	(14:0)	(18:3)			772.513	C41 H75 O10 N1 P1	17.2603	2.98204e+06	8.54304e+06	7.37452e+06	1.66426e+07	2.41481e+06	3.68281e+06	1.33964e+07	1.31449e+07	5.10407e+06	1.18705e+07	5.44432e+06	8.4139e+06	5.67491e+06	3.23658e+06	3.40331e+06	3.15834e+06	5.97618e+06	1.22469e+07	1.21393e+07	6.92649e+06	1.61054e+06	9.66755e+06	3.05119e+06	3.04778e+06	3.99974e+06	8.78049e+06	7.98419e+06	3.57133e+06	2.0635e+06	4.25456e+06	1.84771e+07	3.09807e+06	2.44243e+06	1.28291e+07	1.57011e+07	1.06823e+07	7.114e+06
neg3980										732.555	C40 H79 O8 N1 P1	18.2496	4.81054e+06	7.12575e+06	7.20121e+06	6.15422e+06	1.011e+07	1.34741e+07	6.50216e+06	6.77604e+06	5.75227e+06	9.68402e+06	1.07895e+07	8.38415e+06	7.45999e+06	1.31439e+07	6.0738e+06	1.06321e+07	7.57321e+06	8.17517e+06	7.91094e+06	9.35101e+06	1.47201e+07	6.59853e+06	9.66914e+06	1.40037e+07	1.09691e+07	9.12024e+06	6.58742e+06	9.73836e+06	1.06014e+07	1.22794e+07	1.41303e+07	1.42928e+07	4.99483e+06	1.04567e+07	1.18038e+07	7.3365e+06	1.04742e+07
neg3983	PC(16:0_17:0)+HCOO	PC(16:0_17:0)	PC(33:0)+HCOO	PC	(16:0_17:0)	(16:0)	(17:0)			792.576	C42 H83 O10 N1 P1	19.9137	7.19464e+07	8.93208e+07	3.70374e+07	1.04892e+08	2.68708e+07	4.70701e+07	283478556	3.26414e+07	3.30935e+07	6.25628e+07	7.82164e+07	1.01715e+08	7.87228e+07	1.17355e+08	1.86815e+07	6.67323e+07	2.63451e+07	1.36716e+08	6.03639e+07	4.55087e+07	8.03071e+07	1.31605e+08	7.45724e+07	1.02178e+08	7.30137e+07	1.0954e+08	3.12423e+07	4.5138e+07	9.23856e+07	6.77007e+07	6.4914e+07	3.29556e+08	6.8872e+07	1.81029e+08	1.34149e+08	2.48599e+08	2.54633e+08
neg399	CL(87:10)-2H	CL(87:10)	CL(87:10)-2H	CL	(87:10)	(87:10)				826.581	C96 H166 O17 P2	20.0431	1.18918e+07	8.79074e+06	1.38796e+07	5.79297e+06	5.60186e+06	7.19412e+06	6.58565e+06	1.16143e+07	7.53513e+06	4.75592e+06	1.04104e+07	7.20986e+06	5.02549e+06	1.27405e+07	1.11051e+07	1.63133e+07	8.05289e+06	6.19366e+06	7.95517e+06	4.52312e+06	4.77624e+06	1.2225e+07	1.22762e+07	4.40066e+06	8.69637e+06	7.72715e+06	1.41374e+07	1.17444e+07	5.33972e+06	9.79895e+06	1.31334e+07	1.72845e+07	3.9192e+06	12720241	3.27636e+06	1.37816e+07	5.29768e+06
neg3996	PC(15:0_18:1)+HCOO	PC(15:0_18:1)	PC(33:1)+HCOO	PC	(15:0_18:1)	(15:0)	(18:1)			790.56	C42 H81 O10 N1 P1	19.3872	146743618	1.78746e+08	1.60182e+08	2.44157e+08	1.32159e+08	1.54029e+08	3.37546e+08	1.86893e+08	136928551	2.03842e+08	1.94563e+08	2.30819e+08	1.74928e+08	1.48708e+08	1.40747e+08	1.01835e+08	1.46191e+08	2.18631e+08	1.7171e+08	197568377	1.96707e+08	235548110	1.92028e+08	1.73859e+08	1.99543e+08	1.88222e+08	178651762	1.59429e+08	2.23676e+08	2.22992e+08	1.62188e+08	2.37609e+08	1.29784e+08	2.06725e+08	2.22845e+08	3.55045e+08	3.17902e+08
neg400	CL(87:11)-H	CL(87:11)	CL(87:11)-H	CL	(87:11)	(87:11)				1652.15	C96 H165 O17 P2	19.352	9.27633e+06	8.7566e+06	8.13585e+06	7.89206e+06	6.11066e+06	6.93569e+06	7.93624e+06	6.94151e+06	5.98425e+06	6.49397e+06	7.63687e+06	8.51182e+06	6.28619e+06	6.50444e+06	5.01075e+06	5.37014e+06	5.31569e+06	8.11392e+06	5.13784e+06	6.50598e+06	6.09659e+06	7.80743e+06	6.65531e+06	4.78463e+06	6.69109e+06	8.06937e+06	3.61618e+06	6.50555e+06	5.48055e+06	5.45007e+06	4.73956e+06	7.57883e+06	3.38759e+06	7.07638e+06	7.60941e+06	8.32367e+06	7.80291e+06
neg4024	PC(15:0_18:3)+HCOO	PC(15:0_18:3)	PC(33:3)+HCOO	PC	(15:0_18:3)	(15:0)	(18:3)			786.529	C42 H77 O10 N1 P1	18.0911	5.34378e+06	7.45939e+06	1.14534e+07	1.47385e+07	3.68777e+06	6.40645e+06	1.03901e+07	8.62851e+06	9.95171e+06	1.14897e+07	1.24667e+07	11784741	5.25233e+06	3.64582e+06	4.90412e+06	3.66464e+06	5.31549e+06	6.821e+06	7.17157e+06	4.9816e+06	2.89892e+06	7.97763e+06	8.41027e+06	3.92786e+06	5.88842e+06	7.03992e+06	6.21417e+06	2.92191e+06	3.10737e+06	3.87144e+06	6.94713e+06	3.53507e+06	3.46401e+06	1.46192e+07	1.13126e+07	9.20288e+06	5.47421e+06
neg4033										746.571	C41 H81 O8 N1 P1	18.9975	2.49926e+07	2.99825e+07	2.90211e+07	3.45364e+07	3.00192e+07	4.53795e+07	4.28878e+07	3.92324e+07	1.9469e+07	2.39104e+07	3.19826e+07	2.58035e+07	2.29331e+07	4.8086e+07	2.66234e+07	3.70643e+07	1.76312e+07	2.57057e+07	3.65419e+07	2.1796e+07	4.49427e+07	2.87059e+07	2.43136e+07	1.6998e+07	3.27921e+07	1.62415e+07	1.78488e+07	2.75034e+07	2.55839e+07	2.24799e+07	3.2297e+07	2.53023e+07	2.03935e+07	2.68693e+07	2.26298e+07	2.47346e+07	3.03636e+07
neg4034	PC(18:0_16:0)+HCOO	PC(18:0_16:0)	PC(34:0)+HCOO	PC	(18:0_16:0)	(18:0)	(16:0)			806.592	C43 H85 O10 N1 P1	19.6523	1809986977	1898259144	1700934717	2335105790	2011055624	1902202763	1769706476	1923566492	1606112526	2047692741	1611850850	1940614144	1518836473	1669300680	1535513103	1519127269	1409610605	1835455264	1724733242	1895828595	1809351600	1891428533	1549539337	1563694864	1956150904	1763981048	1840429417	1705225200	1901457233	1717144338	1589197280	1508740294	9.89438e+08	1311905680	1600031463	1575998771	1601409868
neg4035										746.571	C41 H81 O8 N1 P1	19.6523	7.13851e+07	7.16708e+07	6.67232e+07	8.76564e+07	7.69972e+07	7.3749e+07	6.7095e+07	7.03623e+07	6.00779e+07	8.00764e+07	5.93167e+07	7.47142e+07	5.95753e+07	6.45944e+07	5.6052e+07	5.5762e+07	5.28919e+07	6.73151e+07	6.67907e+07	7.08477e+07	7.05037e+07	7.23954e+07	5.70422e+07	5.9522e+07	7.75923e+07	6.72464e+07	7.0003e+07	6.17614e+07	7.48426e+07	6.34897e+07	6.00907e+07	5.48083e+07	3.68979e+07	4.8456e+07	5.78361e+07	5.5249e+07	5.71376e+07
neg4036										806.592	C43 H85 O10 N1 P1	20.2676	2.9452e+07	3.61735e+07	1.39227e+07	6.25318e+07	1.19007e+07	1.71851e+07	1.59561e+08	1.50371e+07	1.62646e+07	2.90431e+07	3.01778e+07	3.96062e+07	2.61128e+07	5.75741e+07	9.76316e+06	2.01172e+07	1.53061e+07	5.57369e+07	2.88923e+07	1.55686e+07	3.34942e+07	8.45061e+07	3.27555e+07	4.54372e+07	2.00887e+07	7.33254e+07	1.52327e+07	2.55837e+07	3.37115e+07	3.13216e+07	3.72079e+07	1.78718e+08	2.61987e+07	9.3623e+07	8.19986e+07	9.47648e+07	1.24033e+08
neg4037										746.571	C41 H81 O8 N1 P1	20.2676	2.53801e+07	3.56846e+07	2.19247e+07	3.51939e+07	3.12064e+07	2.84644e+07	3.56057e+07	3.0593e+07	3.12836e+07	2.7132e+07	2.75446e+07	3.48381e+07	2.54857e+07	2.7321e+07	2.21467e+07	1.85462e+07	2.09272e+07	2.89208e+07	2.90639e+07	2.76144e+07	2.67147e+07	2.75287e+07	2.16432e+07	1.88754e+07	2.59202e+07	2.2384e+07	2.96769e+07	2.79469e+07	2.70625e+07	2.67601e+07	3.22947e+07	3.15917e+07	1.6386e+07	2.62853e+07	2.79143e+07	2.02945e+07	2.12375e+07
neg4039										746.571	C41 H81 O8 N1 P1	20.6778	1.55176e+07	2.83977e+07	2.75324e+07	8.9972e+07	3.80893e+07	3.23176e+07	5.8693e+07	5.73805e+07	4.25946e+07	4.24137e+07	3.40667e+07	6.00203e+07	2.98686e+07	5.34586e+07	3.21176e+07	1.48791e+07	1.56506e+07	2.39582e+07	4.58425e+07	2.85072e+07	2.52406e+07	3.28948e+07	2.46772e+07	2.43312e+07	2.93497e+07	2.56089e+07	4.13674e+07	4.09101e+07	2.26442e+07	3.63423e+07	2.14963e+07	3.06158e+07	2.11204e+07	2.01615e+07	3.11772e+07	2.63653e+07	2.04586e+07
neg4043										792.612	C43 H87 O9 N1 P1	20.2821	1.25258e+08	109281146	1.20324e+08	1.09596e+08	9.81382e+07	9.67886e+07	9.37889e+07	9.53186e+07	8.42465e+07	9.19996e+07	8.74997e+07	8.23299e+07	7.79727e+07	1.22277e+08	117763773	1.32533e+08	7.30147e+07	7.10928e+07	7.36334e+07	1.03194e+08	9.285e+07	1.36914e+08	9.48111e+07	5.81802e+07	1.25149e+08	89838622	8.20728e+07	1.07809e+08	115666664	6.97924e+07	1.34212e+08	9.55578e+07	5.55989e+07	1.08578e+08	1.0297e+08	89318948	1.03028e+08
neg4044	PC(18:0e_16:0)+HCOO	PC(18:0e_16:0)	PC(34:0e)+HCOO	PC	(18:0e_16:0)	(18:0e)	(16:0)			792.612	C43 H87 O9 N1 P1	20.9928	9.57904e+07	8.67255e+07	7.65232e+07	9.48312e+07	9.56712e+07	8.34544e+07	8.01128e+07	7.95958e+07	6.66894e+07	6.33756e+07	7.48287e+07	8.10165e+07	7.43604e+07	9.45877e+07	7.63366e+07	8.26906e+07	5.05882e+07	6.72762e+07	6.68241e+07	7.45269e+07	7.64909e+07	1.05724e+08	7.27931e+07	4.35786e+07	9.20666e+07	6.28036e+07	6.91795e+07	8.81577e+07	9.63923e+07	5.9528e+07	1.19477e+08	1.03743e+08	5.51853e+07	9.36628e+07	1.19436e+08	9.0374e+07	1.01896e+08
neg4049										804.576	C43 H83 O10 N1 P1	18.3231	664906	697550	639375	1.78009e+06	608323	904801	635412	551289	751619	794158	1.06229e+06	559213	623007	1.59129e+06	784025	1.04785e+06	518831	600578	651116	555498	1.51367e+06	1.71609e+06	888778	785593	1.11386e+06	853454	668776	1.53314e+06	1.02496e+06	631484	1.98019e+06	3.68634e+06	849874	804917	780093	929478	1.15917e+06
neg4050										744.555	C41 H79 O8 N1 P1	18.3231	1.80433e+06	2.97914e+06	1.76081e+06	1.91196e+06	1.81988e+06	1.93637e+06	1.96381e+06	1.95417e+06	970249	1.11277e+06	1.5472e+06	1.00468e+06	895303	3.38639e+06	1.93535e+06	2.81518e+06	560908	2.02178e+06	2.62948e+06	1.79917e+06	2.56083e+06	2.27113e+06	1.76e+06	1.07664e+06	2.64416e+06	1.45923e+06	1.34931e+06	1.7604e+06	2.71591e+06	1.42947e+06	2.25024e+06	2.73063e+06	947806	3.47009e+06	1.52971e+06	2.04132e+06	3.20039e+06
neg4051										804.576	C43 H83 O10 N1 P1	18.9655	3016608600	3135365426	2643555844	3720341708	2954368435	3061381919	3065023763	3497504774	3070227715	3215125391	2715705752	3127425256	2590508232	3188957393	3003301686	2668662715	2597133424	3182347052	3077348366	3028988064	3170021336	3461282081	3021314440	2246621561	3083600446	3123019945	3055229964	3519640943	3081529287	3074451876	3467990731	2757137808	2022021508	2805304146	2944137804	3037041292	2707109765
neg4052										744.555	C41 H79 O8 N1 P1	18.9655	9.71669e+07	1.0801e+08	7.87487e+07	1.33025e+08	1.00644e+08	1.00619e+08	1.01779e+08	1.24805e+08	1.04192e+08	1.10218e+08	8.86119e+07	104694660	8.15724e+07	1.06026e+08	1.00476e+08	8.03309e+07	9.62672e+07	102431352	1.00255e+08	103650080	1.04626e+08	1.21512e+08	9.51791e+07	7.3439e+07	1.093e+08	107813125	1.07392e+08	128227780	1.06801e+08	102901655	1.19108e+08	8.8304e+07	6.07114e+07	8.77789e+07	9.76629e+07	9.5778e+07	8.73166e+07
neg4053	PC(16:0_18:1)+HCOO	PC(16:0_18:1)	PC(34:1)+HCOO	PC	(16:0_18:1)	(16:0)	(18:1)			804.576	C43 H83 O10 N1 P1	19.6707	13510333488	14138127052	12637202756	17468378959	14988929660	14294694601	13214244030	14379128647	11978141348	15351258009	12128537138	14418499322	11267556144	12463933932	11556545872	11360241994	10524952282	13710604421	12794149863	14168947359	13506381182	14133076293	11479308300	11644690588	14583789117	13081301285	13815490723	12761626082	14244861154	12835595632	11921267829	11232852904	7432764510	9706689617	11939560848	11668475835	11871804048
neg4054										744.555	C41 H79 O8 N1 P1	19.6707	6.09977e+08	6.31992e+08	5.61935e+08	7.83144e+08	670476086	6.41428e+08	5.85164e+08	6.31049e+08	5.27974e+08	6.75044e+08	5.30792e+08	629974297	4.93488e+08	5.4447e+08	5.11702e+08	4.96052e+08	462536960	5.98026e+08	5.55959e+08	6.20281e+08	5.88272e+08	6.31615e+08	4.96304e+08	516742630	6.49364e+08	5.79391e+08	612828109	5.60451e+08	6.23075e+08	5.49987e+08	5.16302e+08	4.76709e+08	3.1017e+08	4.14785e+08	5.21825e+08	4.98339e+08	5.08869e+08
neg4055										804.576	C43 H83 O10 N1 P1	20.1668	111516293	1.63115e+08	1.75781e+08	1.88113e+08	1.77928e+08	2.07814e+08	1.79706e+08	2.01994e+08	1.8542e+08	2.161e+08	1.63071e+08	2.39059e+08	1.73943e+08	1.931e+08	1.23447e+08	1.45633e+08	1.5589e+08	2.40727e+08	2.09726e+08	2.23507e+08	2.47139e+08	2.09258e+08	1.47017e+08	2.02056e+08	2.42605e+08	1.44555e+08	2.02461e+08	1.43605e+08	2.17404e+08	2.11305e+08	1.97698e+08	1.99746e+08	1.074e+08	1.31451e+08	2.08646e+08	182553976	1.91362e+08
neg4056										804.576	C43 H83 O10 N1 P1	21.457	4.15419e+07	3.02247e+07	3.48129e+07	3.24302e+07	3.0368e+07	2.57444e+07	2.24314e+07	2.65924e+07	2.65346e+07	2.33647e+07	2.02509e+07	2.1606e+07	2.03403e+07	1.98236e+07	2.78296e+07	1.79372e+07	1.57808e+07	1.81986e+07	2.13161e+07	2.36375e+07	1.56609e+07	1.75026e+07	1.67793e+07	1.86242e+07	2.49019e+07	1.72008e+07	2.64292e+07	2.14767e+07	1.88492e+07	2.12902e+07	1.63767e+07	1.91882e+07	1.04394e+07	1.6929e+07	1.34258e+07	1.38068e+07	1.57917e+07
neg4065										790.597	C43 H85 O9 N1 P1	19.5087	7.07482e+07	1.09881e+08	8.41943e+07	1.07245e+08	5.36459e+07	4.92266e+07	6.61594e+07	5.37175e+07	1.0468e+08	6.3347e+07	7.44219e+07	6.60071e+07	5.33112e+07	7.89295e+07	1.2317e+08	7.45863e+07	5.46008e+07	8.49237e+07	6.28218e+07	9.54878e+07	6.52194e+07	1.24181e+08	108216556	3.83482e+07	9.82697e+07	6.57977e+07	6.28071e+07	1.10582e+08	5.90451e+07	4.04366e+07	1.63404e+08	1.23446e+08	9.07452e+07	1.19172e+08	116890864	1.04577e+08	1.29364e+08
neg4067	PC(18:1e_16:0)+HCOO	PC(18:1e_16:0)	PC(34:1e)+HCOO	PC	(18:1e_16:0)	(18:1e)	(16:0)			790.597	C43 H85 O9 N1 P1	20.1711	9.38776e+08	880395180	9.11353e+08	8.77884e+08	7.70532e+08	7.36934e+08	7.75733e+08	7.41972e+08	655756956	7.1897e+08	6.68384e+08	6.60597e+08	6.00354e+08	9.78577e+08	9.09112e+08	1002838752	5.60745e+08	5.3371e+08	5.8005e+08	8.19235e+08	7.25947e+08	1083291893	7.07255e+08	4.50069e+08	8.29027e+08	6.6714e+08	6.4762e+08	817365326	8.90514e+08	5.63311e+08	1049668849	7.25403e+08	4.24981e+08	8.10102e+08	7.76681e+08	6.88519e+08	7.93779e+08
neg4068										730.576	C41 H81 O7 N1 P1	20.1711	4.19002e+07	3.95235e+07	3.86753e+07	3.79716e+07	3.6185e+07	3.3299e+07	3.44809e+07	3.39535e+07	2.98643e+07	3.15231e+07	3.11716e+07	2.92512e+07	2.65701e+07	4.32365e+07	3.81813e+07	4.60365e+07	2.45332e+07	2.53654e+07	2.69639e+07	3.41891e+07	3.18197e+07	4.58816e+07	3.29951e+07	2.06247e+07	4.05725e+07	2.97843e+07	2.65754e+07	3.398e+07	3.85079e+07	2.3327e+07	4.72008e+07	3.50608e+07	1.83413e+07	3.6617e+07	3.43467e+07	2.99928e+07	3.5472e+07
neg4080										802.56	C43 H81 O10 N1 P1	18.8526	22789376848	23631193532	19844278401	27828594902	22317934926	23051263098	23097239500	26227122379	23026577652	24042672882	20397297616	23454118985	19472122978	23840352928	22512490109	20097786909	19523968522	23864233843	23139549617	22680464394	23804978303	26011920042	22635034700	16821487272	23142825718	23467384551	22814665086	26482712992	23101831005	23038094017	26047806070	20628888080	15212411631	21042291430	22095468014	22642970262	20180807034
neg4084										802.56	C43 H81 O10 N1 P1	18.1369	1.53837e+08	1.39229e+08	1.56963e+08	1.55092e+08	1.74117e+08	1.49313e+06	1.23693e+08	1.65523e+08	117550186	1.59314e+08	1.17804e+08	1.4466e+08	1.09663e+06	1.0526e+08	1.43539e+08	6.25846e+07	1.29877e+08	1.09478e+08	1.17274e+08	1.24245e+08	1.02567e+08	1.85619e+08	1.25999e+08	1.15361e+08	1.22566e+08	1.49322e+08	1.75763e+08	2.79831e+08	1.17227e+08	148061159	1.31655e+08	1.29353e+08	6.4557e+07	1.50477e+08	8.47307e+07	1.47919e+08	1.17015e+08
neg4087										802.56	C43 H81 O10 N1 P1	21.07	2.77455e+07	2.1457e+07	1.17838e+07	2.99165e+07	1.51515e+07	2.09531e+07	1.90053e+07	2.28886e+07	1.89656e+07	2.04577e+07	1.32634e+07	17103499	1.13321e+07	1.16763e+07	2.90527e+07	1.57075e+07	1.27826e+07	1.52277e+07	1.91122e+07	1.68954e+07	1.4415e+07	2.19413e+07	3.16563e+07	7.7326e+06	1.10247e+07	1.95191e+07	1.53297e+07	2.20097e+07	1.88488e+07	1.7522e+07	3.23407e+07	3.95852e+07	7.48665e+06	1.1326e+07	1.09108e+07	1.64747e+07	2.29082e+07
neg4088										802.56	C43 H81 O10 N1 P1	21.6455	1.31209e+07	1.43211e+07	9.58751e+06	18529120	1.17112e+07	1.27714e+07	1.4314e+07	1.6662e+07	1.65891e+07	1.60308e+07	1.1873e+07	1.29204e+07	8.55563e+06	1.50867e+07	1.28071e+07	1.15042e+07	8.93346e+06	1.38125e+07	9.89739e+06	1.26503e+07	1.20496e+07	1.42267e+07	1.29742e+07	6.51715e+06	1.4083e+07	1.3969e+07	1.09419e+07	1.17414e+07	1.42391e+07	1.30604e+07	1.35e+07	9.17893e+06	4.95418e+06	1.05817e+07	7.16387e+06	7.35653e+06	8.45763e+06
neg4091										802.56	C43 H81 O10 N1 P1	23.4104	3.86225e+06	4.68245e+06	2.69427e+06	6.15556e+06	4.03419e+06	4.09967e+06	4.27594e+06	4.84233e+06	7.11818e+06	7.83107e+06	5.28162e+06	3.2593e+06	2.32494e+06	9.15478e+06	3.30055e+06	2.63523e+06	2.72245e+06	3.24932e+06	2.1004e+06	3.40781e+06	3.37662e+06	3.62961e+06	3.19139e+06	2.13626e+06	4.37062e+06	2.76368e+06	4.23641e+06	5.90903e+06	6.65213e+06	5.32056e+06	3.53912e+06	2.64654e+06	1.47838e+06	2.84156e+06	3.11355e+06	3.01983e+06	2.20981e+06
neg4106										788.581	C43 H83 O9 N1 P1	18.6696	2.47424e+06	1.89031e+06	2.08092e+06	1.61565e+06	2.09335e+06	2.07898e+06	2.13476e+06	2.25163e+06	2.12516e+06	3.47905e+06	1.6183e+06	1.47726e+06	3.1384e+06	2.83535e+06	2.29551e+06	3.16158e+06	2.40726e+06	3.82955e+06	3.50532e+06	3.6382e+06	2.82391e+06	3.49424e+06	3.41513e+06	3.42864e+06	3.92441e+06	3.06472e+06	2.93321e+06	3.42106e+06	2.39552e+06	3.73166e+06	4.46726e+06	3.41446e+06	2.30927e+06	3.82143e+06	4.7608e+06	3.8211e+06	4.34152e+06
neg4108	PC(16:1e_18:1)+HCOO	PC(16:1e_18:1)	PC(34:2e)+HCOO	PC	(16:1e_18:1)	(16:1e)	(18:1)			788.581	C43 H83 O9 N1 P1	19.3299	5.85614e+08	855357142	6.87524e+08	8.24159e+08	4.212e+08	4.0197e+08	5.24024e+08	4.75717e+08	7.88237e+08	4.92571e+08	5.96657e+08	5.22703e+08	417077816	6.16194e+08	1097992666	6.19627e+08	5.62301e+08	707196530	4.99328e+08	7.31566e+08	550056675	9.87791e+08	8.36286e+08	3.11306e+08	756908312	522710146	4.94399e+08	8.79369e+08	4.5486e+08	3.48964e+08	1234525423	9.47457e+08	6.9089e+08	9.288e+08	1078577290	8.09528e+08	9.98288e+08
neg4109										728.56	C41 H79 O7 N1 P1	19.3299	2.99807e+07	3.91943e+07	2.99911e+07	3.84265e+07	2.40978e+07	2.12853e+07	2.68531e+07	2.33335e+07	3.65251e+07	2.41427e+07	2.7995e+07	3.12695e+07	1.95002e+07	3.25544e+07	4.20325e+07	2.72967e+07	1.97921e+07	3.01022e+07	2.49402e+07	3.4224e+07	2.70287e+07	4.94479e+07	4.10694e+07	1.69228e+07	3.45092e+07	2.45675e+07	2.3435e+07	3.92094e+07	2.36044e+07	1.58604e+07	5.71967e+07	4.37357e+07	2.96044e+07	4.40393e+07	3.96477e+07	3.77774e+07	4.6385e+07
neg4110	PC(16:0e_18:2)+HCOO	PC(16:0e_18:2)	PC(34:2e)+HCOO	PC	(16:0e_18:2)	(16:0e)	(18:2)			788.581	C43 H83 O9 N1 P1	20.0191	2.95634e+08	4.29778e+08	3.59114e+08	1.90252e+08	3.0809e+08	3.16331e+08	2.52852e+08	3.09971e+08	2.91015e+08	2.73036e+08	2.68639e+08	271794836	2.33917e+08	3.06363e+08	2.8726e+08	4.49618e+08	2.63918e+08	2.76094e+08	1.91858e+08	2.57732e+08	3.34646e+08	3.35643e+08	2.7494e+08	2.63296e+08	374090788	2.69188e+08	1.74157e+08	2.43459e+08	3.68339e+08	2.06051e+08	5.45126e+08	3.45008e+08	1.61099e+08	3.35906e+08	2.92525e+08	2.37341e+08	4.2088e+08
neg4123										800.545	C43 H79 O10 N1 P1	18.1511	6.00563e+06	3.04755e+07	2.05648e+07	2.25324e+07	1.40475e+07	1.52904e+07	3.43465e+07	3.9749e+07	2.91832e+07	3.02349e+07	3.19226e+07	5.03668e+07	2.51057e+07	1.19871e+07	1.2942e+07	5.07481e+06	1.57196e+07	3.59991e+07	4.48479e+07	2.12931e+07	1.14393e+07	1.66401e+07	1.3782e+07	1.21187e+07	1.00915e+07	1.79047e+07	3.02231e+07	1.80219e+07	1.21128e+07	2.89988e+07	3.47634e+07	1.33913e+07	7.97511e+06	2.42632e+07	5.01448e+07	3.60088e+07	2.15453e+07
neg4124										740.524	C41 H75 O8 N1 P1	18.1511	4.21324e+07	3.91307e+07	4.25256e+07	4.21832e+07	5.06316e+07	2.7408e+07	3.29731e+07	4.56199e+07	2.621e+07	4.44229e+07	3.11875e+07	4.02576e+07	1.8047e+07	2.53247e+07	3.95232e+07	1.37398e+07	3.39179e+07	2.65394e+07	3.25236e+07	2.41805e+07	1.52e+07	5.18155e+07	3.55745e+07	3.05412e+07	3.05095e+07	2.79419e+07	5.1487e+07	8.09104e+07	2.9285e+07	4.06005e+07	3.17572e+07	2.99985e+07	9.75264e+06	3.84277e+07	1.99624e+07	2.41464e+07	452343
neg4125	PC(16:1_18:2)+HCOO	PC(16:1_18:2)	PC(34:3)+HCOO	PC	(16:1_18:2)	(16:1)	(18:2)			800.545	C43 H79 O10 N1 P1	18.5814	719434617	8.17275e+08	1019232826	1830310372	4.30541e+08	9.36103e+08	8.08476e+08	1135630302	1380040390	8.0298e+08	7.26835e+08	9.27314e+08	6.87215e+08	5.5815e+08	560344859	6.8599e+08	7.62986e+08	2403173494	8.92666e+08	8.81457e+08	1380353841	1117474600	1264519893	6.4026e+08	8.84954e+08	2481897258	845788945	2013282639	939617468	9.40883e+08	1039436480	5.64642e+08	1.4858e+08	1319517424	8.80504e+08	2462255616	1810437198
neg413	CL(24:0_22:5_20:3_22:5)-H	CL(24:0_22:5_20:3_22:5)	CL(88:13)-H	CL	(24:0_22:5_20:3_22:5)	(24:0)	(22:5)	(20:3)	(22:5)	1662.14	C97 H163 O17 P2	19.0588	1.22319e+07	2.53087e+07	2.67875e+07	2.11853e+07	3.23652e+07	2.18179e+07	2.83694e+07	3.15316e+07	2.97083e+07	3.18389e+07	2.99455e+07	3.5629e+07	2.21853e+07	2.21083e+07	1.63471e+07	2.13604e+07	1.97713e+07	1.74859e+07	2.7347e+07	2.96992e+07	1.66115e+07	2.39934e+07	1.42925e+07	2.58814e+07	3.20037e+07	1.7648e+07	4.31247e+07	2.45527e+07	2.74211e+07	3.07767e+07	2.31407e+07	2.03076e+07	4.555e+06	2.94747e+07	1.41844e+07	1.93135e+07	2.31792e+07
neg4134										786.565	C43 H81 O9 N1 P1	18.6761	175928	1.02015e+06	1.11913e+06	600238	562529	932990	469219	843875	1.8531e+06	1.05791e+06	1.44124e+06	1.06953e+06	640576	665060	1.02556e+06	539453	501138	781845	552049	1.07397e+06	1.78344e+06	1.38007e+06	781090	841784	721165	917849	946703	1.19643e+06	786359	1.15592e+06	1.04125e+06	2.27028e+06	398370	1.55908e+06	691525	665885	1.39847e+06
neg4136	PC(16:1e_18:2)+HCOO	PC(16:1e_18:2)	PC(34:3e)+HCOO	PC	(16:1e_18:2)	(16:1e)	(18:2)			786.565	C43 H81 O9 N1 P1	19.4901	6.45846e+08	1237245013	9.50986e+08	8.96698e+08	9.25318e+08	7.80034e+08	9.42018e+08	9.21554e+08	1103721314	8.82261e+08	9.28625e+08	8.98969e+08	7.29842e+08	8.32602e+08	1084783053	1037313688	9.97502e+08	1131673425	778156874	6.95543e+08	8.26376e+08	1244203707	8.8338e+08	7.00796e+08	1054223146	8.2752e+08	6.15296e+08	1000211703	7.89895e+08	5.38567e+08	2104725219	1193559588	7.37387e+08	1403378783	1252313644	9.69693e+08	1490623985
neg4137										726.544	C41 H77 O7 N1 P1	19.4901	2.83122e+07	5.69154e+07	4.35215e+07	4.28973e+07	4.33783e+07	3.49043e+07	4.42666e+07	4.18717e+07	5.21589e+07	4.13052e+07	4.30092e+07	4.20255e+07	3.11491e+07	3.9415e+07	4.81617e+07	4.73942e+07	44489077	5.13209e+07	3.45383e+07	3.16836e+07	3.70628e+07	5.74902e+07	3.94599e+07	3.10229e+07	4.8659e+07	3.7098e+07	2.62615e+07	4.39435e+07	3.54681e+07	2.30896e+07	9.69604e+07	5.26872e+07	3.28649e+07	6.23636e+07	5.51708e+07	4.31807e+07	6.60905e+07
neg4148										798.529	C43 H77 O10 N1 P1	17.1642	21669	846604	664320	543168	77601.6	245934	1.28409e+06	1.91622e+06	1.39326e+06	915800	1.32552e+06	849687	951593	149117	346734	631767	545096	1.57496e+06	1.54733e+06	481194	105423	360772	138153	39120.8	70478	728724	1.14955e+06	683584	157043	566859	1.08524e+06	356561	200608	836278	1.46736e+06	887080	693468
neg4149										738.508	C41 H73 O8 N1 P1	17.1642	3.34585e+06	4.44666e+06	4.11283e+06	5.03913e+06	3.0293e+06	4.14282e+06	4.06437e+06	4.82622e+06	3.7833e+06	4.3972e+06	1.94623e+06	6.50558e+06	2.76424e+06	4.7533e+06	2.72518e+06	3.12235e+06	3.71475e+06	3.87061e+06	1.597e+06	3.45374e+06	3.76877e+06	3.10894e+06	3.42663e+06	1.47752e+06	3.35606e+06	3.04055e+06	2.77272e+06	2.7399e+06	3.84312e+06	3.98021e+06	3.54052e+06	2.78621e+06	1.47697e+06	1.99451e+06	3.69746e+06	3.0133e+06	3.51561e+06
neg4150	PC(14:0_20:4)+HCOO	PC(14:0_20:4)	PC(34:4)+HCOO	PC	(14:0_20:4)	(14:0)	(20:4)			798.529	C43 H77 O10 N1 P1	17.7298	2.72539e+07	1.88404e+07	4.22216e+07	2.33591e+07	2.93277e+07	2.25263e+07	9.9754e+06	5.41992e+07	2.9344e+07	1.55927e+07	8.46428e+06	3.35873e+07	6.60756e+06	1.90615e+07	2.80299e+07	1.60747e+07	3.60742e+07	1.08647e+07	1.81288e+07	2.32487e+07	1.0226e+07	6.19756e+07	1.20061e+07	1.36859e+07	1.3404e+07	1.40027e+07	5.6699e+07	4.05971e+07	1.93809e+07	2.8733e+07	2.29451e+07	1.27977e+07	3.59863e+06	2.76502e+07	1.11779e+07	1.61318e+07	7.1303e+06
neg4159										784.55	C43 H79 O9 N1 P1	18.273	3.25532e+06	2.63332e+06	2.5528e+06	2.03669e+06	2.18707e+06	2.90224e+06	2.00624e+06	1.91444e+06	1.80022e+06	1.80616e+06	2.11429e+06	1.40225e+06	2.42699e+06	2.71418e+06	2.0231e+06	1.97521e+06	1.71515e+06	1.80785e+06	1.78052e+06	2.04797e+06	2.57015e+06	1.8364e+06	1.86646e+06	1.63276e+06	1.86864e+06	1.42162e+06	1.10742e+06	1.47926e+06	1.59634e+06	1.41553e+06	1.43503e+06	1.43568e+06	1.2662e+06	1.33563e+06	1.27465e+06	1.11292e+06	1.83417e+06
neg416	CL(89:5)-2H	CL(89:5)	CL(89:5)-2H	CL	(89:5)	(89:5)				845.635	C98 H180 O17 P2	18.468	3.25643e+06	5.3284e+06	4.0563e+06	5.17513e+06	1.89696e+06	2.94285e+06	4.64063e+06	1.4926e+06	1.60197e+06	3.15235e+06	1.81236e+06	1.61758e+06	1.68294e+06	3.69771e+06	3.18084e+06	3.08229e+06	2.0743e+06	2.22883e+06	3.13182e+06	3.02971e+06	4.8911e+06	3.52683e+06	1.87184e+06	2.64386e+06	2.61784e+06	3.55427e+06	2.73474e+06	1.35223e+06	2.24928e+06	1.36276e+06	2.27974e+06	2.63837e+06	959116	2.39214e+06	1.68859e+06	965654	1.10476e+06
neg4160	PC(14:0e_20:4)+HCOO	PC(14:0e_20:4)	PC(34:4e)+HCOO	PC	(14:0e_20:4)	(14:0e)	(20:4)			784.55	C43 H79 O9 N1 P1	18.9833	3.31172e+06	1.4565e+07	9.54728e+06	1.06012e+07	3.09989e+06	3.77753e+06	1.14114e+07	8.50316e+06	2.10903e+07	5.87892e+06	7.37684e+06	4.81775e+06	4.83579e+06	4.41745e+06	6.0586e+06	5.80431e+06	8.69871e+06	7.3077e+06	3.39027e+06	3.59586e+06	3.1643e+06	1.33783e+07	7.39523e+06	6.94788e+06	7.63622e+06	6.71787e+06	4.4484e+06	4.2681e+06	3.94976e+06	2.42322e+06	1.0903e+07	9.13176e+06	5.53433e+06	3.22485e+07	9.95604e+06	7.80387e+06	1.17508e+07
neg4171	PC(14:1e_20:4)+HCOO	PC(14:1e_20:4)	PC(34:5e)+HCOO	PC	(14:1e_20:4)	(14:1e)	(20:4)			782.534	C43 H77 O9 N1 P1	18.1662	763598	2.04669e+06	2.33052e+06	934201	841870	3.30061e+06	1.48972e+06	2.93411e+06	2.53803e+06	2.10069e+06	2.32758e+06	2.32867e+06	1.82177e+06	3.41121e+06	1.02176e+06	1.05516e+06	1.42166e+06	1.58585e+06	1.53529e+06	1.63372e+06	3.44076e+06	1.29617e+06	1.1255e+06	1.27341e+06	1.16834e+06	1.48873e+06	716489	1.26802e+06	2.07522e+06	2.15521e+06	3.98724e+06	3.20144e+06	977198	1.90541e+06	1.39665e+06	1.56678e+06	2.27179e+06
neg4177	PC(18:0_17:0)+HCOO	PC(18:0_17:0)	PC(35:0)+HCOO	PC	(18:0_17:0)	(18:0)	(17:0)			820.607	C44 H87 O10 N1 P1	20.5162	2.94208e+07	6.23223e+07	3.45627e+07	6.61388e+07	5.16136e+07	4.86012e+07	1.40121e+08	2.37373e+07	4.88693e+07	4.63967e+07	5.10594e+07	6.05637e+07	5.03973e+07	4.7342e+07	1.96975e+07	2.35899e+07	4.37624e+07	6.18542e+07	4.52543e+07	3.00712e+07	3.32959e+07	6.05847e+07	5.02999e+07	5.62858e+07	4.02277e+07	5.02047e+07	4.7435e+07	4.49412e+07	3.52831e+07	3.78423e+07	3.6871e+07	1.43877e+08	4.24284e+07	7.27563e+07	7.40522e+07	9.86893e+07	9.59612e+07
neg4189	PC(17:0_18:1)+HCOO	PC(17:0_18:1)	PC(35:1)+HCOO	PC	(17:0_18:1)	(17:0)	(18:1)			818.592	C44 H85 O10 N1 P1	20.0238	5.28081e+08	6.24943e+08	5.27603e+08	6.54893e+08	4.47471e+08	4.43287e+08	6.96467e+08	4.28765e+08	470325148	6.37131e+08	6.56949e+08	7.67916e+08	4.53472e+08	5.97861e+08	355302561	391827453	375916436	6.0707e+08	3.40388e+08	5.66775e+08	6.3372e+08	5.96295e+08	5.17747e+08	4.97676e+08	5.42363e+08	5.07699e+08	4.05648e+08	5.04196e+08	5.23589e+08	7.45717e+08	3.77625e+08	7.41889e+08	2.59164e+08	5.52521e+08	5.60212e+08	5.33394e+08	6.99393e+08
neg4190										758.571	C42 H81 O8 N1 P1	20.0238	2.02754e+07	2.34754e+07	1.98611e+07	2.52171e+07	1.89518e+07	1.67215e+07	2.64691e+07	1.85129e+07	1.63726e+07	2.2589e+07	2.51999e+07	2.96795e+07	1.57902e+07	2.24764e+07	1.36048e+07	1.50551e+07	1.36749e+07	2.2556e+07	1.35309e+07	2.00819e+07	2.45464e+07	2.23783e+07	1.86351e+07	2.22185e+07	2.10377e+07	1.86383e+07	1.67026e+07	1.88778e+07	2.00142e+07	2.66773e+07	1.39598e+07	2.66817e+07	8.88709e+06	1.99407e+07	1.97526e+07	3.13477e+07	2.45346e+07
neg4204	PC(17:0_18:2)+HCOO	PC(17:0_18:2)	PC(35:2)+HCOO	PC	(17:0_18:2)	(17:0)	(18:2)			816.576	C44 H83 O10 N1 P1	19.3852	1135889459	1141381618	9.71132e+08	2095999562	9.40734e+08	1204717753	1664101520	1097742165	1073719850	1094903068	1695848289	1133617457	8.12074e+08	1269282712	9.95629e+08	7.96635e+08	8.70641e+08	9.35531e+08	1178736512	859496267	1670150763	1752561632	1929517462	1279825796	1239517081	1251706039	9.36837e+08	1581656193	1569285439	1206668721	1429267851	1637366102	7.36761e+08	1551228009	1628260962	1490781950	1440999254
neg4213	PC(16:2e_19:0)+HCOO	PC(16:2e_19:0)	PC(35:2e)+HCOO	PC	(16:2e_19:0)	(16:2e)	(19:0)			802.597	C44 H85 O9 N1 P1	20.1103	1.65231e+07	2.25154e+07	1.92014e+07	2.21303e+07	8.06628e+06	7.10504e+06	1.3868e+07	5.97974e+06	2.20181e+07	1.09674e+07	1.57588e+07	1.43164e+07	8.41906e+06	1.49789e+07	1.91037e+07	1.21394e+07	7.69131e+06	1.46806e+07	7.93173e+06	1.48854e+07	1.10391e+07	3.03871e+07	3.10671e+07	8.10747e+06	2.02627e+07	1.52053e+07	9.02979e+06	2.10401e+07	1.02194e+07	7.3968e+06	3.42962e+07	3.54609e+07	2.40794e+07	3.03019e+07	2.77234e+07	3.16243e+07	3.82261e+07
neg4226	PC(17:1_18:2)+HCOO	PC(17:1_18:2)	PC(35:3)+HCOO	PC	(17:1_18:2)	(17:1)	(18:2)			814.56	C44 H81 O10 N1 P1	18.7198	5.89337e+07	7.4541e+07	8.41851e+07	1.57538e+08	5.09573e+07	1.06781e+08	1.64693e+08	8.42996e+07	7.96882e+07	1.06148e+08	1.32862e+08	8.00653e+07	7.46015e+07	6.51569e+07	6.03161e+07	2.77951e+07	6.34539e+07	8.1437e+07	9.14876e+07	6.88795e+07	91595429	1.23982e+08	8.07224e+07	5.18433e+07	6.00229e+07	8.74698e+07	7.32721e+07	7.71608e+07	6.44845e+07	7.30614e+07	9.78366e+07	8.51471e+07	7.36549e+07	9.56915e+07	5.82681e+07	129883842	1.03167e+08
neg4227										754.539	C42 H77 O8 N1 P1	18.7198	2.29211e+06	6.78402e+06	3.10352e+06	4.83429e+06	1.1786e+06	1.72694e+06	1.24852e+07	2.52159e+06	1.30299e+06	2.11793e+06	3.42615e+06	2.60292e+06	2.67796e+06	1.00917e+06	1.50022e+06	748899	1.45637e+06	3.47696e+06	2.40984e+06	2.30576e+06	1.64518e+06	3.39164e+06	2.58568e+06	1.71919e+06	1.75377e+06	2.12839e+06	3.03076e+06	2.41645e+06	2.03752e+06	3.60205e+06	5.84932e+06	4.2081e+06	2.85711e+06	1.69756e+07	2.09654e+06	8.82176e+06	1.092e+07
neg4245										812.545	C44 H79 O10 N1 P1	18.1414	1.98077e+07	1.19307e+07	8.55895e+06	1.16417e+07	7.59722e+06	6.15805e+06	2.23879e+07	8.07884e+06	1.04298e+07	8.88665e+06	8.70373e+06	6.51716e+06	5.10931e+06	5.97819e+06	9.57165e+06	4.3453e+06	8.40973e+06	7.35431e+06	6.73577e+06	5.38843e+06	2.85622e+06	1.04197e+07	9.50911e+06	4.02765e+06	5.74075e+06	7.71002e+06	7.87324e+06	1.0821e+07	3.83158e+06	5.36026e+06	1.07988e+07	7.56184e+06	3.65647e+06	1.47306e+07	443822	6.76225e+06	5.46443e+06
neg4247	PC(15:0_20:4)+HCOO	PC(15:0_20:4)	PC(35:4)+HCOO	PC	(15:0_20:4)	(15:0)	(20:4)			812.545	C44 H79 O10 N1 P1	18.6408	4.70685e+07	1.19146e+08	1.12614e+08	8.97938e+07	9.33731e+07	1.42186e+08	1.83944e+08	2.0424e+08	1.24077e+08	1.31826e+08	1.7364e+08	1.95915e+08	1.40058e+08	1.42369e+08	7.13551e+07	7.55156e+07	1.16892e+08	1.01599e+08	1.41706e+08	1.14454e+08	1.57779e+08	8.61899e+07	7.77819e+07	1.19753e+08	9.89641e+07	9.21741e+07	9.31214e+07	7.98924e+07	1.38294e+08	2.11814e+08	8.15096e+07	1.15084e+08	4.49853e+07	1.14828e+08	8.68141e+07	1.70063e+08	1.47204e+08
neg4248										752.524	C42 H75 O8 N1 P1	18.6408	2.32088e+06	4.87776e+06	4.43614e+06	4.44682e+06	3.45836e+06	5.00161e+06	7.4073e+06	8.52952e+06	5.15419e+06	5.6394e+06	5.60034e+06	8.46453e+06	6.16414e+06	6.08257e+06	5.35048e+06	2.73749e+06	3.74242e+06	4.67907e+06	5.56964e+06	4.74426e+06	6.86796e+06	3.40206e+06	3.51111e+06	4.77761e+06	4.05262e+06	3.74666e+06	4.15252e+06	4.04476e+06	4.95179e+06	7.83633e+06	3.91681e+06	5.31435e+06	1.61545e+06	4.84873e+06	3.82315e+06	6.84867e+06	5.94724e+06
neg425	CL(92:11)-2H	CL(92:11)	CL(92:11)-2H	CL	(92:11)	(92:11)				860.612	C101 H174 O17 P2	17.929	2.08107e+06	2.33856e+06	2.61214e+06	2.29376e+06	1.81014e+06	2.30934e+06	1.83758e+06	2.09025e+06	1.24463e+06	1.60676e+06	2.11948e+06	1.61968e+06	1.12457e+06	2.49655e+06	2.53668e+06	3.08638e+06	1.35265e+06	1.23081e+06	1.88898e+06	2.15893e+06	2.44505e+06	2.90407e+06	1.57344e+06	1.07192e+06	3.08938e+06	1.94095e+06	1.3684e+06	1.53579e+06	2.72211e+06	2.37152e+06	2.22643e+06	3.67326e+06	933937	3.05336e+06	2.27953e+06	1.82716e+06	2.05172e+06
neg4264										834.623	C45 H89 O10 N1 P1	19.9698	5.83506e+06	1.23385e+07	1.44196e+06	1.17514e+07	7.80561e+06	8.23639e+06	1.84573e+07	632971	8.72219e+06	1.05562e+07	1.10691e+07	9.09005e+06	7.71219e+06	9.3523e+06	1.03722e+07	8.64628e+06	5.83721e+06	9.48239e+06	7.12033e+06	1.0352e+07	8.03774e+06	1.45009e+07	8.82516e+06	8.28611e+06	9.84231e+06	9.25185e+06	7.64832e+06	1.01252e+07	9.92751e+06	7.64776e+06	1.08802e+07	1.71195e+07	7.32366e+06	1.06466e+07	1.15672e+07	1.25858e+07	1.48588e+07
neg4266	PC(18:0_18:0)+HCOO	PC(18:0_18:0)	PC(36:0)+HCOO	PC	(18:0_18:0)	(18:0)	(18:0)			834.623	C45 H89 O10 N1 P1	21.1284	5.03191e+07	8.25565e+07	6.04326e+07	9.32651e+07	9.29415e+07	6.14765e+07	7.93837e+07	6.50395e+07	1.01305e+08	5.78973e+07	7.60956e+07	7.79762e+07	6.6575e+07	6.85384e+07	5.19313e+07	3.57527e+07	5.6588e+07	6.30186e+07	7.09676e+07	6.86006e+07	5.29652e+07	6.62741e+07	5.74684e+07	4.71819e+07	5.02273e+07	5.08765e+07	9.23814e+07	7.6165e+07	5.56466e+07	5.87598e+07	8.76118e+07	8.37679e+07	4.68223e+07	6.84702e+07	8.75134e+07	5.35763e+07	5.7634e+07
neg4270	PC(20:0e_16:0)+HCOO	PC(20:0e_16:0)	PC(36:0e)+HCOO	PC	(20:0e_16:0)	(20:0e)	(16:0)			820.644	C45 H91 O9 N1 P1	20.8815	3.14907e+07	4.6048e+07	3.01377e+07	3.26987e+07	3.20308e+07	4.32859e+07	3.32765e+07	4.4148e+07	4.13547e+07	4.10533e+07	3.87172e+07	5.03126e+07	3.51776e+07	4.42823e+07	2.05295e+07	2.44492e+07	3.3203e+07	4.1773e+07	3.47742e+07	2.59905e+07	5.32103e+07	4.26299e+07	3.3049e+07	2.7129e+07	3.05303e+07	2.91618e+07	2.43794e+07	3.45458e+07	3.65512e+07	4.21729e+07	3.28629e+07	4.08698e+07	1.70842e+07	4.11375e+07	3.8268e+07	3.40914e+07	4.54102e+07
neg4271										820.644	C45 H91 O9 N1 P1	21.3316	1.3477e+07	1.29504e+07	9.17638e+06	1.03728e+07	1.44522e+07	9.43402e+06	9.45626e+06	8.93547e+06	9.97389e+06	7.73399e+06	9.97953e+06	1.018e+07	9.03786e+06	1.23054e+07	8.86009e+06	1.09236e+07	7.90701e+06	7.98527e+06	9.33972e+06	1.09352e+07	8.55453e+06	1.33845e+07	9.0353e+06	5.96568e+06	1.04485e+07	7.29877e+06	9.65303e+06	1.14404e+07	1.27905e+07	8.21715e+06	1.72472e+07	1.67408e+07	1.04606e+07	9.26051e+06	1.79042e+07	1.04908e+07	1.05728e+07
neg4279										832.607	C45 H87 O10 N1 P1	20.133	6.32291e+07	8.16535e+07	5.63656e+07	7.97e+07	5.09862e+07	5.44219e+07	1.57088e+08	4.13527e+07	5.56822e+07	7.10621e+07	5.91418e+07	6.20449e+07	4.36365e+07	5.927e+07	6.82976e+07	5.70239e+07	3.80947e+07	6.67291e+07	4.14736e+07	5.18459e+07	5.29174e+07	9.5675e+07	5.58042e+07	4.7144e+07	6.71881e+07	7.01469e+07	5.21644e+07	6.51631e+07	6.03887e+07	5.03233e+07	7.31717e+07	1.17068e+08	4.70312e+07	6.91875e+07	8.03258e+07	8.19982e+07	107080656
neg428	CL(94:9)-H	CL(94:9)	CL(94:9)-H	CL	(94:9)	(94:9)				1754.29	C103 H183 O17 P2	21.336	2.55597e+07	2.54144e+07	2.80429e+07	2.99635e+07	2.76209e+07	2.80869e+07	2.47167e+07	2.74887e+07	3.39406e+07	2.49916e+07	2.99924e+07	3.02483e+07	3.24621e+07	2.00967e+07	2.99686e+07	2.49581e+07	3.44256e+07	2.57263e+07	3.15358e+07	2.69628e+07	2.34556e+07	2.77441e+07	2.71591e+07	3.04512e+07	2.67762e+07	2.64548e+07	3.16824e+07	3.22027e+07	3.13476e+07	3.24613e+07	2.61149e+07	2.70028e+07	3.42516e+07	2.99648e+07	3.05237e+07	2.45976e+07	2.44544e+07
neg4281	PC(18:0_18:1)+HCOO	PC(18:0_18:1)	PC(36:1)+HCOO	PC	(18:0_18:1)	(18:0)	(18:1)			832.607	C45 H87 O10 N1 P1	20.6468	3994258223	6024143432	5070676890	8416869918	5991070120	4665443069	7154662396	5033110339	5253272928	6120215910	4933241775	5688208461	4447437562	4507860053	4377389464	3117358404	3864483832	5143939633	6177067989	6436881432	4279469095	5485512958	4727478578	3990866324	4662124339	4520067817	8079366851	5140088256	4800676774	4508052229	4776172034	4141652592	3158670812	4095127002	5848540845	4525854667	4711081978
neg4282										772.586	C43 H83 O8 N1 P1	20.6468	7.64784e+06	9.68517e+06	8.00175e+06	1.06134e+07	1.02444e+07	9.70086e+06	1.05236e+07	1.12042e+07	8.85374e+06	1.04021e+07	8.64994e+06	1.13185e+07	435122	9.85047e+06	7.21482e+06	7.44439e+06	7.20377e+06	9.35958e+06	6.24171e+06	9.13959e+06	1.61921e+07	8.7224e+06	7.1406e+06	5.70502e+06	7.55001e+06	7.19012e+06	6.45397e+06	7.51378e+06	7.83448e+06	9.43143e+06	8.83133e+06	1.10153e+07	5.15908e+06	6.61161e+06	8.18982e+06	6.60332e+06	6.47332e+06
neg4285	PC(18:0e_18:1)+HCOO	PC(18:0e_18:1)	PC(36:1e)+HCOO	PC	(18:0e_18:1)	(18:0e)	(18:1)			818.628	C45 H89 O9 N1 P1	20.4379	6.05103e+07	1.70526e+07	2.20869e+07	6.00172e+07	1.77049e+07	1.31968e+07	1.35688e+07	1.25345e+07	1.20091e+07	14691356	1.21094e+07	1.2977e+07	9.67591e+06	3.31098e+07	4.12342e+07	2.05611e+07	4.95028e+06	7.43953e+06	1.05487e+07	2.08782e+07	1.32813e+07	7.2848e+07	5.2747e+07	8.95258e+06	3.70518e+07	2.85579e+07	2.65195e+07	3.7859e+07	3.01988e+07	9.4938e+06	7.88866e+07	5.38115e+07	3.79633e+07	3.74129e+07	6.25854e+07	4.769e+07	5.29527e+07
neg4294										830.592	C45 H85 O10 N1 P1	19.214	1399338689	9.59266e+08	1803041450	1825939025	1743469460	1198799037	1270691908	1678801693	1037326370	1320920467	1214326805	1774042750	1425972014	1569467188	8.34397e+08	5.22717e+08	6.95374e+08	1876568739	1280966040	1783954318	982882287	1352049136	1462671765	1152659501	1636946489	9.8057e+08	1239496080	1127679155	1550830947	1420662354	9.86998e+08	1500919890	7.94802e+08	1519926140	1436405957	1835863074	1039461157
neg4296										830.592	C45 H85 O10 N1 P1	19.9216	20658091788	23474167571	21341849050	28779247291	22098426033	20133826304	24408393098	21609088372	22459797612	22760486536	20012111476	21669531749	17999207220	21483198385	21126171524	15542788229	18283061842	20845824629	22160736885	21877749775	19395310125	24387144782	21179912997	15816151371	20492060060	22381477816	24424086146	25712108931	20131250906	20139333303	23128425905	18601448861	15442396914	19599185630	21641224801	20594374800	18101167227
neg4297										770.571	C43 H81 O8 N1 P1	19.9216	8.5672e+08	9.35007e+08	873354842	1183650710	904517793	818991170	1012155424	8.66063e+08	9.34759e+08	9.42359e+08	8.30876e+08	8.91463e+08	7.30522e+08	8.67399e+08	8.55325e+08	6.23938e+08	7.49568e+08	8.48449e+08	9.00794e+08	8.93676e+08	7.94306e+08	1004121127	8.71751e+08	6.38592e+08	8.33552e+08	8.7265e+08	1000473563	1058289163	8.16051e+08	7.97557e+08	9.46259e+08	7.34184e+08	6.13191e+08	772463791	8.73233e+08	8.11573e+08	7.17329e+08
neg4298	PC(18:0_18:2)+HCOO	PC(18:0_18:2)	PC(36:2)+HCOO	PC	(18:0_18:2)	(18:0)	(18:2)			830.592	C45 H85 O10 N1 P1	20.4243	3.58884e+08	5.7166e+08	3.63338e+08	4.84278e+08	3.26275e+08	2.8887e+08	4.18958e+08	3.36292e+08	3.50732e+08	3.3071e+08	2.8655e+08	3.56171e+08	2.42685e+08	3.46303e+08	2.82804e+08	2.4066e+08	206145503	3.34856e+08	3.55356e+08	3.47769e+08	3.08164e+08	416300876	3.9485e+08	1.78758e+08	2.75418e+08	3.26524e+08	3.97214e+08	4.97512e+08	3.16421e+08	259442008	3.9851e+08	2.47777e+08	2.04169e+08	2.34975e+08	3.0291e+08	2.54325e+08	3.20819e+08
neg4301										830.592	C45 H85 O10 N1 P1	21.7825	1.2193e+07	1.51707e+07	1.09175e+07	2.62587e+07	1.378e+07	1.41787e+07	1.74265e+07	1.78299e+07	1.65529e+07	2.01863e+07	1.36178e+07	1.31552e+07	8.35353e+06	1.35122e+07	1.4307e+07	7.48993e+06	1.0729e+07	1.47819e+07	1.47248e+07	1.18428e+07	8.88353e+06	1.45028e+07	1.15295e+07	6.6336e+06	1.37571e+07	9.94104e+06	1.70642e+07	8.92238e+06	1.23461e+07	1.53038e+07	1.79238e+07	7.83185e+06	6.06741e+06	9.70995e+06	1.50939e+07	1.13073e+07	1.45327e+07
neg4305										830.592	C45 H85 O10 N1 P1	24.0612	3.30853e+06	4.01173e+06	5.37177e+06	3.33807e+06	4.53664e+06	2.99187e+06	3.68465e+06	5.66802e+06	3.77908e+06	3.10474e+06	2.04022e+06	1.33522e+07	2.67895e+06	3.8979e+06	2.95528e+06	1.77734e+06	2.31538e+06	2.56344e+06	3.53142e+06	2.80503e+06	2.08721e+06	2.77676e+06	2.89751e+06	1.68758e+06	2.26033e+06	3.62406e+06	3.33942e+06	6.90891e+06	3.8212e+06	3.36274e+06	3.35839e+06	1.81817e+06	2.43915e+06	2.15987e+06	2.99326e+06	2.66404e+06	3.53791e+06
neg4316										816.612	C45 H87 O9 N1 P1	19.4919	3.86114e+07	3.26774e+07	3.76358e+07	3.53341e+07	3.3941e+07	1.66211e+07	3.69296e+07	1.7732e+07	4.21776e+07	2.48535e+07	2.36335e+07	1.97425e+07	2.01128e+07	3.60707e+07	4.99942e+07	3.12484e+07	2.16805e+07	2.27543e+07	2.77965e+07	3.30159e+07	2.69345e+07	5.17662e+07	4.07253e+07	2.02646e+07	3.10513e+07	3.64815e+07	2.96762e+07	4.27237e+07	2.35142e+07	2.45775e+07	5.05902e+07	4.07558e+07	2.29229e+07	5.13187e+07	4.18099e+07	3.61394e+07	3.10781e+07
neg4317										756.591	C43 H83 O7 N1 P1	19.4919	757225	1.5222e+06	1.14376e+06	2.40913e+06	833041	1.02346e+06	714960	494689	1.30508e+06	838438	648802	954242	426909	1.13306e+06	1.53964e+06	1.00784e+06	982056	839739	467456	745023	678169	1.61832e+06	919857	936146	911649	1.09354e+06	806377	1.48069e+06	687801	348643	2.50488e+06	673298	776593	1.53847e+06	1.18938e+06	901146	713582
neg4319	PC(18:0e_18:2)+HCOO	PC(18:0e_18:2)	PC(36:2e)+HCOO	PC	(18:0e_18:2)	(18:0e)	(18:2)			816.612	C45 H87 O9 N1 P1	20.7464	7.85745e+07	105963756	9.45406e+07	1.39002e+07	1.0465e+08	7.12866e+07	82875139	7.05587e+07	7.25795e+07	7.05456e+07	8.07558e+07	8.58916e+07	5.78616e+07	7.95112e+07	5.06962e+07	1.08819e+08	6.62684e+07	7.68423e+07	5.94984e+07	6.45015e+07	8.7869e+07	8.67232e+07	7.46964e+07	7.53688e+07	8.24578e+07	7.56969e+07	4.28323e+07	6.22273e+07	9.37378e+07	5.44131e+07	1.2961e+08	8.36519e+07	4.50288e+07	8.46018e+07	7.81598e+07	5.85206e+07	116792778
neg433	Cer(d16:1_16:0)+HCOO	Cer(d16:1_16:0)	Cer(d32:1)+HCOO	Cer	(d16:1_16:0)	(d16:1)	(16:0)			554.479	C33 H64 O5 N1	18.8948	2.77303e+07	2.32413e+07	1.15054e+07	2.63732e+07	1.4057e+07	1.91207e+07	1.88933e+07	1.52438e+07	1.70501e+07	1.96416e+07	1.50936e+07	2.02054e+07	1.17623e+07	1.25029e+07	9.27516e+06	8.15856e+06	1.30704e+07	2.71146e+07	1.8299e+07	1.90475e+07	2.37158e+07	1.98342e+07	1.75677e+07	8.55209e+06	1.34786e+07	1.54674e+07	1.24419e+07	1.3942e+07	1.14619e+07	1.34868e+07	2.00836e+07	1.42756e+07	1.29584e+07	2.07726e+07	1.60269e+07	1.53129e+07	2.51809e+07
neg4333	PC(18:1_18:2)+HCOO	PC(18:1_18:2)	PC(36:3)+HCOO	PC	(18:1_18:2)	(18:1)	(18:2)			828.576	C45 H83 O10 N1 P1	19.4643	3.48573e+08	5.39326e+08	5.98258e+08	1292004559	5.54637e+08	501137837	1088458265	5.15589e+08	1061510193	8.16852e+08	497939344	7.63141e+08	5.61793e+08	6.37375e+08	4.00555e+08	2.34677e+08	3.25993e+08	732708149	9.60726e+08	8.62842e+08	4.85454e+08	4.53622e+08	417913764	3.99218e+08	4.62851e+08	3.61233e+08	869979729	5.34607e+08	558512640	4.23336e+08	7.18574e+08	4.0448e+08	2.44942e+08	3.64819e+08	1193356048	5.61358e+08	5.83932e+08
neg4334										768.555	C43 H79 O8 N1 P1	19.4643	1.98495e+08	2.64086e+08	4.82852e+08	495170317	4.74536e+08	324258877	5.41876e+08	3.20041e+08	2.70658e+08	5.3491e+08	3.35412e+08	4.81993e+08	3.84529e+08	4.17635e+08	2.17245e+08	1.39483e+08	1.78986e+08	5.05026e+08	3.53953e+08	4.76905e+08	2.61067e+08	3.71977e+08	3.90008e+08	3.03648e+08	4.37315e+08	419585187	3.328e+08	2.98303e+08	4.05205e+08	3.72882e+08	8.09154e+08	3.83253e+08	2.08126e+08	491958653	372366640	4.82665e+08	2.81653e+08
neg4347										814.597	C45 H85 O9 N1 P1	19.6496	3.25207e+08	3.40291e+08	3.19752e+08	3.10269e+08	242217107	1.69884e+08	2.65631e+08	2.72225e+08	3.21218e+08	3.57122e+08	283622857	3.62929e+08	154278547	3.09007e+08	4.02667e+08	2.92008e+08	1.93776e+08	2.42293e+08	2.69618e+08	322678877	2.50479e+08	4.71819e+08	3.58271e+08	1.91455e+08	2.97642e+08	3.18348e+08	2.64068e+08	3.85455e+08	2.72341e+08	2.31314e+08	4.97669e+08	3.44941e+08	2.6886e+08	4.4294e+08	3.58087e+08	3.27888e+08	308833400
neg4348										754.576	C43 H81 O7 N1 P1	19.6496	1.49387e+07	1.16737e+07	1.48481e+07	1.24133e+07	1.12315e+07	8.5169e+06	7.56187e+06	9.16723e+06	1.13739e+07	8.64534e+06	9.90305e+06	1.23736e+07	8.19254e+06	1.39285e+07	6.56765e+06	7.87133e+06	6.92008e+06	7.9899e+06	9.91899e+06	1.09159e+07	7.9607e+06	1.59021e+07	1.25473e+07	6.57173e+06	9.43835e+06	1.14233e+07	7.3036e+06	12982840	8.54171e+06	7.03204e+06	1.67103e+07	8.0054e+06	8.82609e+06	8.08612e+06	7.0956e+06	8.87992e+06	1.10911e+07
neg4349	PC(18:1e_18:2)+HCOO	PC(18:1e_18:2)	PC(36:3e)+HCOO	PC	(18:1e_18:2)	(18:1e)	(18:2)			814.597	C45 H85 O9 N1 P1	20.2896	2.86705e+08	4.80295e+08	4.67359e+08	3.70479e+08	4.4377e+08	2.74046e+08	4.20307e+08	3.0446e+08	4.22489e+08	3.41675e+08	3.74097e+08	3.37793e+08	2.36131e+08	3.47894e+08	3.19474e+08	4.2769e+08	3.45586e+08	4.07313e+08	2.99051e+08	2.67942e+08	3.48122e+08	4.80574e+08	4.1389e+08	3.26503e+08	3.63761e+08	358531731	2.29258e+08	3.63697e+08	298904611	2.22532e+08	9.0907e+08	5.35191e+08	346309925	6.07145e+08	5.05357e+08	3.88804e+08	6.66516e+08
neg4350										754.576	C43 H81 O7 N1 P1	20.2896	8.99335e+06	1.85672e+07	1.54817e+07	1.34673e+07	1.67408e+07	9.88924e+06	1.54889e+07	9.57602e+06	1.60018e+07	1.25752e+07	1.41086e+07	1.40964e+07	8.86495e+06	1.33897e+07	1.15672e+07	1.47786e+07	1.2015e+07	1.51479e+07	1.15538e+07	9.74616e+06	1.24475e+07	1.71597e+07	1.49547e+07	1.16759e+07	1.24795e+07	1.31794e+07	8.28381e+06	1.19467e+07	1.02299e+07	7.49108e+06	3.13541e+07	1.98738e+07	1.21196e+07	2.23636e+07	1.62797e+07	1.51627e+07	2.47597e+07
neg4360	PC(16:0_20:4)+HCOO	PC(16:0_20:4)	PC(36:4)+HCOO	PC	(16:0_20:4)	(16:0)	(20:4)			826.56	C45 H81 O10 N1 P1	17.6466	1.90677e+07	2.03426e+07	3.67405e+07	5.47631e+07	1.31866e+07	1.16619e+07	2.43985e+07	3.31053e+07	2.6481e+07	2.81815e+07	1.42616e+07	2.31781e+07	9.38603e+06	1.01494e+07	20598650	6.24259e+06	3.3272e+07	3.25645e+07	2.97405e+07	1.93928e+07	4.2178e+06	4.27631e+07	2.07718e+07	1.74704e+07	2.22311e+07	2.78575e+07	3.90191e+07	3.32059e+07	5.14853e+06	1.07059e+07	4.47157e+07	1.32697e+07	3.85375e+06	7.06012e+07	1.84661e+07	9.82401e+06	9.35461e+06
neg4362										826.56	C45 H81 O10 N1 P1	18.2278	2887066808	3725518353	2781864230	4147173556	3183008563	2154646333	3640444777	2928792175	3897526272	3186875111	3281105482	3046296706	2395178688	2361270025	3256047129	1846701858	3062425437	3776227153	3133133455	2564225300	1704488882	4293748991	3853762500	1710693623	3049837783	2777953751	3806031031	5312781602	1971069142	2106736461	5381645215	3183399460	1892970060	3413704452	3484872166	2452588038	2810191717
neg4364	PC(18:2_18:2)+HCOO	PC(18:2_18:2)	PC(36:4)+HCOO	PC	(18:2_18:2)	(18:2)	(18:2)			826.56	C45 H81 O10 N1 P1	18.95	8270748006	13247642649	11812314597	11562341121	13270117451	14752745813	13224944051	16435221461	13291524917	13804868600	12131943563	15993133579	11723755767	15005096143	9950821552	12781625236	11726302190	12540834881	14609390802	12572449900	14290193707	9676834863	8906315488	11326175119	12750355358	10316305352	12853636286	11639954070	13788298128	16719715243	10467375820	9542762751	4945035474	9647367005	11067793410	11260917457	10009506074
neg4365										766.539	C43 H77 O8 N1 P1	18.95	3.24897e+08	5.43023e+08	4.81319e+08	4.69221e+08	5.3349e+08	596321320	542963951	6.69085e+08	5.49467e+08	557846704	5.40375e+08	6.48097e+08	4.70952e+08	6.067e+08	3.97254e+08	5.11152e+08	4.76392e+08	504097691	5.894e+08	5.10461e+08	5.70222e+08	385271685	3.51237e+08	457132644	5.15594e+08	417260970	5.16531e+08	4.62162e+08	5.35048e+08	6.65654e+08	5.70562e+08	366836915	2.03559e+08	3.92587e+08	4.34183e+08	4.51736e+08	4.36311e+08
neg4366										766.539	C43 H77 O8 N1 P1	19.5632	9.67416e+06	1.21759e+07	1.01907e+07	7.88241e+07	3.97275e+07	1.77051e+07	1.73114e+07	4.03107e+07	2.09514e+07	2.92299e+07	2.13148e+07	3.70143e+07	1.72199e+07	3.49195e+07	5.39331e+07	1.01533e+07	8.19775e+06	1.29411e+07	3.24065e+07	1.11919e+07	1.23736e+07	1.62198e+07	4.77725e+07	1.01434e+07	2.02689e+07	9.30084e+06	2.62586e+07	4.3192e+07	1.67776e+07	2.28117e+07	2.18527e+07	2.81104e+07	1.73911e+07	1.4675e+07	1.2304e+07	2.20676e+07	2.9016e+07
neg4385	PC(16:0e_20:4)+HCOO	PC(16:0e_20:4)	PC(36:4e)+HCOO	PC	(16:0e_20:4)	(16:0e)	(20:4)			812.581	C45 H83 O9 N1 P1	19.7008	1318829862	2454547509	2204337574	2166299936	1695844264	1818498850	1845367637	1928263152	2157161917	1943807697	2047718211	2537350441	1706978100	2147005061	1740455919	1783353594	1361321373	1704732305	1942905657	2288410590	1797744033	1696507448	1552300781	1369113985	2032647097	1141803608	1626042350	1563040395	1918891431	1630973417	1765049277	1900145640	1124295729	1834323832	1598603717	1848413888	2053355053
neg4398										824.545	C45 H79 O10 N1 P1	17.5126	99675	475595	1.64595e+06	616869	300645	362231	978626	3.22642e+06	2.35445e+06	1.83959e+06	1.11658e+06	1.75798e+06	647720	222215	392858	38541.6	846906	1.39845e+06	1.32462e+06	825751	173314	240729	157255	779656	246158	407321	1.96428e+06	538021	352496	648459	517690	489387	64436.4	1.28307e+06	737401	612940	543499
neg4400	PC(16:1_20:4)+HCOO	PC(16:1_20:4)	PC(36:5)+HCOO	PC	(16:1_20:4)	(16:1)	(20:4)			824.545	C45 H79 O10 N1 P1	18.0114	1.28479e+08	2.77882e+08	3.11765e+08	229910790	2.93722e+08	2.18985e+08	3.59687e+08	4.13747e+08	3.27783e+08	3.44294e+08	3.01895e+08	4.61708e+08	2.02649e+08	1.85469e+08	187908479	1.04069e+08	2.28813e+08	2.69788e+08	347683170	2.70534e+08	1.65515e+08	2.17996e+08	1.67023e+08	2.36723e+08	1.86913e+08	1.62059e+08	4.19758e+08	2.67518e+08	2.23418e+08	3.99776e+08	2.42702e+08	2.07294e+08	6.88102e+07	262838689	2.1901e+08	2.03595e+08	2.44021e+08
neg4402	PC(16:0_20:5)+HCOO	PC(16:0_20:5)	PC(36:5)+HCOO	PC	(16:0_20:5)	(16:0)	(20:5)			824.545	C45 H79 O10 N1 P1	18.4996	3.7581e+08	1404773265	1261153502	9.64418e+08	6.30695e+08	1336143247	1375114329	3190536492	2180146765	1837385884	1793788013	1476014951	1673948645	906625179	6.17119e+08	7.7917e+08	1413298946	1882084909	1700192597	1337896588	1047569837	6.96536e+08	4.65023e+08	1320040796	7.01776e+08	1048128313	1662661706	5.85048e+08	1138981182	1253743876	6.29813e+08	7.65104e+08	2.30747e+08	1268441085	1206057558	1441861003	1093473408
neg441	Cer(d17:1_16:0)+HCOO	Cer(d17:1_16:0)	Cer(d33:1)+HCOO	Cer	(d17:1_16:0)	(d17:1)	(16:0)			568.495	C34 H66 O5 N1	19.3905	2.2723e+07	1.76243e+07	1.24987e+07	2.13877e+07	1.13054e+07	1.80888e+07	1.8182e+07	1.53716e+07	1.51884e+07	1.9337e+07	1.79457e+07	2.00489e+07	1.25724e+07	1.71219e+07	1.07633e+07	1.41036e+07	1.60989e+07	1.90053e+07	14109227	1.64136e+07	2.52715e+07	1.81586e+07	1.76449e+07	1.1251e+07	2.01282e+07	1.11662e+07	1.22584e+07	1.55454e+07	1.55912e+07	1.65074e+07	1.60937e+07	2.88452e+07	1.12746e+07	2.4858e+07	1.5272e+07	1.68115e+07	2.41041e+07
neg4413										750.544	C43 H77 O7 N1 P1	18.2499	5.48397e+06	6.84333e+06	5.0401e+06	5.4667e+06	3.08641e+06	6.19096e+06	5.74032e+06	4.5666e+06	4.68708e+06	4.53831e+06	5.25785e+06	5.39346e+06	4.90199e+06	7.58126e+06	3.83283e+06	6.08983e+06	4.86723e+06	5.30524e+06	4.61249e+06	5.45489e+06	8.80341e+06	6.09644e+06	6.35403e+06	4.73634e+06	6.07294e+06	4.60991e+06	2.99268e+06	4.02189e+06	5.37778e+06	5.06804e+06	5.83807e+06	7.74809e+06	4.02377e+06	6.65082e+06	6.0854e+06	6.10063e+06	8.07208e+06
neg4414										810.565	C45 H81 O9 N1 P1	18.8554	1.97684e+07	5.74954e+07	7.59994e+07	3.22879e+07	2.18999e+07	3.15925e+07	3.64527e+06	7.2718e+07	1.22049e+08	6.35429e+07	9.53194e+07	3.66417e+07	4.97792e+07	2.76654e+07	2.88648e+07	2.45045e+07	4.20471e+07	5.58619e+07	1.71893e+07	5.90235e+07	3.25784e+07	1.1422e+07	2.51054e+07	2.30239e+07	1.19352e+07	2.41578e+07	2.9873e+07	4.20926e+07	2.48091e+07	2.25179e+07	5.28014e+07	5.58573e+07	2.63171e+07	6.6282e+07	3.53056e+07	6.1414e+07	9.13488e+07
neg4416	PC(16:1e_20:4)+HCOO	PC(16:1e_20:4)	PC(36:5e)+HCOO	PC	(16:1e_20:4)	(16:1e)	(20:4)			810.565	C45 H81 O9 N1 P1	19.4856	6.70639e+08	1520403752	1305924089	8.51522e+08	1111771747	1201738805	1208922495	1175248237	1267320242	1142135329	1159079509	1836105790	9.39506e+08	1252201976	8.76307e+08	1389461501	1267159049	9.56458e+08	1111157133	9.6968e+08	1018651803	8.33655e+08	7.65664e+08	9.40531e+08	1140082242	6.23871e+08	6.45192e+08	8.83585e+08	1120184543	9.10649e+08	1211641484	1077205400	5.11754e+08	1311541722	9.47065e+08	8.13338e+08	1220500859
neg4417										750.544	C43 H77 O7 N1 P1	19.4856	2.83939e+07	6.72199e+07	5.05957e+07	3.32376e+07	4.74834e+07	5.0692e+07	5.46945e+07	4.9842e+07	6.9601e+07	4.94383e+07	4.43006e+07	8.1066e+07	3.36974e+07	5.10768e+07	3.57721e+07	5.08883e+07	5.33091e+07	5.26994e+07	4.19146e+07	3.54699e+07	4.43884e+07	3.58041e+07	2.79879e+07	3.75444e+07	4.89215e+07	2.29279e+07	4.15254e+07	3.95064e+07	4.72527e+07	3.87241e+07	4.36276e+07	2.21587e+07	1.7137e+07	5.66721e+07	4.72303e+07	2.99152e+07	4.23691e+07
neg4426										762.508	C43 H73 O8 N1 P1	16.6078	506807	1.72681e+06	1.6819e+06	2.15115e+06	658649	758423	1.2992e+06	733866	1.58018e+06	1.26778e+06	410800	1.13231e+06	810089	1.05317e+06	1.76756e+06	938654	1.5161e+06	1.03292e+06	1.46315e+06	902668	1.60067e+06	954139	1.10342e+06	497499	2.0392e+06	1.23985e+06	1.84009e+06	2.61603e+06	1.49527e+06	1.31246e+06	915340	733644	489819	880248	952061	978648	966650
neg4427	PC(16:1_20:5)+HCOO	PC(16:1_20:5)	PC(36:6)+HCOO	PC	(16:1_20:5)	(16:1)	(20:5)			822.529	C45 H77 O10 N1 P1	17.3179	2.195e+06	8.63924e+06	1.23277e+07	6.86736e+06	1.88355e+06	5.19232e+06	1.30388e+07	4.08282e+06	1.7183e+07	1.33939e+07	1.57565e+07	1.32845e+07	5.38439e+06	3.70092e+06	4.12911e+06	2.11617e+06	6.13818e+06	9.57377e+06	1.13396e+07	4.63716e+06	1.36037e+06	6.18192e+06	535986	8.47679e+06	3.64942e+06	3.33841e+06	1.46699e+07	5.73937e+06	2.96374e+06	7.42257e+06	4.11694e+06	6.29954e+06	818679	8.96026e+06	4.80746e+06	5.75973e+06	4.34325e+06
neg4428	PC(14:0_22:6)+HCOO	PC(14:0_22:6)	PC(36:6)+HCOO	PC	(14:0_22:6)	(14:0)	(22:6)			822.529	C45 H77 O10 N1 P1	17.8192	3.05946e+07	7.5253e+07	5.92906e+07	8.35601e+07	4.77434e+07	4.63378e+07	8.98473e+07	1.2661e+08	9.10732e+07	9.10534e+07	9.93667e+07	1.16193e+08	5.12191e+07	3.4178e+07	4.2389e+07	1.31345e+07	4.63943e+07	7.39527e+07	9.24244e+07	6.58689e+07	3.44962e+07	5.01476e+07	4.97892e+07	3.86992e+07	2.36972e+07	8.06704e+07	1.02275e+08	6.58318e+07	3.53257e+07	9.36168e+07	1.08958e+08	5.33728e+07	1.9461e+07	5.17557e+07	7.21714e+07	9.15493e+07	5.87618e+07
neg4446										846.623	C46 H89 O10 N1 P1	20.2699	2.67211e+07	4.09144e+07	3.4692e+07	6.03078e+07	3.55815e+07	2.25362e+07	5.42892e+07	2.96849e+07	4.09606e+07	4.18808e+07	3.83123e+07	3.60425e+07	2.82401e+07	4.46876e+07	3.50588e+07	2.28389e+07	2.64842e+07	3.55919e+07	3.8087e+07	3.04871e+07	2.83298e+07	5.58688e+07	4.33229e+07	2.25841e+07	3.79816e+07	3.64165e+07	4.97431e+07	5.32869e+07	2.43007e+07	3.75587e+07	8.19702e+07	4.39818e+07	2.47752e+07	9.26204e+07	4.32763e+07	1.07059e+08	5.60177e+07
neg4447	PC(19:1_18:0)+HCOO	PC(19:1_18:0)	PC(37:1)+HCOO	PC	(19:1_18:0)	(19:1)	(18:0)			846.623	C46 H89 O10 N1 P1	20.7526	1.14378e+08	6.78218e+07	5.04868e+07	118358814	7.10653e+07	6.37776e+07	9.97691e+07	3.97343e+07	6.48159e+07	1.37491e+08	7.29922e+07	147191647	4.5914e+07	6.05994e+07	5.959e+07	3.46243e+07	3.90069e+07	7.36859e+07	6.3133e+07	5.93268e+07	5.19582e+07	9.73435e+07	6.6349e+07	5.25146e+07	6.3998e+07	6.65927e+07	8.2998e+07	6.19743e+07	4.87644e+07	6.19035e+07	5.93556e+07	8.72765e+07	4.29983e+07	6.03069e+07	6.17605e+07	7.68152e+07	8.93225e+07
neg4457										844.607	C46 H87 O10 N1 P1	19.4688	1.47009e+07	1.79005e+07	1.53179e+07	2.57126e+07	8.52616e+06	1.01712e+07	4.16237e+07	8.67426e+06	1.33812e+07	1.87695e+07	2.15126e+07	2.03223e+07	1.28835e+07	1.69993e+07	1.13161e+07	8.68916e+06	9.05088e+06	2.38243e+07	1.16943e+07	1.27718e+07	1.45455e+07	3.22802e+07	1.45427e+07	1.44215e+07	1.57251e+07	2.01453e+07	1.18321e+07	1.48644e+07	1.39082e+07	1.40623e+07	1.9684e+07	3.79248e+07	1.17025e+07	2.4373e+07	1.61946e+07	3.94723e+07	4.31142e+07
neg4459	PC(19:0_18:2)+HCOO	PC(19:0_18:2)	PC(37:2)+HCOO	PC	(19:0_18:2)	(19:0)	(18:2)			844.607	C46 H87 O10 N1 P1	20.1667	1.90812e+08	302570186	2.17835e+08	4.22458e+08	2.13936e+08	1.7571e+08	3.75559e+08	2.27132e+08	2.89482e+08	2.99078e+08	2.65098e+08	2.55586e+08	181505650	3.2182e+08	250900934	1.6079e+08	1.91942e+08	2.47592e+08	2.72215e+08	2.00888e+08	2.11112e+08	4.00882e+08	3.06919e+08	165837120	2.68884e+08	2.67355e+08	3.19657e+08	3.7194e+08	1.82291e+08	187756340	5.54023e+08	3.10426e+08	1.78155e+08	276487966	4.81018e+08	3.21924e+08	2.30729e+08
neg446										584.526	C35 H70 O5 N1	19.8584	3.0783e+07	2.36822e+07	1.82223e+07	2.96246e+07	2.80576e+07	2.66303e+07	2.38197e+07	2.12998e+07	1.69922e+07	2.51469e+07	2.31307e+07	2.59766e+07	1.91876e+07	2.78618e+07	2.15118e+07	2.17569e+07	2.1158e+07	2.68458e+07	2.52878e+07	2.91372e+07	3.23308e+07	2.79746e+07	2.27041e+07	1.71305e+07	3.42088e+07	2.09291e+07	2.40581e+07	2.74225e+07	2.72146e+07	2.4077e+07	3.02159e+07	3.88587e+07	2.28964e+07	3.18049e+07	2.37648e+07	2.14656e+07	2.94378e+07
neg4466										782.571	C44 H81 O8 N1 P1	17.7649	1.65944e+06	2.11284e+06	1.63302e+06	1.98457e+06	2.35176e+06	2.42124e+06	1.81395e+06	1.74751e+06	1.74766e+06	1.91745e+06	2.10229e+06	1.98991e+06	1.38051e+06	2.34062e+06	1.42772e+06	2.59296e+06	1.29603e+06	2.06469e+06	1.89857e+06	1.6839e+06	2.71104e+06	1.83415e+06	1.96582e+06	1.99164e+06	2.32413e+06	1.82737e+06	1.44511e+06	1.98547e+06	2.0419e+06	2.78886e+06	2.93729e+06	2.5814e+06	1.04377e+06	2.33901e+06	1.99961e+06	1.55015e+06	2.10761e+06
neg4469	PC(17:0_20:3)+HCOO	PC(17:0_20:3)	PC(37:3)+HCOO	PC	(17:0_20:3)	(17:0)	(20:3)			842.592	C46 H85 O10 N1 P1	19.6356	1.55688e+08	141555432	1.22266e+08	2.04583e+08	7.00465e+07	7.79251e+07	330809096	1.54311e+08	9.18934e+07	148965915	4.25334e+08	2.5526e+08	9.91968e+07	3.7333e+08	8.32694e+07	5.02631e+07	7.81007e+07	1.99043e+08	9.28642e+07	1.06909e+08	1.79199e+08	2.47371e+08	1.10663e+08	1.23965e+08	1.22611e+08	1.51416e+08	9.44486e+07	1.17677e+08	1.08819e+08	1.9675e+08	1.38794e+08	3.10841e+08	1.1985e+08	197640307	1.2865e+08	3.41347e+08	3.65016e+08
neg447	Cer(d18:0_16:0)+HCOO	Cer(d18:0_16:0)	Cer(d34:0)+HCOO	Cer	(d18:0_16:0)	(d18:0)	(16:0)			584.526	C35 H70 O5 N1	20.262	4.00978e+07	3.95041e+07	2.27477e+07	6.14118e+07	2.12168e+07	3.68022e+07	2.80376e+07	3.48875e+07	2.65791e+07	2.78063e+07	3.00555e+07	4.18926e+07	2.43717e+07	4.59002e+07	3.82606e+07	2.97661e+07	6.53927e+07	4.30412e+07	2.94045e+07	4.12289e+07	5.02592e+07	2.91855e+07	3.45947e+07	4.24094e+07	3.30771e+07	3.45828e+07	2.62604e+07	2.12744e+07	2.94318e+07	4.67868e+07	2.43827e+07	4.41666e+07	2.05056e+07	2.38766e+07	2.71231e+07	2.96855e+07	2.76351e+07
neg4481										840.576	C46 H83 O10 N1 P1	18.8204	7.48465e+06	1.59972e+07	1.26538e+07	8.46501e+06	1.30556e+07	9.45465e+06	2.98177e+07	3.00155e+07	1.12869e+07	1.19084e+07	2.12022e+07	1.2759e+07	1.2231e+07	1.18626e+07	8.05109e+06	7.78115e+06	8.98411e+06	2.12478e+07	1.15926e+07	1.30645e+07	841136	9.78196e+06	1.23087e+07	9.31904e+06	8.25076e+06	1.23693e+07	1.08646e+07	9.34246e+06	1.65246e+07	9.89287e+06	1.1383e+07	1.39957e+07	2.74676e+06	1.69036e+07	6.62396e+06	1.66246e+07	1.68681e+07
neg4483	PC(17:0_20:4)+HCOO	PC(17:0_20:4)	PC(37:4)+HCOO	PC	(17:0_20:4)	(17:0)	(20:4)			840.576	C46 H83 O10 N1 P1	19.3397	345956763	2.54381e+08	1.70709e+08	3.4095e+08	3.91223e+08	137113784	605701847	5.39208e+08	1.51368e+08	6.06815e+08	7.25526e+08	3.92692e+08	173829810	3.24623e+08	2.80746e+08	6.24449e+08	1.20333e+08	251672942	1.46505e+08	153630359	6.26436e+08	2.06753e+08	1.35525e+08	3.0323e+08	1.88352e+08	2.205e+08	9.61855e+07	1.39118e+08	2.15288e+08	427609388	1.65871e+08	4.96537e+08	7.2174e+07	3.53509e+08	3.19468e+08	4.28755e+08	5.26731e+08
neg4484										780.555	C44 H79 O8 N1 P1	19.3397	7.92792e+06	1.58383e+07	1.53546e+07	1.09365e+07	1.35451e+07	1.53788e+07	2.17944e+07	1.80926e+07	2.16264e+07	1.50737e+07	1.57393e+07	2.22154e+07	1.37586e+07	1.98284e+07	1.01494e+07	1.54157e+07	1.47452e+07	1.0752e+07	1.92125e+07	1.19278e+07	2.62235e+07	1.1902e+07	9.80442e+06	1.50509e+07	1.45932e+07	1.27487e+07	1.25352e+07	1.42691e+07	2.09715e+07	2.58526e+07	1.68904e+07	3.05261e+07	4.39975e+06	1.63174e+07	1.00465e+07	1.58407e+07	1.74917e+07
neg4491										826.597	C46 H85 O9 N1 P1	19.9602	5.10166e+07	4.6057e+07	4.51619e+07	3.90848e+07	2.29449e+07	2.69538e+07	4.39533e+07	2.89377e+07	3.82599e+07	3.56472e+07	5.24572e+07	6.5986e+07	3.81116e+07	5.34985e+07	2.88549e+07	4.61395e+07	2.52104e+07	3.31032e+07	3.03854e+07	4.12051e+07	5.1322e+07	5.09474e+07	3.85884e+07	3.8755e+07	5.43068e+07	2.93573e+07	2.70145e+07	3.69603e+07	4.67477e+07	3.91527e+07	4.16999e+07	8.13156e+07	3.67744e+07	6.38289e+07	4.60174e+07	6.78656e+07	8.27093e+07
neg4499	PC(17:1_20:4)+HCOO	PC(17:1_20:4)	PC(37:5)+HCOO	PC	(17:1_20:4)	(17:1)	(20:4)			838.56	C46 H81 O10 N1 P1	18.47	2.32934e+07	7.83636e+07	5.70505e+07	4.5447e+07	4.4454e+07	4.41339e+07	1.22343e+08	6.99868e+07	1.01984e+08	1.00505e+08	1.25954e+08	8.53964e+07	5.02874e+07	6.62751e+07	2.86386e+07	3.7609e+07	6.56533e+07	8.35823e+07	7.69286e+07	7.07098e+07	5.94804e+07	5.22272e+07	5.43338e+07	8.67473e+07	41995638	6.42719e+07	6.66103e+07	6.01205e+07	6.71586e+07	7.8557e+07	4.11651e+07	9.16504e+07	1.43229e+07	9.47017e+07	4.44513e+07	9.05933e+07	8.99535e+07
neg4501	PC(17:0_20:5)+HCOO	PC(17:0_20:5)	PC(37:5)+HCOO	PC	(17:0_20:5)	(17:0)	(20:5)			838.56	C46 H81 O10 N1 P1	18.9704	6.84854e+06	1.95053e+07	2.05202e+07	1.66548e+07	1.57612e+07	1.76173e+07	3.53226e+07	3.77407e+07	2.76117e+07	2.20321e+07	2.79887e+07	2.85195e+07	2.29683e+07	1.38599e+07	8.53659e+06	9.83897e+06	1.80321e+07	1.7146e+07	1.84927e+07	1.55944e+07	1.27078e+07	1.52913e+07	1.21397e+07	1.78892e+07	1.3909e+07	1.28653e+07	1.95571e+07	1.0882e+07	1.29169e+07	2.63416e+07	2.1806e+07	2.31441e+07	7.55708e+06	2.97771e+07	1.79351e+07	2.91817e+07	2.68193e+07
neg4508	PC(20:4e_17:1)+HCOO	PC(20:4e_17:1)	PC(37:5e)+HCOO	PC	(20:4e_17:1)	(20:4e)	(17:1)			824.581	C46 H83 O9 N1 P1	19.7823	4.18844e+07	1.10393e+08	8.56174e+07	6.21868e+07	2.90279e+07	5.6045e+07	1.10901e+08	5.72173e+07	7.94361e+07	101039433	1.26477e+08	1.31741e+08	6.14716e+07	8.49261e+07	4.11861e+07	101431203	5.49847e+07	7.48959e+07	5.85232e+07	5.80122e+07	7.38969e+07	9.04845e+07	6.58076e+07	7.43239e+07	9.95147e+07	5.22425e+07	2.63613e+07	4.74092e+07	1.04692e+08	7.70465e+07	9.8956e+07	1.32564e+08	5.72024e+07	1.63022e+08	9.4636e+07	1.55731e+08	171000233
neg4517	PC(16:0_22:0)+HCOO	PC(16:0_22:0)	PC(38:0)+HCOO	PC	(16:0_22:0)	(16:0)	(22:0)			862.654	C47 H93 O10 N1 P1	21.1988	5.07329e+07	5.9251e+07	4.9054e+07	5.33605e+07	4.92006e+07	6.82748e+07	5.17817e+07	5.75893e+07	4.71939e+07	5.46572e+07	5.52092e+07	7.3773e+07	4.60537e+07	6.11366e+07	3.97419e+07	5.24129e+07	4.29772e+07	5.62562e+07	4.78953e+07	4.81291e+07	6.69551e+07	5.70829e+07	6.08544e+07	4.23316e+07	5.2497e+07	4.81916e+07	4.72973e+07	4.71647e+07	5.63019e+07	4.98589e+07	5.22841e+07	5.52901e+07	3.63777e+07	5.62613e+07	5.60759e+07	5.10217e+07	5.43768e+07
neg4519										848.675	C47 H95 O9 N1 P1	21.1536	2.73592e+06	3.97244e+06	2.89127e+06	2.44614e+06	1.15537e+07	3.82624e+06	2.93479e+06	2.93192e+06	4.04976e+06	2.37084e+06	4.54617e+06	3.43612e+06	2.53268e+06	6.38601e+06	2.18784e+06	4.22299e+06	2.85101e+06	3.35954e+06	3.97237e+06	1.9226e+06	4.24543e+06	4.41152e+06	3.39264e+06	4.04329e+06	4.7246e+06	3.1657e+06	2.84197e+06	5.20986e+06	2.32211e+06	4.35571e+06	1.09654e+07	3.86113e+06	2.9503e+06	4.65348e+06	5.45872e+06	2.8473e+06	3.88145e+06
neg4520	PC(16:0e_22:0)+HCOO	PC(16:0e_22:0)	PC(38:0e)+HCOO	PC	(16:0e_22:0)	(16:0e)	(22:0)			848.675	C47 H95 O9 N1 P1	21.6729	1.17315e+08	1.67075e+08	122785684	1.39843e+08	1.32037e+08	1.69711e+08	1.37277e+08	1.53332e+08	1.26697e+08	147473269	1.57723e+08	1.93593e+08	1.17951e+08	1.75256e+08	9.34825e+07	1.23194e+08	1.10312e+08	157117158	1.3321e+08	1.08023e+08	1.8643e+08	1.65097e+08	1.46031e+08	1.08022e+08	136905957	122277072	1.12121e+08	1.31474e+08	167087691	1.4587e+08	151762949	1.63993e+08	9.084e+07	1.60149e+08	1.59261e+08	1.49241e+08	1.5232e+08
neg4521										848.675	C47 H95 O9 N1 P1	22.1287	1.23472e+07	9.37591e+06	5.75425e+06	8.24021e+06	1.76101e+07	9.9024e+06	7.3984e+06	1.00586e+07	8.99211e+06	7.83949e+06	8.20042e+06	9.50267e+06	6.32451e+06	1.10127e+07	6.44539e+06	8.74338e+06	7.25364e+06	7.7867e+06	7.58343e+06	7.83764e+06	7.27693e+06	1.22818e+07	7.40773e+06	5.8708e+06	9.63124e+06	7.07955e+06	7.42138e+06	9.2047e+06	1.15517e+07	7.71531e+06	1.48181e+07	1.30921e+07	6.15667e+06	9.00271e+06	1.26081e+07	7.13765e+06	9.07604e+06
neg4526	PC(18:0_20:1)+HCOO	PC(18:0_20:1)	PC(38:1)+HCOO	PC	(18:0_20:1)	(18:0)	(20:1)			860.639	C47 H91 O10 N1 P1	20.4879	1.1734e+08	1.4233e+08	1.33883e+08	2.8422e+08	1.58261e+08	1.15398e+08	1.74397e+08	1.09346e+08	1.76895e+08	1.63647e+08	1.4493e+08	1.25254e+08	1.00068e+08	1.27971e+08	1.28419e+08	6.91468e+07	1.05152e+08	140049492	1.51593e+08	1.39664e+08	9.77909e+07	1.65757e+08	1.23598e+08	8.87417e+07	1.09842e+08	1.18169e+08	2.15231e+08	163232132	8.88243e+07	1.09604e+08	1.67602e+08	1.16141e+08	1.15769e+08	9.01631e+07	1.52683e+08	1.58619e+08	8.70453e+07
neg4527										860.639	C47 H91 O10 N1 P1	20.9441	1.15899e+08	1.39517e+08	1.25499e+08	2.21249e+08	1.60597e+08	1.11268e+08	1.53753e+08	1.13968e+08	1.63507e+08	1.49307e+08	1.32176e+08	1.44017e+08	9.70279e+07	1.27479e+08	104047650	7.58401e+07	1.02643e+08	1.12275e+08	1.22594e+08	1.48774e+08	1.28692e+08	1.50427e+08	1.19966e+08	1.05817e+08	1.05526e+08	9.75665e+07	1.92345e+08	1.25355e+08	1.08624e+08	8.83679e+07	1.28027e+08	1.25608e+08	6.77209e+07	8.34383e+07	118464640	1.04176e+08	9.17817e+07
neg4529	PC(14:1e_24:0)+HCOO	PC(14:1e_24:0)	PC(38:1e)+HCOO	PC	(14:1e_24:0)	(14:1e)	(24:0)			846.659	C47 H93 O9 N1 P1	21.3237	1.26771e+07	1.22228e+07	9.85208e+06	1.04308e+07	2.21199e+07	1.2956e+07	5.95353e+06	1.77651e+07	1.23301e+07	8.5613e+06	1.66385e+07	1.80623e+07	1.33227e+07	1.27169e+07	1.02863e+07	3.22443e+07	2.47699e+07	1.41284e+07	2.5182e+07	9.43678e+06	1.03144e+07	1.81082e+07	2.26476e+07	1.38881e+07	8.42546e+06	1.14651e+07	9.79155e+06	1.08058e+07	8.47921e+06	2.61172e+07	3.53417e+07	2.07638e+07	1.58605e+07	2.73571e+07	1.87373e+07	1.80957e+07	2.16865e+07
neg4530	PC(38:1e)+HCOO	PC(38:1e)	PC(38:1e)+HCOO	PC	(38:1e)	(38:1e)				846.659	C47 H93 O9 N1 P1	21.9714	6.98952e+07	7.83383e+07	8.78366e+07	5.06681e+07	8.52838e+07	8.43026e+07	7.25061e+07	7.4119e+07	6.83016e+07	5.14606e+07	6.66335e+07	5.50792e+07	5.21666e+07	8.82236e+07	6.76012e+07	9.02235e+07	5.78394e+07	7.14714e+07	8.64168e+07	5.70404e+07	5.95717e+07	6.67566e+07	6.02419e+07	5.90299e+07	9.62503e+07	4.8478e+07	6.20067e+07	7.04979e+07	4.72849e+07	5.46276e+07	1.22495e+08	6.60632e+07	6.51392e+07	7.58423e+07	6.38682e+07	7.01744e+07	7.63333e+07
neg4534	PC(20:1_18:1)+HCOO	PC(20:1_18:1)	PC(38:2)+HCOO	PC	(20:1_18:1)	(20:1)	(18:1)			858.623	C47 H89 O10 N1 P1	19.917	5.67e+08	8.70155e+08	9.71974e+08	1838138414	1053629178	8.92233e+08	1241363368	9.74179e+08	9.14236e+08	1210665722	1199835212	9.70197e+08	8.95765e+08	8.15358e+08	7.02181e+08	3.45259e+08	6.27995e+08	1035067661	1324380043	1214037066	7.321e+08	1070609494	6.18085e+08	5.69617e+08	6.71036e+08	769335169	1455320444	9.72167e+08	7.98851e+08	7.57024e+08	7.21377e+08	7.20373e+08	7.09544e+08	584819708	8.25025e+08	1096667124	7.72635e+08
neg4535	PC(20:0_18:2)+HCOO	PC(20:0_18:2)	PC(38:2)+HCOO	PC	(20:0_18:2)	(20:0)	(18:2)			858.623	C47 H89 O10 N1 P1	20.5738	7.58014e+08	9.18277e+08	8.69349e+08	1836064363	1033143287	7.5822e+08	1127277504	7.11987e+08	1150231682	1070431080	9.36094e+08	8.14775e+08	6.62577e+08	8.21557e+08	8.32864e+08	4.535e+08	6.77967e+08	9.14874e+08	9.86894e+08	9.0172e+08	6.37044e+08	1079389602	8.08998e+08	565192727	7.17266e+08	7.62592e+08	1380669356	1062389231	5.94934e+08	6.99838e+08	1040915202	7.55749e+08	7.46945e+08	5.94507e+08	960698548	1034690226	5.69401e+08
neg4536										798.602	C45 H85 O8 N1 P1	20.5738	2.46663e+07	2.98265e+07	2.91691e+07	5.86025e+07	3.13276e+07	2.53038e+07	3.79897e+07	2.38762e+07	3.64432e+07	3.60145e+07	3.06763e+07	2.71954e+07	2.03138e+07	2.68821e+07	2.73741e+07	1.42946e+07	2.17474e+07	2.83582e+07	3.10052e+07	2.76125e+07	2.05999e+07	3.3016e+07	2.57245e+07	1.69881e+07	2.46502e+07	2.52999e+07	4.45779e+07	3.61215e+07	1.90979e+07	2.14149e+07	1.81527e+07	2.27658e+07	2.20542e+07	1.93262e+07	2.72725e+07	3.39908e+07	1.85944e+07
neg454										582.51	C35 H68 O5 N1	18.8533	3.80522e+06	4.46094e+06	5.26722e+06	5.10467e+06	4.17093e+06	4.35984e+06	4.25535e+06	4.02483e+06	3.26293e+06	4.35579e+06	1.98912e+06	3.01856e+06	2.14147e+06	3.73387e+06	3.19974e+06	3.59191e+06	3.51736e+06	3.0622e+06	3.60245e+06	2.64086e+06	2.83372e+06	3.23543e+06	2.53126e+06	3.33039e+06	4.18589e+06	2.61551e+06	2.03282e+06	3.11351e+06	3.59494e+06	2.2617e+06	3.88797e+06	3.29285e+06	1.79663e+06	3.34944e+06	3.39705e+06	4.14235e+06	3.73446e+06
neg4543										784.623	C45 H87 O7 N1 P1	21.7581	7.96726e+06	5.64235e+06	6.4323e+06	5.27518e+06	8.67005e+06	5.32437e+06	6.59093e+06	6.22476e+06	2.0526e+06	6.47462e+06	7.90853e+06	8.99477e+06	5.65737e+06	7.63161e+06	7.29696e+06	1.15787e+07	3.64497e+06	6.75974e+06	6.63686e+06	3.6243e+06	3.16571e+06	8.68452e+06	8.31019e+06	3.82396e+06	7.8611e+06	3.72044e+06	5.50795e+06	6.5552e+06	3.17355e+06	6.10426e+06	1.04716e+07	1.01938e+07	5.80456e+06	6.4424e+06	5.29069e+06	3.9257e+06	7.28934e+06
neg4544	PC(20:1e_18:1)-CH3	PC(20:1e_18:1)	PC(38:2e)-CH3	PC	(20:1e_18:1)	(20:1e)	(18:1)			784.623	C45 H87 O7 N1 P1	22.2732	7.97829e+06	7.42783e+06	7.17246e+06	5.25824e+06	9.49245e+06	5.95653e+06	9.22159e+06	5.77155e+06	4.71453e+06	1.11761e+07	1.06751e+07	8.72432e+06	6.19235e+06	6.86521e+06	7.32698e+06	7.23653e+06	3.42286e+06	8.8535e+06	4.96665e+06	5.06042e+06	6.16334e+06	6.55701e+06	8.22366e+06	7.88699e+06	6.45359e+06	4.08765e+06	4.18628e+06	4.94595e+06	4.36587e+06	3.56857e+06	8.19418e+06	1.15794e+07	4.42543e+06	7.53371e+06	6.68953e+06	4.39605e+06	7.43218e+06
neg4554										856.607	C47 H87 O10 N1 P1	20.216	3713334240	5162843959	6300510107	11319863404	6830710724	5816106060	8119998864	6346294237	5941250337	7821913740	7755310258	6264836713	5800384547	5353128026	4624304968	2244581006	4039571357	8565414705	8579582208	7829426915	4686005413	6904283396	3937383743	3654071441	6131106950	4934485682	9404394200	6318414847	5190787272	7218803312	4429720857	4408906478	4552866889	3686431369	5258511932	7056356436	4825231939
neg4555										796.586	C45 H83 O8 N1 P1	20.216	1.21939e+08	1.73041e+08	2.12466e+08	392248140	2.31171e+08	1.9848e+08	2.8017e+08	2.14544e+08	2.01248e+08	2.67429e+08	2.71684e+08	2.11901e+08	1.98317e+08	1.79252e+08	150186123	7.13324e+07	1.34002e+08	2.25069e+08	2.97756e+08	2.67615e+08	1.55047e+08	2.39327e+08	1.27952e+08	1.18552e+08	1.43566e+08	1.64235e+08	3.19728e+08	2.11266e+08	1.69747e+08	148944874	1.47761e+08	1.44358e+08	1.49815e+08	1.18565e+08	1.70084e+08	2.34401e+08	1.58531e+08
neg4563	PC(18:0e_20:3)+HCOO	PC(18:0e_20:3)	PC(38:3e)+HCOO	PC	(18:0e_20:3)	(18:0e)	(20:3)			842.628	C47 H89 O9 N1 P1	20.4929	1.10375e+08	9.19937e+07	1.05321e+08	1.72124e+08	9.85994e+07	6.82626e+07	8.03427e+07	8.71777e+07	8.08267e+07	9.97925e+07	1.17275e+08	113259154	8.11556e+07	8.6751e+07	7.86472e+07	7.29645e+07	6.01294e+07	101792416	8.81645e+07	1.08113e+08	5.47183e+07	1.42253e+08	9.62601e+07	4.49973e+07	1.0221e+08	1.72911e+08	8.22101e+07	7.56323e+07	6.86194e+07	6.76266e+07	1.00121e+08	1.11775e+08	9.81292e+07	8.80545e+07	82051934	1.34421e+08	1.32329e+08
neg4566	PC(20:1e_18:2)-CH3	PC(20:1e_18:2)	PC(38:3e)-CH3	PC	(20:1e_18:2)	(20:1e)	(18:2)			782.607	C45 H85 O7 N1 P1	21.9607	3.29648e+07	2.58048e+07	2.57973e+07	2.67891e+07	3.10345e+07	2.53692e+07	3.37368e+07	2.15755e+07	2.12129e+07	3.39275e+07	3.82693e+07	2.67199e+07	2.7598e+07	2.7394e+07	3.76014e+07	3.41912e+07	1.82832e+07	3.52375e+07	2.65829e+07	1.5732e+07	1.54604e+07	2.92144e+07	3.85587e+07	2.02001e+07	2.89448e+07	1.73481e+07	1.96828e+07	3.14363e+07	1.77828e+07	1.74527e+07	5.12077e+07	5.05122e+07	1.78633e+07	3.09757e+07	3.50493e+07	2.01904e+07	2.90637e+07
neg4577										854.592	C47 H85 O10 N1 P1	19.1469	1172543571	7.2978e+08	1721672940	1965313062	1554808938	967292504	2130943314	4.68518e+08	6.93322e+08	2188115521	2104167811	1113586634	8.66449e+08	9.67152e+08	1443327683	5.67308e+08	4.11647e+08	7.95042e+08	6.6144e+08	4.41389e+08	463150083	1183893426	3.96668e+08	8.29465e+08	2361179010	8.08706e+08	1348932869	6.64418e+08	2037189687	4.50797e+08	6.75208e+08	1882867554	1358862441	1299836746	3.8617e+08	2398918011	7.29206e+08
neg4579										854.592	C47 H85 O10 N1 P1	19.7716	6387245379	10576938720	10443735664	8579958383	11745511786	11095920029	12026248033	13165550869	11554445398	11166627785	11036774217	12232273344	9814699875	11770090589	8431556641	8917426785	10470151755	9413691195	12330078052	11490468678	10029336667	6947437825	6907556930	8989057455	8507745265	8681003093	11633228809	11911882348	9940565247	13232463296	8768500072	7672444710	3919653629	8000496789	9896610379	8349201733	7196167298
neg458										536.505	C34 H66 O3 N1	19.9098	6.41177e+07	4.58464e+07	3.61273e+07	6.42485e+07	5.32443e+07	5.48413e+07	4.71108e+07	4.28525e+07	3.67073e+07	5.11611e+07	48896098	5.19423e+07	4.27754e+07	5.79917e+07	4.39092e+07	4.6777e+07	4.18658e+07	5.21932e+07	4.8503e+07	5.47495e+07	6.4432e+07	5.51971e+07	4.51624e+07	3.3985e+07	7.19773e+07	4.4293e+07	5.03319e+07	5.69708e+07	5.59732e+07	5.36203e+07	5.99397e+07	7.79622e+07	4.73138e+07	6.51957e+07	4.87044e+07	4.45154e+07	6.04939e+07
neg4580										794.571	C45 H81 O8 N1 P1	19.7716	2.11737e+08	3.70198e+08	3.50193e+08	2.82391e+08	4.11202e+08	3.83852e+08	4.2885e+08	4.44385e+08	4.10449e+08	3.80397e+08	3.77326e+08	4.22867e+08	3.27483e+08	4.003e+08	2.80851e+08	3.09461e+08	3.55388e+08	2.64385e+08	4.16022e+08	3.37269e+08	3.38363e+08	2.36192e+08	2.28194e+08	3.04127e+08	2.83448e+08	2.50853e+08	394917920	3.50571e+08	3.32704e+08	4.49322e+08	2.87208e+08	2.54783e+08	1.29772e+08	274059787	2.90203e+08	2.78758e+08	2.59167e+08
neg459	Cer(d18:1_16:0)+HCOO	Cer(d18:1_16:0)	Cer(d34:1)+HCOO	Cer	(d18:1_16:0)	(d18:1)	(16:0)			582.51	C35 H68 O5 N1	19.9098	3.93833e+08	2.91912e+08	2.21626e+08	3.842e+08	3.40328e+08	3.24042e+08	292123853	2.68333e+08	2.13636e+08	3.15077e+08	2.99775e+08	3.06298e+08	2.61386e+08	3.59445e+08	2.74133e+08	2.83356e+08	2.64127e+08	3.36774e+08	3.19523e+08	3.44366e+08	3.84519e+08	3.37235e+08	2.85451e+08	2.24317e+08	4.3656e+08	2.74485e+08	3.11401e+08	3.41535e+08	3.44427e+08	3.11337e+08	3.76365e+08	4.77566e+08	2.85304e+08	4.06165e+08	3.05586e+08	2.6918e+08	3.64511e+08
neg4591	PC(18:0e_20:4)+HCOO	PC(18:0e_20:4)	PC(38:4e)+HCOO	PC	(18:0e_20:4)	(18:0e)	(20:4)			840.612	C47 H87 O9 N1 P1	19.2984	1.88027e+08	2.43663e+08	2.57038e+08	2.0368e+08	218743264	1.82615e+08	2.11193e+08	2.12862e+08	2.16806e+08	2.2314e+08	2.17017e+08	251126262	166031101	2.5165e+08	2.04029e+08	2.40766e+08	1.68494e+08	1.49836e+08	1.70961e+08	2.40382e+08	205085822	1.92054e+08	1.73552e+08	1.47713e+08	211368496	1.55702e+08	1.89796e+08	1.6528e+08	2.01927e+08	1.6969e+08	1.73082e+08	1.82254e+08	1.05017e+08	1.93005e+08	1.56588e+08	1.67944e+08	1.64766e+08
neg4593	PC(18:1e_20:3)+HCOO	PC(18:1e_20:3)	PC(38:4e)+HCOO	PC	(18:1e_20:3)	(18:1e)	(20:3)			840.612	C47 H87 O9 N1 P1	19.878	1.28228e+08	7.54379e+07	1.22722e+08	1.23507e+08	7.45239e+07	7.25332e+07	8.2611e+07	4.91038e+07	7.92968e+07	9.91777e+07	1.01439e+08	7.03578e+07	6.94662e+07	9.22406e+07	9.5421e+07	9.5088e+07	4.50383e+07	8.225e+07	3.37988e+08	116523586	7.49046e+07	1.53927e+08	8.4857e+07	2.43817e+08	1.01744e+08	93197308	8.53248e+07	8.9201e+07	7.31544e+07	4.71314e+07	8.9812e+07	8.95564e+07	1.14432e+08	9.70812e+07	7.16364e+07	1.09742e+08	1.07007e+08
neg4605										852.576	C47 H83 O10 N1 P1	18.4527	1.36407e+08	2.25492e+08	2.02517e+08	1.97708e+08	2.25069e+08	1.78588e+08	2.42253e+08	2.42046e+08	2.6538e+08	2.10975e+08	1.96567e+08	2.83467e+08	1.87309e+08	1.66009e+08	1.79814e+08	1.37552e+08	1.68134e+08	220678873	2.37677e+08	1.7481e+08	1.40226e+08	1.83046e+08	1.83087e+08	1.34942e+08	1.82928e+08	1.46819e+08	2.50064e+08	2.48561e+08	1.66288e+08	2.05689e+08	2.37835e+08	1.84854e+08	7.78008e+07	178225665	2.05772e+08	1.61009e+08	1.72266e+08
neg4607	PC(18:1_20:4)+HCOO	PC(18:1_20:4)	PC(38:5)+HCOO	PC	(18:1_20:4)	(18:1)	(20:4)			852.576	C47 H83 O10 N1 P1	19.074	1568685899	2410528837	2530821384	2114244972	2738052865	2263937761	2629889241	2973300392	2644298504	2804822183	2725004439	2953672357	2158286873	2338009154	1876878678	2139926195	2048952345	2089012861	2508883887	2576989214	2006210066	2198694897	1675193362	2351590570	2739347848	1899619981	3205654937	2330387964	2568067638	2747800437	2230671018	2166104017	8.59764e+08	2551758382	1644427920	2162579484	2257654251
neg4608										792.555	C45 H79 O8 N1 P1	19.074	4.79442e+07	7.64108e+07	7.6409e+07	6.6092e+07	8.8143e+07	7.07564e+07	8.29557e+07	9.52815e+07	8.11166e+07	8.90765e+07	8.44483e+07	9.16316e+07	6.37417e+07	6.03062e+07	5.69157e+07	6.96995e+07	6.18665e+07	6.75176e+07	8.56427e+07	7.98555e+07	6.21517e+07	6.69645e+07	5.32837e+07	7.11835e+07	8.48952e+07	6.21108e+07	1.01824e+08	7.60041e+07	77356003	8.47386e+07	8.14046e+07	6.70896e+07	2.57567e+07	8.51671e+07	5.25416e+07	6.4302e+07	7.81852e+07
neg4609										852.576	C47 H83 O10 N1 P1	19.5649	1.66565e+06	2.25094e+06	2.1008e+06	3.24045e+06	850462	2.39351e+06	2.98512e+06	2.02947e+06	1.77756e+06	2.81119e+06	3.57986e+06	4.29076e+06	2.45893e+06	4.11699e+06	2.44345e+06	3.29735e+06	1.99322e+06	2.73599e+06	3.05431e+06	2.66615e+06	3.44903e+06	3.44682e+06	2.82312e+06	2.44155e+06	4.02656e+06	3.40322e+06	3.72055e+06	2.76547e+06	4.41077e+06	3.93555e+06	3.23468e+06	1.16257e+06	2.10856e+06	5.31195e+06	3.05821e+07	5.3969e+06	5.81393e+06
neg4621										838.597	C47 H85 O9 N1 P1	18.94	5.42102e+07	9.95449e+07	8.32819e+07	6.99084e+07	5.99409e+07	8.2609e+07	6.99353e+07	7.84848e+07	8.61861e+07	7.81217e+07	7.34144e+07	1.01823e+08	6.192e+07	8.84223e+07	5.89184e+07	8.47625e+07	6.59154e+07	5.28517e+07	7.23284e+07	7.80575e+07	7.10511e+07	6.93284e+07	6.59037e+07	7.18472e+07	6.82609e+07	5.83219e+07	5.664e+07	6.35911e+07	7.35381e+07	5.8316e+07	8.01465e+07	7.54005e+07	3.67311e+07	8.55074e+07	6.5647e+07	6.37771e+07	3.24741e+07
neg4623	PC(18:1e_20:4)+HCOO	PC(18:1e_20:4)	PC(38:5e)+HCOO	PC	(18:1e_20:4)	(18:1e)	(20:4)			838.597	C47 H85 O9 N1 P1	19.5107	1270259433	1669103368	1755747908	1391832580	1501098616	1257914816	1457063904	1451572173	1500251758	1544521565	1502141675	1717986661	1149973147	1728738891	1373769748	1668207099	1158764635	1067812706	1172256711	1646831178	1405991988	1322488070	1159042988	1031073168	1439467827	1072682235	1294989478	1143923807	1393184511	1188318615	1181141448	1267582630	7.28103e+08	1357643159	1056422236	1152194359	1161711544
neg4624										778.576	C45 H81 O7 N1 P1	19.5107	3.73845e+07	4.82286e+07	5.34789e+07	3.72648e+07	4.63112e+07	37038781	5.79561e+07	4.17782e+07	4.4683e+07	3.08192e+07	3.99593e+07	4.9022e+07	2.51126e+07	5.06923e+07	4.39233e+07	3.71045e+07	3.40133e+07	1.6919e+07	2.83223e+07	5.18127e+07	3.59132e+07	2.66111e+07	3.14893e+07	2.38181e+07	4.2652e+07	2.52772e+07	4.03688e+07	3.35764e+07	3.82584e+07	3.0714e+07	2.79981e+07	1.97489e+07	15982029	3.4009e+07	1.83663e+07	1.96468e+07	2.23282e+07
neg4625										838.597	C47 H85 O9 N1 P1	19.8763	5.52937e+07	9.30987e+07	1.98782e+08	1.83279e+08	6.72367e+07	1.61689e+08	1.92896e+08	1.63565e+08	5.96222e+07	1.99402e+08	8.18576e+07	2.45158e+08	1.9868e+08	256890049	4.62996e+07	2.37771e+08	1.29423e+08	1.76028e+08	1.6181e+08	1.70965e+08	1.63242e+08	2.42633e+08	4.29181e+07	1.75032e+08	2.37849e+08	1.33599e+08	142211679	1.72413e+08	2.38222e+08	1.68991e+08	1.0267e+08	296940597	1.02103e+08	2.72951e+08	172434690	2.94182e+08	3.28335e+08
neg4627										838.597	C47 H85 O9 N1 P1	20.3698	2.79134e+08	6.84574e+08	630519408	3.73976e+08	6.40409e+08	4.72145e+08	513038537	4.74818e+08	5.20818e+08	4.96592e+08	5.43382e+08	8.31633e+08	364282174	556676202	2.7772e+08	5.89713e+08	4.45372e+08	4.29854e+08	4.78444e+08	3.77307e+08	4.87336e+08	3.65052e+08	3.79079e+08	5.24923e+08	4.89346e+08	2.8638e+08	2.66347e+08	3.18069e+08	5.02769e+08	4.25391e+08	5.5535e+08	5.12187e+08	2.41153e+08	6.43986e+08	3.8314e+08	4.06653e+08	5.96208e+08
neg4628										778.576	C45 H81 O7 N1 P1	20.822	9.50448e+07	3.30861e+08	2.10405e+08	138433518	2.26395e+08	1.73213e+08	2.10528e+08	192869639	1.50684e+08	2.4763e+08	2.91961e+08	3.34302e+08	1.85313e+08	1.80555e+08	1.64152e+08	2.60946e+08	1.51242e+08	2.55342e+08	1.89255e+08	1.4659e+08	1.47106e+08	9.78311e+07	1.95333e+08	1.92341e+08	1.58933e+08	1.60359e+08	1.04136e+08	1.13355e+08	1.08159e+08	1.62571e+08	2.0478e+08	312438927	9.58109e+07	2.74027e+08	2.52075e+08	1.59328e+08	1.45109e+08
neg4639										850.56	C47 H81 O10 N1 P1	17.9564	1.4423e+07	1.61839e+07	2.10932e+07	6.69028e+07	1.96658e+07	1.03068e+07	1.67652e+07	2.11567e+07	2.30628e+07	2.05743e+07	1.34054e+07	3.40017e+07	6.74974e+06	8.21878e+06	1.85473e+07	4.089e+06	1.19837e+07	8.05485e+06	1.03263e+07	1.41629e+07	7.30556e+06	4.20714e+07	2.07972e+07	2.32075e+07	1.61915e+07	2.13111e+07	7.12099e+07	1.67342e+07	8.38696e+06	1.90754e+07	8.30001e+06	1.10117e+07	3.11611e+06	1.00705e+07	2.96392e+07	1.07056e+07	8.68438e+06
neg464										580.495	C35 H66 O5 N1	17.3119	540925	1.37266e+06	853346	485209	790104	307215	482428	1.24515e+06	279659	3.5502e+06	568458	276099	636221	2.44581e+06	1.89968e+06	1.03137e+06	399834	453141	536405	844724	369559	1.10928e+06	996533	669085	2.25793e+06	1.20155e+06	403916	1.30087e+06	2.45491e+06	1.19381e+06	2.54433e+06	1.69025e+06	1.74867e+06	557565	3.85251e+06	609260	2.71902e+06
neg4641	PC(16:0_22:6)+HCOO	PC(16:0_22:6)	PC(38:6)+HCOO	PC	(16:0_22:6)	(16:0)	(22:6)			850.56	C47 H81 O10 N1 P1	18.5935	6220292332	6250953120	5399206362	7507045351	7801430433	8141327004	5281849726	8281259151	6557400906	6990228986	5508406588	7036065594	3938489744	7735402477	4839442367	4419589144	4969539306	4365996078	5312229956	5987023130	7443076766	4963235155	4863022091	4800985472	4958863580	6740244239	6326046347	6855493154	6492885382	8735229050	4774054074	4556757577	2024821288	3915952852	3353104337	4672360218	4302801205
neg4642										790.539	C45 H77 O8 N1 P1	18.5935	2.30653e+08	3.0405e+08	286705499	2.95936e+08	335794697	3.31514e+08	3.16066e+08	3.06674e+08	338434588	3.09165e+08	2.36804e+08	3.58933e+08	165902719	2.90749e+08	2.50868e+08	1.89542e+08	2.14092e+08	2.09359e+08	3.69342e+08	3.77948e+08	3.08002e+08	3.03101e+08	2.38227e+08	2.50111e+08	1.80427e+08	356153834	2.51785e+08	3.53668e+08	3.1644e+08	4.18015e+08	1820925614	3.17617e+08	4.6038e+08	1081928723	506571874	4.43211e+08	1788024082
neg4644										790.539	C45 H77 O8 N1 P1	19.0626	4.24844e+06	3.80571e+06	5.70157e+06	1.62073e+07	1.32096e+07	1.02384e+07	1.00675e+07	1.99491e+07	1.41579e+07	1.17037e+07	1.02771e+07	9.27821e+06	4.31003e+06	1.6849e+07	8.87776e+06	3.2801e+06	3.41982e+06	3.90307e+06	7.1027e+06	2.33261e+06	4.26508e+06	7.41358e+06	3.47955e+06	5.05599e+06	5.89757e+06	3.99307e+06	8.85004e+06	1.5131e+07	4.46185e+06	1.42507e+07	7.61848e+06	1.29799e+07	3.38463e+07	4.88366e+06	1.64497e+06	7.42884e+06	1.87945e+08
neg4656	PC(16:0e_22:6)+HCOO	PC(16:0e_22:6)	PC(38:6e)+HCOO	PC	(16:0e_22:6)	(16:0e)	(22:6)			836.581	C47 H83 O9 N1 P1	18.7668	3.85718e+07	8.00592e+07	7.99696e+07	6.37506e+07	5.61545e+07	7.3055e+07	9.16332e+07	6.54138e+07	1.10626e+08	8.20008e+07	7.88373e+07	6.66049e+07	6.27627e+07	8.4561e+07	6.0132e+07	7.33426e+07	6.72923e+07	3.31084e+07	8.29569e+07	8.9858e+07	4.25014e+07	4.92094e+07	3.27292e+07	3.65193e+07	5.97363e+07	3.26424e+07	5.73916e+07	50782094	3.39092e+07	3.68789e+07	4.28481e+07	6.39154e+07	2.22574e+07	6.15762e+07	3.96825e+07	3.36843e+07	5.71401e+07
neg4658	PC(18:2e_20:4)+HCOO	PC(18:2e_20:4)	PC(38:6e)+HCOO	PC	(18:2e_20:4)	(18:2e)	(20:4)			836.581	C47 H83 O9 N1 P1	19.2571	227991857	5.08e+08	7.23868e+08	2.78669e+08	4.49283e+08	3.58722e+08	3.65015e+08	4.22912e+08	4.32772e+08	4.13946e+08	3.57423e+08	5.28627e+08	3.12002e+08	3.74444e+08	2.49867e+08	4.72515e+08	3.40667e+08	4.4956e+08	3.11528e+08	3.06968e+08	3.23655e+08	4.75671e+08	2.68219e+08	5.21562e+08	328020687	2.41023e+08	2.25238e+08	274481210	3.63608e+08	2.59249e+08	3.42312e+08	3.11209e+08	1.4716e+08	4.27788e+08	4.50751e+08	4.93527e+08	3.76853e+08
neg4659										776.56	C45 H79 O7 N1 P1	19.2571	5.76065e+06	1.90169e+07	1.85908e+07	6.14032e+06	1.47908e+07	1.51444e+07	1.41676e+07	1.594e+07	1.46023e+07	6.6947e+06	1.23468e+07	1.87314e+07	1.01532e+07	1.74925e+07	1.10615e+07	1.63714e+07	1.21099e+07	1.2144e+07	1.02319e+07	7.54739e+06	6.3849e+06	9.98122e+06	9.64681e+06	3.96784e+06	1.04785e+07	5.35651e+06	8.00976e+06	8.00042e+06	1.18324e+07	1.36879e+07	1.12296e+07	9.62994e+06	2.73353e+06	1.41398e+07	8.25909e+06	6.04206e+06	1.24614e+07
neg4660	PC(16:1e_22:5)+HCOO	PC(16:1e_22:5)	PC(38:6e)+HCOO	PC	(16:1e_22:5)	(16:1e)	(22:5)			836.581	C47 H83 O9 N1 P1	19.7192	3.97116e+07	1.06115e+08	6.65788e+07	7.15464e+07	8.00832e+07	5.69157e+07	8.61589e+07	7.42816e+07	8.91177e+07	8.35537e+07	103561119	1.16284e+08	7.01543e+07	9.30362e+07	4.60341e+07	9.80392e+07	5.79525e+07	5.82741e+07	6.64401e+07	6.55613e+07	6.2777e+07	5.97033e+07	6.39259e+07	6.62614e+07	8.11671e+07	4.97556e+07	5.36794e+07	6.61599e+07	7.7182e+07	5.93588e+07	1.4437e+08	9.47955e+07	5.75e+07	1.32154e+08	4.98707e+07	6.47762e+07	1.44674e+08
neg4672	PC(16:1_22:6)+HCOO	PC(16:1_22:6)	PC(38:7)+HCOO	PC	(16:1_22:6)	(16:1)	(22:6)			848.545	C47 H79 O10 N1 P1	17.8495	8.90632e+07	8.79757e+07	2.30705e+08	1.88213e+08	2.14414e+08	8.62624e+07	1.05214e+08	1.34905e+08	152041356	1.24781e+08	122930694	2.54093e+08	5.45882e+07	7.44052e+07	8.16238e+07	2.65648e+07	7.80648e+07	5.26826e+07	8.4794e+07	1.85885e+08	5.94419e+07	8.80215e+07	7.58681e+07	1.04198e+08	5.54911e+07	2.07757e+08	2.45786e+08	2.35017e+08	8.36514e+07	127070266	1.22724e+08	1.64637e+08	1.65153e+07	9.21209e+07	3.53008e+07	6.99597e+07	1.60959e+08
neg4673										788.524	C45 H75 O8 N1 P1	17.8495	5.48608e+07	8.03753e+07	5.07623e+07	6.87799e+07	4.85155e+07	6.73088e+07	6.12524e+07	7.61264e+07	6.17893e+07	6.67008e+07	5.96883e+07	6.61572e+07	5.95955e+07	7.17855e+07	3.59514e+07	3.38952e+07	4.96167e+07	7.03236e+07	6.61632e+07	6.73445e+07	8.17064e+07	6.82289e+07	5.58616e+07	4.03092e+07	4.98432e+07	5.12282e+07	4.46368e+07	5.45379e+07	5.22845e+07	6.12334e+07	6.8345e+07	6.49932e+07	3.00468e+07	6.29221e+07	6.18002e+07	6.08712e+07	7.53631e+07
neg4674										848.545	C47 H79 O10 N1 P1	18.3328	3.61224e+07	4.71016e+07	2.72692e+07	4.03169e+07	4.5176e+07	5.35961e+07	4.0183e+07	7.24822e+07	6.12166e+07	5.24223e+07	3.46297e+07	4.53837e+07	3.21426e+07	5.07591e+07	2.91839e+07	4.28714e+07	2.1264e+07	3.46722e+07	3.95611e+07	4.0841e+07	4.86094e+07	3.04114e+07	2.83654e+07	3.5142e+07	2.91774e+07	4.12363e+07	4.20059e+07	4.09106e+07	4.6904e+07	7.2036e+07	2.33791e+07	2.40162e+07	1.27771e+07	2.68747e+07	2.0161e+07	4.0726e+07	2.21713e+07
neg468	Cer(d18:2_16:0)+HCOO	Cer(d18:2_16:0)	Cer(d34:2)+HCOO	Cer	(d18:2_16:0)	(d18:2)	(16:0)			580.495	C35 H66 O5 N1	18.7905	3.97604e+07	2.67333e+07	2.36899e+07	4.07922e+07	4.69485e+07	3.53187e+07	3.48793e+07	3.05484e+07	2.95907e+07	3.5266e+07	2.66818e+07	3.35107e+07	2.32779e+07	2.96951e+07	3.0432e+07	4.02427e+07	2.66474e+07	3.25625e+07	3.14514e+07	3.18408e+07	3.86662e+07	3.75902e+07	3.19323e+07	2.28288e+07	4.15807e+07	3.33482e+07	3.21725e+07	3.18543e+07	3.44397e+07	3.20498e+07	3.5709e+07	4.37406e+07	2.28497e+07	5.53304e+07	2.79398e+07	3.301e+07	3.61404e+07
neg4681										834.565	C47 H81 O9 N1 P1	18.4483	7.0304e+06	2.51883e+07	2.93044e+07	1.31483e+07	1.22742e+07	1.72972e+07	1.47542e+07	1.46118e+07	3.87254e+07	1.94653e+07	14641911	3.15484e+07	1.41393e+07	1.55375e+07	1.27371e+07	1.75432e+07	2.09177e+07	1.28607e+07	1.86171e+07	1.4977e+07	1.50094e+07	1.59132e+07	1.23278e+07	1.28983e+07	1.4447e+07	1.22499e+07	1.44422e+07	1.79095e+07	1.4551e+07	1.35173e+07	1.95774e+07	1.33062e+07	6.58933e+06	2.00337e+07	1.26766e+07	9.56184e+06	1.18222e+07
neg4682	PC(16:1e_22:6)+HCOO	PC(16:1e_22:6)	PC(38:7e)+HCOO	PC	(16:1e_22:6)	(16:1e)	(22:6)			834.565	C47 H81 O9 N1 P1	19.0322	3.59307e+07	7.06137e+07	6.82581e+07	4.55102e+07	5.86028e+07	5.94341e+07	7.42216e+07	5.72509e+07	6.86987e+07	6.07755e+07	6.65968e+07	7.97895e+07	4.66226e+07	5.84623e+07	4.00351e+07	5.01329e+07	6.46177e+07	4.04598e+07	4.76577e+07	5.2843e+07	5.59936e+07	4.33721e+07	5.0964e+07	6.16314e+07	3.98566e+07	5.01018e+07	3.9094e+07	5.20981e+07	5.49178e+07	5.31378e+07	8.52318e+07	7.58188e+07	3.99653e+07	8.56092e+07	4.92195e+07	6.22189e+07	1.02829e+08
neg4689	PC(16:2e_22:6)+HCOO	PC(16:2e_22:6)	PC(38:8e)+HCOO	PC	(16:2e_22:6)	(16:2e)	(22:6)			832.55	C47 H79 O9 N1 P1	18.4889	3.87243e+06	3.44749e+06	3.61474e+06	2.23564e+06	3.07131e+06	6.45491e+06	2.40889e+06	3.21962e+06	2.29396e+06	3.03993e+06	4.61096e+06	2.87181e+06	2.96856e+06	4.64299e+06	2.35079e+06	6.17057e+06	3.39943e+06	1.95332e+06	2.6888e+06	4.03098e+06	8.49312e+06	2.08582e+06	2.56624e+06	4.66498e+06	3.43382e+06	2.31103e+06	1.52009e+06	1.60704e+06	7.16038e+06	2.86251e+06	1.07731e+07	4.27392e+06	4.31716e+06	6.04918e+06	3.20528e+06	3.7069e+06	1.06274e+07
neg469	Cer(d34:2)-H	Cer(d34:2)	Cer(d34:2)-H	Cer	(d18:2_16:0)	(d18:2)	(16:0)			534.489	C34 H64 O3 N1	18.7905	6.78953e+06	3.47493e+06	3.16437e+06	5.46275e+06	5.99983e+06	5.35383e+06	4.86702e+06	4.21888e+06	3.10689e+06	4.83298e+06	5.01146e+06	5.19977e+06	3.19676e+06	3.6167e+06	5.50895e+06	6.87014e+06	3.98991e+06	5.81439e+06	5.59928e+06	5.33685e+06	6.22662e+06	5.38587e+06	5.26442e+06	3.93254e+06	7.82113e+06	4.28112e+06	4.85156e+06	5.20075e+06	5.54585e+06	5.67213e+06	6.43432e+06	6.94924e+06	3.75653e+06	9.20367e+06	4.00961e+06	5.00478e+06	5.84257e+06
neg4703										868.607	C48 H87 O10 N1 P1	19.2558	4.37126e+06	6.61103e+06	8.31311e+06	6.86899e+06	5.47496e+06	6.24095e+06	1.76987e+07	1.06536e+07	7.45732e+06	7.85594e+06	9.15363e+06	1.0579e+07	5.49532e+06	7.4548e+06	4.0087e+06	9.3155e+06	6.58685e+06	5.35651e+06	6.57767e+06	8.34788e+06	7.72466e+06	6.92027e+06	4.34951e+06	7.38874e+06	6.73097e+06	5.1866e+06	9.22442e+06	5.66073e+06	7.26385e+06	9.91221e+06	5.21336e+06	1.21386e+07	2.08008e+06	1.22774e+07	4.09555e+06	1.09298e+07	9.12947e+06
neg4704	PC(19:0_20:4)+HCOO	PC(19:0_20:4)	PC(39:4)+HCOO	PC	(19:0_20:4)	(19:0)	(20:4)			868.607	C48 H87 O10 N1 P1	19.8452	2.14478e+07	4.5502e+07	3.04535e+07	3.82489e+07	2.41902e+07	1.96166e+07	161163866	7.59672e+07	2.66776e+07	4.12268e+07	1.24401e+08	6.85099e+07	8.96033e+07	1.6086e+08	1.42649e+07	3.98212e+07	2.69636e+07	5.12509e+07	4.03555e+07	2.68921e+07	1.18425e+08	4.3615e+07	7.63788e+07	6.68427e+07	3.59181e+07	4.29921e+07	8.24927e+07	8.80556e+07	3.47401e+07	5.15433e+07	3.22973e+07	1.2888e+08	1.85715e+07	7.47564e+07	5.73728e+07	1.11336e+08	8.49317e+07
neg4711										854.628	C48 H89 O9 N1 P1	20.4718	1.49627e+07	3.80207e+07	1.24254e+07	2.07764e+07	8.92679e+06	1.31972e+07	2.49359e+07	1.09611e+07	1.24039e+07	1.32576e+07	1.55368e+07	2.36046e+07	1.75463e+07	2.27518e+07	8.03468e+06	4.62779e+06	7.36304e+06	1.22539e+07	1.56358e+07	1.05616e+07	1.76676e+07	1.99062e+07	1.34318e+07	1.46198e+07	2.54895e+07	1.38079e+07	1.02417e+07	1.02929e+07	2.03633e+07	2.05574e+07	1.28726e+07	4.39351e+07	1.0318e+07	2.45727e+07	2.21288e+07	2.63462e+07	3.2556e+07
neg4719										866.592	C48 H85 O10 N1 P1	19.0893	1.31385e+07	6.75464e+06	5.25341e+06	1.36486e+07	4.0454e+06	4.32897e+06	1.36171e+07	4.01499e+06	6.00973e+06	5.18413e+06	3.51366e+07	9.67131e+06	4.18756e+06	7.68944e+06	4.1001e+06	4.28915e+06	1.84599e+07	5.47977e+06	5.60682e+06	6.9688e+06	6.70285e+06	6.83498e+06	9.88491e+06	8.37199e+06	5.90618e+06	1.22399e+07	3.49026e+06	1.17318e+07	5.26655e+06	2.71738e+07	4.85491e+06	1.89877e+07	2.37091e+06	1.07706e+07	3.84662e+06	1.39001e+07	1.8131e+07
neg4720	PC(17:0_22:5)+HCOO	PC(17:0_22:5)	PC(39:5)+HCOO	PC	(17:0_22:5)	(17:0)	(22:5)			866.592	C48 H85 O10 N1 P1	19.5277	3.19909e+07	4.86568e+07	4.98649e+07	4.3126e+07	4.17958e+07	3.98644e+07	8.44867e+07	6.25397e+07	5.40497e+07	9.60586e+07	6.80011e+07	6.97083e+07	4.32146e+07	5.57893e+07	3.15268e+07	4.25977e+07	4.60487e+07	4.15804e+07	4.4763e+07	4.80753e+07	4.26408e+07	8.26613e+07	3.44234e+07	5.42044e+07	7.43651e+07	4.25195e+07	6.69275e+07	4.07621e+07	4.98991e+07	6.49521e+07	3.96615e+07	7.26068e+07	1.53056e+07	7.10173e+07	3.17839e+07	6.62001e+07	6.04034e+07
neg4727	PC(20:4e_19:1)+HCOO	PC(20:4e_19:1)	PC(39:5e)+HCOO	PC	(20:4e_19:1)	(20:4e)	(19:1)			852.612	C48 H87 O9 N1 P1	20.1079	2.63948e+07	2.7178e+07	1.36198e+07	1.30051e+07	6.94454e+06	9.13768e+06	3.2719e+07	1.55081e+07	8.59525e+06	1.5217e+07	1.23888e+07	4.46286e+07	8.78834e+06	3.45869e+07	4.57477e+06	1.38368e+07	8.85239e+06	2.04023e+07	1.01928e+07	1.11161e+06	1.53824e+07	1.01361e+07	1.04176e+07	2.1398e+07	1.27682e+07	1.01759e+07	1.26035e+07	8.3405e+06	1.58377e+07	2.32917e+07	3.36894e+07	5.6089e+07	9.96471e+06	1.97907e+07	1.83843e+07	2.57806e+07	2.4665e+07
neg4736	PC(17:0_22:6)+HCOO	PC(17:0_22:6)	PC(39:6)+HCOO	PC	(17:0_22:6)	(17:0)	(22:6)			864.576	C48 H83 O10 N1 P1	19.1985	6.58451e+07	8.46933e+07	3.85893e+07	5.4185e+07	1.93672e+07	2.97375e+07	1.14707e+08	7.02424e+07	4.07336e+07	6.97364e+07	5.56275e+07	7.11383e+07	2.74329e+07	6.61036e+07	2.00076e+07	6.3995e+07	3.19243e+07	5.26171e+07	2.43907e+07	4.10267e+07	5.76262e+07	6.45587e+07	56360969	7.23315e+07	3.07297e+07	1.04908e+08	2.6767e+07	1.00259e+08	4.33924e+07	8.88246e+07	6.1002e+07	1.4069e+08	2.43177e+07	1.4426e+08	5.06369e+07	1.0852e+08	1.38346e+08
neg4743	PC(17:1_22:6)+HCOO	PC(17:1_22:6)	PC(39:7)+HCOO	PC	(17:1_22:6)	(17:1)	(22:6)			862.56	C48 H81 O10 N1 P1	18.4461	5.42064e+06	4.65825e+06	6.94923e+06	5.10364e+06	8.6849e+06	4.69348e+06	9.52903e+06	4.65291e+06	6235695	7.34256e+06	7.26582e+06	1.06822e+07	1.7554e+06	5.18953e+06	3.05254e+06	1.86022e+06	5.45334e+06	2.74534e+06	2.44163e+06	4.2936e+06	3.87749e+06	5.1121e+06	7.39532e+06	6.04397e+06	3.23416e+06	7.32367e+06	8.16137e+06	1.03727e+07	3.96685e+06	1.16633e+07	5.39155e+06	1.04213e+07	1.29984e+06	8.55348e+06	1.85909e+06	6.44992e+06	9.56271e+06
neg4744										890.686	C49 H97 O10 N1 P1	20.8742	1.9309e+06	3.62013e+06	2.07057e+06	2.54314e+06	2.72333e+06	3.74086e+06	3.50489e+06	3.77313e+06	3.13328e+06	4.30055e+06	3.53496e+06	3.99412e+06	2.6486e+06	3.14685e+06	2.05174e+06	2.84495e+06	3.40896e+06	3.39591e+06	4.23273e+06	3.78158e+06	4.76754e+06	3.82922e+06	5.20239e+06	6.44915e+06	3.44301e+06	3.67532e+06	2.47388e+06	3.07702e+06	2.57716e+06	2.44085e+06	5.16391e+06	4.0833e+06	1.97393e+06	4.15333e+06	2.90771e+06	1.43233e+06	3.47542e+06
neg4745										890.686	C49 H97 O10 N1 P1	21.5083	1.58721e+06	2.24821e+06	2.20442e+06	2.33448e+06	2.64422e+06	2.8825e+06	2.76734e+06	1.96623e+06	2.81326e+06	1.97908e+06	2.62805e+06	1.96656e+06	2.22498e+06	2.02624e+06	1.74013e+06	1.96079e+06	5.17435e+06	512649	2.98211e+06	2.6599e+06	2.77224e+06	3.84124e+06	1.45379e+06	2.04259e+06	2.41199e+06	1.7406e+06	2.11515e+06	2.22499e+06	2.72279e+06	971620	3.53792e+06	2.30093e+06	2.72564e+06	2.05147e+06	2.54826e+06	1.53881e+06	2.29014e+06
neg4746	PC(16:0_24:0)+HCOO	PC(16:0_24:0)	PC(40:0)+HCOO	PC	(16:0_24:0)	(16:0)	(24:0)			890.686	C49 H97 O10 N1 P1	22.0661	4.25336e+06	6.35099e+06	3.12484e+06	4.36521e+06	8.40333e+06	4.53767e+06	4.09154e+06	5.00011e+06	6.18601e+06	4.87847e+06	5.17944e+06	4.54061e+06	3.83808e+06	6.04339e+06	3.69335e+06	4.82724e+06	3.50276e+06	4.79683e+06	5.06532e+06	3.83366e+06	4.61503e+06	6.29779e+06	3.30006e+06	3.23412e+06	4.81687e+06	3.37086e+06	4.16167e+06	4.13802e+06	4.53074e+06	2.98814e+06	7.17529e+06	5.36308e+06	2.89084e+06	3.51926e+06	5.51171e+06	3.81083e+06	3.61696e+06
neg4748	PC(16:0e_24:0)+HCOO	PC(16:0e_24:0)	PC(40:0e)+HCOO	PC	(16:0e_24:0)	(16:0e)	(24:0)			876.706	C49 H99 O9 N1 P1	21.7005	8.16098e+06	1.16882e+07	7.69651e+06	6.77384e+06	2.1271e+07	1.13151e+07	7.79803e+06	9.00581e+06	9.87256e+06	7.42743e+06	1.05903e+07	8.16492e+06	7.6424e+06	1.58635e+07	6.3169e+06	1.20779e+07	6.47097e+06	1.04977e+07	1.15432e+07	7.13142e+06	7.81947e+06	9.99745e+06	7.75503e+06	9.69824e+06	1.47826e+07	8.61874e+06	6.95298e+06	1.06563e+07	7.46694e+06	6.47146e+06	2.3551e+07	9.14096e+06	7.3089e+06	1.16982e+07	1.14676e+07	7.88434e+06	1.00826e+07
neg4750	PC(18:0e_22:0)+HCOO	PC(18:0e_22:0)	PC(40:0e)+HCOO	PC	(18:0e_22:0)	(18:0e)	(22:0)			876.706	C49 H99 O9 N1 P1	22.7713	7.05326e+06	7.26127e+06	3.33188e+06	4.5499e+06	8.55761e+06	6.98041e+06	5.26044e+06	6.96008e+06	4.38597e+06	5.33102e+06	6.78447e+06	6.33098e+06	5.16707e+06	7.00809e+06	4.66963e+06	5.61803e+06	4.33264e+06	5.60417e+06	5.46167e+06	6.12687e+06	4.82457e+06	7.15528e+06	4.58747e+06	3.37013e+06	6.4905e+06	3.69449e+06	5.41344e+06	4.93205e+06	6.9502e+06	4.9969e+06	6.37822e+06	6.64787e+06	2.71488e+06	5.57173e+06	6.11187e+06	4.3485e+06	5.23933e+06
neg4754										888.67	C49 H95 O10 N1 P1	21.1033	1.07116e+06	3.08004e+06	1.87209e+06	3.07061e+06	2.26788e+06	2.00165e+06	2.84032e+06	2.06931e+06	3.86833e+06	2.07966e+06	1.44803e+06	1.67467e+06	1.37328e+06	1.50283e+06	2.9073e+06	740320	1.64737e+06	2.68213e+06	4.30374e+06	1.8647e+06	2.20666e+06	2.11823e+06	1.83002e+06	2.32635e+06	1.92782e+06	2.13484e+06	3.78041e+06	4.10165e+06	1.98563e+06	1.43779e+06	5.52228e+06	2.9392e+06	1.26003e+06	3.29671e+06	2.92548e+06	3.58687e+06	3.54216e+06
neg4755	PC(18:1_22:0)+HCOO	PC(18:1_22:0)	PC(40:1)+HCOO	PC	(18:1_22:0)	(18:1)	(22:0)			888.67	C49 H95 O10 N1 P1	21.6635	1.80215e+07	2.09527e+07	1.7617e+07	2.02358e+07	2.07887e+07	1.65858e+07	2.00243e+07	1.56131e+07	2.24036e+07	2.12413e+07	1.65058e+07	1.33842e+07	1.34517e+07	2.15077e+07	1.53696e+07	1.88743e+07	1.58705e+07	1.56367e+07	1.68446e+07	2.02012e+07	2.80323e+07	2.68059e+07	1.42803e+07	1.51214e+07	2.3216e+07	1.46696e+07	1.97087e+07	1.61937e+07	1.93103e+07	1.19314e+07	2.6667e+07	2.00554e+07	7.3089e+06	1.3282e+07	1.7149e+07	1.38762e+07	1.06659e+07
neg476	Cer(d18:1_17:0)+HCOO	Cer(d18:1_17:0)	Cer(d35:1)+HCOO	Cer	(d18:1_17:0)	(d18:1)	(17:0)			596.526	C36 H70 O5 N1	20.372	2.16442e+07	1.54848e+07	1.25464e+07	2.02903e+07	1.41241e+07	1.86904e+07	2.40785e+07	1.683e+07	1.4352e+07	1.97443e+07	1.75848e+07	1.79685e+07	1.62834e+07	2.14617e+07	1.17403e+07	1.20498e+07	1.22113e+07	1.93327e+07	1.37176e+07	1.68438e+07	2.95379e+07	1.73685e+07	1.7268e+07	1.09827e+07	1.72807e+07	1.41632e+07	1.27031e+07	1.84445e+07	1.68504e+07	2.78593e+07	1.2677e+07	3.17642e+07	1.4943e+07	2.41815e+07	1.38502e+07	1.65196e+07	3.50965e+07
neg4760	PC(22:0_18:2)+HCOO	PC(22:0_18:2)	PC(40:2)+HCOO	PC	(22:0_18:2)	(22:0)	(18:2)			886.654	C49 H93 O10 N1 P1	21.2861	2.26733e+07	3.40368e+07	2.92529e+07	4.6911e+07	3.65187e+07	2.34666e+07	3.02141e+07	2.32345e+07	4.58056e+07	3.3583e+07	2.81838e+07	2.59601e+07	2.71277e+07	2.90875e+07	3.3636e+07	1.98056e+07	2.44935e+07	2.23632e+07	3.49434e+07	2.35161e+07	1.88077e+07	3.87407e+07	2.81746e+07	1.60944e+07	2.93522e+07	2.44029e+07	4.02346e+07	4.16174e+07	1.94779e+07	1.61549e+07	6.16663e+07	2.85241e+07	1.80761e+07	2.1001e+07	3.99178e+07	2.64003e+07	1.92558e+07
neg4766	PC(18:2e_22:0)+HCOO	PC(18:2e_22:0)	PC(40:2e)+HCOO	PC	(18:2e_22:0)	(18:2e)	(22:0)			872.675	C49 H95 O9 N1 P1	21.4459	4.50164e+07	3.11137e+07	2.47647e+07	3.25849e+07	3.68301e+07	3.18567e+07	2.79721e+07	2.53478e+07	2.5392e+07	2.39884e+07	3.26383e+07	3.36469e+07	1.86379e+07	4.06461e+07	3.3186e+07	3.55348e+07	2.65376e+07	2.78313e+07	2.21004e+07	2.48512e+07	2.24137e+07	4.52985e+07	3.63004e+07	1.43523e+07	1.42635e+07	2.68638e+07	9.73859e+06	3.61683e+07	2.71395e+07	3.02206e+07	5.3288e+07	3.97171e+07	2.10865e+07	3.71842e+07	5.20206e+07	3.33058e+07	3.03737e+07
neg4771	PC(22:1_18:2)+HCOO	PC(22:1_18:2)	PC(40:3)+HCOO	PC	(22:1_18:2)	(22:1)	(18:2)			884.639	C49 H91 O10 N1 P1	20.4031	9.29741e+07	9.89357e+07	1.14716e+08	2.46215e+08	2.35665e+08	1.29157e+08	2.01196e+08	119457479	1.14716e+08	2.28392e+08	1.5663e+08	2.05372e+08	1.36243e+08	184926542	8.74932e+07	1.03272e+08	1.03788e+08	1.32415e+08	2.98843e+08	2.06903e+08	1.18281e+08	1.35395e+08	8.16154e+07	8.35499e+07	1.63723e+08	9.16493e+07	2.78833e+08	1.5784e+08	1.5525e+08	1.70659e+08	1.03497e+08	9.91808e+07	8.27282e+07	9.07774e+07	1.39568e+08	1.39172e+08	100185216
neg4772	PC(20:0_20:3)+HCOO	PC(20:0_20:3)	PC(40:3)+HCOO	PC	(20:0_20:3)	(20:0)	(20:3)			884.639	C49 H91 O10 N1 P1	20.8947	2.73603e+07	4.03289e+07	4.37534e+07	8.6621e+07	6.38469e+07	3.83673e+07	1.19363e+08	3.53272e+07	4.62298e+07	6.15637e+07	6.25357e+07	5.28647e+07	3.37438e+07	9.51451e+07	3.19002e+07	2.41459e+07	2.75934e+07	5.42964e+07	5.59959e+07	5.05745e+07	3.14805e+07	5.31685e+07	6.22337e+07	2.53529e+07	3.64527e+07	3.37622e+07	7.53315e+07	4.77462e+07	3.45876e+07	3.10609e+07	5.01735e+07	3.58349e+07	2.96749e+07	3.17225e+07	3.85296e+07	4.79169e+07	3.19685e+07
neg4782										882.623	C49 H89 O10 N1 P1	19.955	1.5158e+08	159789298	1.24368e+08	3.03383e+08	3.94392e+08	1.83845e+08	2.20491e+08	1.60751e+08	1.49978e+08	2.2376e+08	2.08164e+08	241453646	1.39662e+08	2.4769e+08	1.19274e+08	1.40083e+08	7.9698e+07	1.17358e+08	229858490	2.38509e+08	1.65771e+08	1.64146e+08	1.56838e+08	1.07384e+08	193528016	1.53029e+08	3.06182e+08	2.14346e+08	1.89883e+08	2.26078e+08	2.15308e+08	1.06745e+08	1.03667e+08	9.63151e+07	1.61709e+08	2.06949e+08	1.20603e+08
neg4783	PC(20:0_20:4)+HCOO	PC(20:0_20:4)	PC(40:4)+HCOO	PC	(20:0_20:4)	(20:0)	(20:4)			882.623	C49 H89 O10 N1 P1	20.5216	6.3838e+08	8.74338e+08	7.49179e+08	1531368625	1431608117	7.80569e+08	1228472877	7.6786e+08	7.1383e+08	1153889188	9.61391e+08	1226226174	8.53185e+08	1126668614	5.43634e+08	6.26346e+08	4.54705e+08	8.0915e+08	1780624932	1258321945	6.9757e+08	8.47397e+08	4.97088e+08	4.93599e+08	9.99764e+08	5.61072e+08	1707464177	9.75486e+08	9.88959e+08	9.90049e+08	6.54487e+08	5.84617e+08	5.2158e+08	492824732	8.72664e+08	8.35816e+08	604164182
neg4788										868.644	C49 H91 O9 N1 P1	20.1651	5.40995e+07	2.8637e+07	3.99677e+07	4.25345e+07	2.93833e+07	2.81641e+07	3.31853e+07	2.70184e+07	2.55053e+07	2.64047e+07	3.37372e+07	2.12529e+07	2.68497e+07	9.83187e+07	6.70563e+07	5.73948e+07	3.19026e+07	3.69724e+07	2.76682e+07	4.0892e+07	2.67313e+07	8.78653e+07	5.83075e+07	1.08135e+07	1.1202e+08	5.06229e+07	4.12117e+07	8.52201e+07	3.09158e+07	3.36449e+07	9.95748e+07	5.93978e+07	5.40685e+07	8.92858e+07	7.43188e+07	6.43556e+07	3.90034e+07
neg4790	PC(20:0e_20:4)+HCOO	PC(20:0e_20:4)	PC(40:4e)+HCOO	PC	(20:0e_20:4)	(20:0e)	(20:4)			868.644	C49 H91 O9 N1 P1	20.6921	2.33973e+08	2.62468e+08	2.08099e+08	2.61251e+08	2.60539e+08	2.65177e+08	2.08328e+08	2.3581e+08	192081501	2.97682e+08	2.60133e+08	2.54222e+08	1.86806e+08	4.6396e+08	2.36298e+08	2.59328e+08	1.74328e+08	1.69973e+08	4.21529e+08	2.49389e+08	1.91693e+08	2.56345e+08	2.03971e+08	1.31675e+08	2.96243e+08	1.67147e+08	3.56034e+08	2.04539e+08	2.96826e+08	2.39314e+08	2.449e+08	2.71607e+08	113143315	2.29176e+08	2.41282e+08	3.58531e+08	2.3105e+08
neg4800	PC(18:0_22:5)+HCOO	PC(18:0_22:5)	PC(40:5)+HCOO	PC	(18:0_22:5)	(18:0)	(22:5)			880.607	C49 H87 O10 N1 P1	19.8185	4.73624e+08	5.56086e+08	6.09095e+08	7.50932e+08	5.7089e+08	4.86003e+08	7.4291e+08	8.5754e+08	7.00189e+08	8.32951e+08	8.0802e+08	6.20488e+08	5.73614e+08	6.07045e+08	4.29934e+08	404376061	5.27396e+08	4.95556e+08	8.43739e+08	8.87581e+08	4.31647e+08	5.7733e+08	4.14996e+08	5.09226e+08	5.52768e+08	4.88684e+08	9.59495e+08	5.12198e+08	490748095	5.39304e+08	4.77202e+08	4.39968e+08	292510392	6.25196e+08	4.78122e+08	5.85604e+08	461381634
neg4801										820.586	C47 H83 O8 N1 P1	19.8185	9.9923e+06	1.2693e+07	14037824	1.57275e+07	1.30865e+07	1.06264e+07	22565981	2.1679e+07	1.38191e+07	2.33489e+07	1.74502e+07	1.53368e+07	13339803	1.55519e+07	9.19894e+06	1.03663e+07	1.42314e+07	1.59528e+07	2.45383e+07	21466997	1.17448e+07	1.32878e+07	9.00109e+06	8.80389e+06	1.29937e+07	1.14701e+07	2.00903e+07	1.1723e+07	1.26672e+07	1.30737e+07	1.28696e+07	7.27375e+06	6.88993e+06	2.39925e+07	1.01141e+07	1.44389e+07	1.85437e+07
neg4807	PC(20:1e_20:4)+HCOO	PC(20:1e_20:4)	PC(40:5e)+HCOO	PC	(20:1e_20:4)	(20:1e)	(20:4)			866.628	C49 H89 O9 N1 P1	19.4373	2.01995e+07	1.69841e+07	2.61442e+07	1.96347e+07	1.04666e+07	1.96189e+07	1.79924e+07	2.33516e+07	1.736e+07	1.80692e+07	2.03968e+07	4.74145e+06	1.92045e+07	2.80321e+07	2.56402e+07	3.462e+07	1.98308e+07	1.62861e+07	2.09098e+07	1.82419e+07	1.89576e+07	2.3896e+07	1.69967e+07	4.02744e+06	2.73483e+07	1.66194e+07	2.63026e+07	2.60222e+07	2.14035e+07	1.52943e+07	1.99178e+07	1.3537e+07	1.20101e+07	2.65678e+07	1.97679e+07	1.50393e+07	2.55589e+07
neg4811										866.628	C49 H89 O9 N1 P1	20.4308	5.53217e+07	6.34726e+07	7.61036e+07	6.09609e+07	1.15522e+08	2.9047e+06	3.8051e+07	6.85259e+07	6.09029e+07	5.23341e+07	6.567e+07	5.28001e+07	3.86273e+07	8.45359e+07	3.28023e+07	6.10658e+07	2.68607e+07	2.16824e+07	5.94718e+07	4.034e+07	3.48482e+07	5.00933e+07	6.92763e+07	2.34109e+07	5.0591e+07	4.11243e+07	3.64726e+07	3.30239e+07	6.14504e+07	2.4062e+07	5.82824e+07	7.83834e+07	5.07839e+07	6.67242e+07	6.63037e+07	7.72347e+07	7.85517e+07
neg4813	PC(18:1e_22:4)+HCOO	PC(18:1e_22:4)	PC(40:5e)+HCOO	PC	(18:1e_22:4)	(18:1e)	(22:4)			866.628	C49 H89 O9 N1 P1	20.9693	2.5679e+07	4.73689e+07	2.78281e+07	2.92972e+07	5.09111e+07	5.00823e+07	3.0924e+07	3.84157e+07	2.65342e+07	3.92188e+07	4.19359e+07	1.20398e+08	2.70522e+07	3.98566e+07	2.11092e+07	4.96584e+07	3.31265e+07	2.58514e+07	4.05441e+07	2.58426e+07	2.60706e+07	2.97253e+07	2.47605e+07	3.16657e+07	3.82594e+07	2.16062e+07	3.17477e+07	2.45318e+07	4.69996e+07	3.96252e+07	3.50373e+07	3.46393e+07	9.27344e+06	3.06293e+07	2.67817e+07	2.78487e+07	2.90481e+07
neg4814										806.607	C47 H85 O7 N1 P1	21.5709	1.8879e+07	3.81206e+07	3.24889e+07	2.3544e+07	4.58706e+07	3.77153e+07	4.0269e+07	3.64618e+07	2.34067e+07	5.09728e+07	5.83265e+07	6.01852e+07	3.77277e+07	3.34017e+07	3.28792e+07	4.84946e+07	2.81788e+07	4.771e+07	3.48971e+07	2.50029e+07	2.4704e+07	1.76429e+07	3.61816e+07	3.39307e+07	2.88145e+07	1.61818e+07	2.02697e+07	2.0644e+07	2.15422e+07	3.11123e+07	3.78002e+07	7.13143e+07	1.36137e+07	3.13202e+07	3.12982e+07	2.16717e+07	21715463
neg4821	PC(20:2_20:4)+HCOO	PC(20:2_20:4)	PC(40:6)+HCOO	PC	(20:2_20:4)	(20:2)	(20:4)			878.592	C49 H85 O10 N1 P1	18.5236	7.64776e+07	5.87151e+07	7.84892e+07	6.48299e+07	8.93886e+07	4.16545e+07	2.00361e+07	5.19525e+07	7.29909e+07	6.42297e+07	4.25854e+07	6.374e+07	3.39427e+07	5.56471e+07	5.25785e+07	2.94958e+07	5.43925e+07	2.3309e+07	3.87425e+07	3.36001e+07	4.7238e+07	5.14453e+07	6.06478e+07	5.02922e+07	4.44331e+07	5.18602e+07	9.31442e+07	8.61627e+07	3.87395e+07	8.25577e+07	4.0896e+07	3.17069e+07	1.55181e+07	3.20696e+07	2.05868e+07	3.54852e+07	3.54267e+07
neg4823										878.592	C49 H85 O10 N1 P1	19.0344	6.73478e+07	1.91528e+08	1.90991e+08	9.03631e+07	1.3502e+08	1.47916e+08	2.19383e+08	1.69546e+08	2.25054e+08	2.60354e+08	2.71443e+08	248177083	1.39421e+08	2.09526e+08	7.69102e+07	7.4747e+07	1.48848e+08	1.50319e+08	1.9039e+08	1.83836e+08	1.18428e+08	7.13539e+07	6.20313e+07	2.14332e+08	6.0782e+07	1.70675e+08	2.56951e+08	1.08766e+08	177748596	1.90905e+08	5.05777e+07	1.67849e+08	4.88893e+07	7.95279e+07	6.55121e+07	222706146	1.62433e+08
neg4824										818.571	C47 H81 O8 N1 P1	19.0344	8.40951e+06	9.5578e+06	1.02011e+07	7.96865e+06	9.18979e+06	8.6202e+06	1.04215e+07	7.71173e+06	8.99715e+06	9.46395e+06	9.60499e+06	1.01523e+07	8.89766e+06	8.0082e+06	9.93766e+06	9.89402e+06	1.03526e+07	9.65035e+06	8.93028e+06	1.00398e+07	9.74035e+06	8.13926e+06	1.00533e+07	8.90954e+06	9.40653e+06	8.71731e+06	1.05101e+07	1.00069e+07	9.54217e+06	1.01355e+07	1.52714e+07	1.05413e+07	1.17069e+07	2.13296e+07	1.09334e+07	1.23806e+07	1.1291e+07
neg4825										878.592	C49 H85 O10 N1 P1	19.6128	3445037520	3199095416	3495644640	4741662005	4264945272	4473928377	3735807078	4667116661	4088044277	4153718477	3487880989	4090441471	2626549601	4114356321	3030833128	2010270811	3569245400	2407848111	3680160281	4359467683	4165198727	2755731951	2982693058	2826878342	2333702850	4181324321	4917544136	4397155664	3990246768	5303793312	2236933994	2134952636	1318137665	1995498063	2323060560	2814938913	2166838521
neg4826										818.571	C47 H81 O8 N1 P1	19.6128	1.57854e+06	2.42852e+06	2.39503e+06	4.03975e+06	2.17267e+06	2.51968e+06	1.1654e+06	2.81703e+06	2.77725e+06	3.24082e+06	1.42075e+06	2.48377e+06	1.09795e+06	2.26563e+06	878462	1.23264e+06	1.22688e+06	1.28281e+06	3.01352e+06	2.58138e+06	1.80101e+06	796505	1.93656e+06	1.79613e+06	1.70356e+06	880274	2.44606e+06	1.89291e+06	2.23109e+06	3.50222e+06	3.51155e+07	2.52699e+06	6.99783e+06	6.39818e+06	4.0455e+06	4.61795e+06	1.69246e+07
neg4832	PC(18:1e_22:5)+HCOO	PC(18:1e_22:5)	PC(40:6e)+HCOO	PC	(18:1e_22:5)	(18:1e)	(22:5)			864.612	C49 H87 O9 N1 P1	19.4477	174718528	1.64529e+08	1.9833e+08	1.71707e+08	1.39946e+08	1.63501e+08	186500313	2.03689e+08	1.45697e+08	1.72512e+08	1.92339e+08	1.77183e+08	1.61469e+08	2.47409e+08	1.9226e+08	2.73634e+08	1.59197e+08	1.43877e+08	1.74835e+08	1.64219e+08	171552659	2.01749e+08	1.36996e+08	1.0421e+08	2.31997e+08	1.46924e+08	1.99401e+08	2.07182e+08	1.76984e+08	150025934	1.84763e+08	1.63568e+08	100863328	2.28452e+08	1.69034e+08	1.59801e+08	1.33452e+08
neg4833	PC(18:0e_22:6)+HCOO	PC(18:0e_22:6)	PC(40:6e)+HCOO	PC	(18:0e_22:6)	(18:0e)	(22:6)			864.612	C49 H87 O9 N1 P1	19.9271	1.905e+08	2.71543e+08	2.31023e+08	2.1973e+08	1.94385e+08	2.14274e+08	1.30983e+08	2.0221e+08	2.17168e+08	1.76915e+08	2.26638e+08	2.55164e+08	1.4047e+08	2.21438e+08	1.5429e+08	2.40526e+08	180239366	1.15456e+08	1.4135e+08	1.78119e+08	1.97763e+08	1.93479e+08	2.21062e+08	1.5415e+08	1.62114e+08	181341212	1.61365e+08	1.53252e+08	2.13019e+08	1.66415e+08	1.79535e+08	2.34277e+08	8.34537e+07	172341711	1.05931e+08	1.86235e+08	2.07165e+08
neg4834										864.612	C49 H87 O9 N1 P1	20.3892	1.32791e+07	3.10507e+07	1.69453e+07	5.07076e+07	4.47893e+07	1.91167e+07	1.82212e+07	1.94792e+07	1.76744e+07	2.17504e+07	2.06675e+07	2.8784e+07	1.5564e+07	2.85869e+07	1.04201e+07	3.32286e+07	1.4542e+07	1.28449e+07	1.78164e+07	1.76501e+07	1.87454e+07	2.26942e+07	1.68297e+07	1.61409e+07	1.69501e+07	3.41557e+07	1.34735e+07	1.20819e+07	2.19718e+07	1.67722e+07	3.58143e+07	5.64448e+07	1.07126e+07	2.30524e+07	1.18538e+07	4.68692e+07	2.9708e+07
neg4835	PC(20:2e_20:4)-CH3	PC(20:2e_20:4)	PC(40:6e)-CH3	PC	(20:2e_20:4)	(20:2e)	(20:4)			804.591	C47 H83 O7 N1 P1	20.9825	2.78148e+07	3.77064e+07	4.7942e+07	2.45666e+07	3.58736e+07	3.04791e+07	3.7113e+07	4.35452e+07	3.01125e+07	4.23013e+07	5.24506e+07	5.06756e+07	2.7745e+07	4.26189e+07	3.25735e+07	5.21559e+07	2.96504e+07	4.09939e+07	3.54676e+07	2.83217e+07	3.2921e+07	2.87008e+07	3.78671e+07	3.37242e+07	3.21872e+07	2.31917e+07	2.61712e+07	2.71651e+07	2.22603e+07	3.00905e+07	4.44069e+07	7.49773e+07	1.99019e+07	3.82715e+07	3.43576e+07	44867352	3.83873e+07
neg4843										876.576	C49 H83 O10 N1 P1	18.262	5.47041e+07	8.99726e+07	8.85984e+07	2.85014e+07	1.65341e+08	9.03346e+07	9.48679e+07	1.10742e+08	127937876	1.15006e+08	1.12054e+08	1.19594e+08	9.41086e+07	8.12561e+07	6.1429e+07	4.71015e+07	5.4047e+07	1.18626e+08	1.2791e+08	1.00826e+08	6.14008e+07	1.10529e+08	5.83938e+07	5.55751e+07	7.08309e+07	6.07035e+07	1.1849e+08	1.00061e+08	6.87008e+07	8.66417e+07	5.33894e+07	6.47193e+07	4.25446e+07	6.61523e+07	7.91567e+07	9.01379e+07	7.76304e+07
neg4845	PC(20:3_20:4)+HCOO	PC(20:3_20:4)	PC(40:7)+HCOO	PC	(20:3_20:4)	(20:3)	(20:4)			876.576	C49 H83 O10 N1 P1	18.8773	4.2047e+08	3.03717e+08	4.50314e+08	5.06687e+08	5.16173e+08	3.28737e+08	4.59165e+08	3.22629e+08	4.20801e+08	361899405	3.60817e+08	3.88121e+08	1.95496e+08	3.36356e+08	3.03217e+08	1.66934e+08	3.23657e+08	1.86318e+08	2.17422e+08	2.95806e+08	2.5706e+08	3.33439e+08	3.28531e+08	3.07675e+08	269343551	4.29254e+08	6.8728e+08	520120105	3.20482e+08	4.9001e+08	241063975	371472092	1.0206e+08	230503395	1.36912e+08	2.21368e+08	217131033
neg4851	PC(20:3e_20:4)+HCOO	PC(20:3e_20:4)	PC(40:7e)+HCOO	PC	(20:3e_20:4)	(20:3e)	(20:4)			862.597	C49 H85 O9 N1 P1	19.1223	1.50806e+08	1.57285e+08	1.61489e+08	122849649	125452380	1.17067e+08	9.95381e+07	1.18228e+08	1.6918e+08	1.42437e+08	1.33088e+08	1.34453e+08	8.54894e+07	1.43534e+08	1.25555e+08	1.40899e+08	1.36705e+08	7.51395e+07	8.1463e+07	1.64843e+08	1.3696e+08	1.23747e+08	1.53966e+08	9.79127e+07	9.86456e+07	1.64187e+08	1.21301e+08	1.22369e+08	1.16784e+08	1.18641e+08	1.10523e+08	1.34542e+08	6.02868e+07	1.19501e+08	7.16483e+07	1.10656e+08	1.01251e+08
neg4853	PC(18:1e_22:6)+HCOO	PC(18:1e_22:6)	PC(40:7e)+HCOO	PC	(18:1e_22:6)	(18:1e)	(22:6)			862.597	C49 H85 O9 N1 P1	19.7187	3.0617e+07	5.20882e+07	4.66222e+07	1.98943e+07	4.14732e+07	3.66699e+07	2.46734e+07	3.64444e+07	4.13995e+07	3.72848e+07	4.41684e+07	5.31183e+07	2.5424e+07	3.90691e+07	1.69383e+07	5.15339e+07	4.46479e+07	2.66822e+07	2.81075e+07	3.07896e+07	4.08301e+07	3.23278e+07	5.00774e+07	5.40535e+07	3.17544e+07	3.55992e+07	1.94795e+07	2.31053e+07	3.69328e+07	3.41082e+07	5.46713e+07	5.80607e+07	2.32113e+07	5.66634e+07	2.12862e+07	3.88195e+07	6.56927e+07
neg4854										862.597	C49 H85 O9 N1 P1	20.1962	7.17479e+06	7.8172e+06	9.10136e+06	6.8653e+06	1.27942e+07	5.70203e+06	1.06701e+07	7.49009e+06	1.11697e+07	5.25947e+06	1.01611e+07	1.15979e+07	1.28294e+07	1.10839e+07	4.30454e+06	7.24542e+06	1.05566e+07	1.05424e+07	1.30199e+07	7.42179e+06	7.33154e+06	1.15974e+07	1.16542e+07	9.35321e+06	6.81665e+06	8.34709e+06	6.82515e+06	1.08158e+07	4.85198e+06	4.21635e+06	1.82951e+07	1.69633e+07	7.26678e+06	1.11456e+07	8.72572e+06	9.51863e+06	1.10124e+07
neg4861										874.56	C49 H81 O10 N1 P1	17.3769	250269	925717	1.11334e+06	820708	498674	852197	1.07877e+06	1.89969e+06	2.03928e+06	1.05115e+06	1.08554e+06	1.47838e+06	964533	424713	314777	499709	1.06709e+06	999256	1.34367e+06	668351	579153	428428	131932	984404	324701	671647	1.33651e+06	522395	403758	793977	681361	534221	150135	1.04998e+06	580378	354470	550212
neg4863	PC(20:4_20:4)+HCOO	PC(20:4_20:4)	PC(40:8)+HCOO	PC	(20:4_20:4)	(20:4)	(20:4)			874.56	C49 H81 O10 N1 P1	18.1215	1.71222e+08	2.26973e+08	1.88584e+08	1.85017e+08	2.72194e+08	2.02329e+08	2.25362e+08	2.41182e+08	3.03127e+08	2.27687e+08	2.01984e+08	3.26715e+08	1.69744e+08	1.81656e+08	151280753	1.32891e+08	1.92984e+08	1.85994e+08	227802391	1.87749e+08	1.47056e+08	1.69421e+08	1.9062e+08	1.47284e+08	1.48568e+08	1.82305e+08	2.79762e+08	2.93766e+08	1.67686e+08	2.68635e+08	2.62141e+08	2.04586e+08	6.76546e+07	1.66317e+08	1.75782e+08	1.41799e+08	1.5278e+08
neg4864										814.539	C47 H77 O8 N1 P1	18.1215	1.18741e+08	1.24999e+08	1.05625e+08	1.26311e+08	1.23916e+08	1.22512e+08	1.21877e+08	1.33675e+08	1.0168e+08	1.15661e+08	1.15846e+08	1.22945e+08	1.0602e+08	1.35298e+08	1.16743e+08	1.35221e+08	1.00402e+08	1.20961e+08	1.24191e+08	1.23156e+08	1.41168e+08	1.33439e+08	1.25888e+08	1.06916e+08	1.28149e+08	1.31406e+08	1.09672e+08	1.20675e+08	1.32866e+08	1.19856e+08	1.30826e+08	1.35466e+08	8.36841e+07	1.39501e+08	1.1391e+08	1.19924e+08	1.27491e+08
neg4866										814.539	C47 H77 O8 N1 P1	18.5469	6.15015e+06	1.64224e+07	1.58955e+07	1.20131e+07	1.26778e+07	1.63909e+07	2.53494e+07	2.40451e+07	1.63885e+07	1.84484e+07	2.2854e+07	2.84433e+07	1.92607e+07	1.87889e+07	9.49981e+06	1.08045e+07	1.65722e+07	1.4273e+07	2.1473e+07	1.789e+07	1.70202e+07	1.23273e+07	1.03794e+07	1.67023e+07	1.36402e+07	1.40039e+07	1.32748e+07	1.07253e+07	1.91269e+07	2.98485e+07	6.40416e+07	1.47379e+07	1.78638e+07	3.56342e+07	9.5407e+06	2.63866e+07	4.44639e+07
neg4872										860.581	C49 H83 O9 N1 P1	18.365	5.10439e+06	7.45076e+06	9.52731e+06	9.49991e+06	6.6272e+06	9.31461e+06	9.34574e+06	7.10459e+06	1.35056e+07	1.01092e+07	7.96731e+06	8.91303e+06	6.68776e+06	1.04174e+07	7.79427e+06	9.36154e+06	7.12608e+06	4.94594e+06	1.35042e+07	1.12543e+07	7.22562e+06	9.47051e+06	5.60524e+06	5.43715e+06	6.95454e+06	9.29092e+06	8.00689e+06	1.14364e+07	6.13328e+06	8.2353e+06	6.66102e+06	6.64677e+06	1.97742e+06	4.93183e+06	5.72277e+06	8.30076e+06	3.06304e+06
neg4873	PC(18:2e_22:6)+HCOO	PC(18:2e_22:6)	PC(40:8e)+HCOO	PC	(18:2e_22:6)	(18:2e)	(22:6)			860.581	C49 H83 O9 N1 P1	19.1128	1.90727e+07	4.00251e+07	3.82919e+07	2.00633e+07	2.36389e+07	2.15935e+07	2.04494e+07	2.30266e+07	3.69442e+07	2.96371e+07	2.48786e+07	3.42386e+07	1.68516e+07	2.02801e+07	1.52561e+07	3.20163e+07	2.67285e+07	1.62705e+07	1.80931e+07	2.09901e+07	1.90003e+07	1.7835e+07	2.86445e+07	3.10855e+07	1.45282e+07	2.29685e+07	1.53152e+07	2.11531e+07	1.64029e+07	1.86792e+07	2.18745e+07	2.27354e+07	1.06406e+07	2.91845e+07	1.06497e+07	2.02478e+07	2.99183e+07
neg4874										860.581	C49 H83 O9 N1 P1	19.5467	2.76407e+06	3.76953e+06	4.31892e+06	2.49524e+06	5.53997e+06	2.1363e+06	4.09365e+06	3.79535e+06	4.65629e+06	1.56707e+06	4.09413e+06	4.7844e+06	6.40671e+06	4.98432e+06	2.25084e+06	7.01069e+06	3.34884e+06	4.68205e+06	6.66768e+06	4.16451e+06	3.95648e+06	5.1148e+06	5.87152e+06	4.66655e+06	4.13835e+06	4.06109e+06	2.88019e+06	4.10278e+06	4.00817e+06	2.80802e+06	8.6166e+06	7.75123e+06	2.90028e+06	5.75519e+06	4.0385e+06	5.26466e+06	7.95023e+06
neg4881										872.545	C49 H79 O10 N1 P1	17.6092	1.30618e+06	5.14128e+06	5.53706e+06	4.64803e+06	3.34364e+06	3.50599e+06	5.44401e+06	1.11993e+07	1.11141e+07	5.39621e+06	6.50965e+06	6.34631e+06	5.48024e+06	2.32162e+06	1.83287e+06	2.24204e+06	4.85495e+06	5.93864e+06	5.76446e+06	3.86202e+06	1.94896e+06	1.268e+06	1.17424e+06	5.10247e+06	2.44795e+06	2.30177e+06	8.77182e+06	2.26805e+06	2.68863e+06	3.87848e+06	3.21186e+06	3.26611e+06	585087	6.70575e+06	4.24946e+06	2.35241e+06	3.26823e+06
neg4882	PC(18:3_22:6)+HCOO	PC(18:3_22:6)	PC(40:9)+HCOO	PC	(18:3_22:6)	(18:3)	(22:6)			872.545	C49 H79 O10 N1 P1	18.4852	4.84392e+06	8.96059e+06	8.20121e+06	1.25013e+07	8.10383e+06	3.29754e+06	8.56614e+06	1.12346e+07	5.93881e+06	4.73251e+06	1.72437e+07	6.79332e+06	1.67641e+07	8.74143e+06	3.96466e+06	2.70793e+06	2.82882e+06	1.11344e+07	9.38474e+06	6.83272e+06	5.39967e+06	9.52802e+06	1.2002e+07	8.00219e+06	8.20293e+06	5.70007e+06	5.57345e+06	6.12565e+06	7.13006e+06	6.68064e+06	7.13776e+06	3.26709e+07	3.43797e+06	1.40867e+07	1.58806e+07	1.0037e+07	8.14166e+06
neg4884	PC(18:3e_22:6)+HCOO	PC(18:3e_22:6)	PC(40:9e)+HCOO	PC	(18:3e_22:6)	(18:3e)	(22:6)			858.565	C49 H81 O9 N1 P1	18.594	1.2651e+06	3.28454e+06	3.39167e+06	761006	2.65873e+06	2.5522e+06	1.50957e+06	2.50538e+06	3.4992e+06	2.71565e+06	2.23933e+06	2.64359e+06	1.86811e+06	2.4811e+06	1.6996e+06	2.75237e+06	2.72724e+06	582379	1.55531e+06	2.47232e+06	1.66867e+06	1.61884e+06	2.39946e+06	2.16069e+06	1.07994e+06	2.22697e+06	1.62715e+06	2.67537e+06	1.48878e+06	1.66489e+06	1.57633e+06	973657	332537	1.73995e+06	914745	969721	1.33554e+06
neg4891	PC(20:4_21:1)-CH3	PC(20:4_21:1)	PC(41:5)-CH3	PC	(20:4_21:1)	(20:4)	(21:1)			834.602	C48 H85 O8 N1 P1	19.65	1.05687e+08	1.18436e+08	111560287	145067138	1.13198e+08	1.00436e+08	1.28122e+08	107399070	1.18147e+08	1.23471e+08	100900962	132972052	9.21334e+07	1.08874e+08	115495048	9.89396e+07	1.11868e+08	1.1922e+08	1.25614e+08	1.24558e+08	1.12346e+08	1.28491e+08	1.17403e+08	8.02768e+07	1.1761e+08	1.18052e+08	1.38877e+08	1.40466e+08	112154712	1.10168e+08	135229509	9.27981e+07	8.37178e+07	1.25357e+08	1.27045e+08	1.21097e+08	1.12552e+08
neg4898	PC(19:0_22:6)-CH3	PC(19:0_22:6)	PC(41:6)-CH3	PC	(19:0_22:6)	(19:0)	(22:6)			832.586	C48 H83 O8 N1 P1	18.8639	2.62114e+07	3.35275e+07	2.74239e+07	3.49362e+07	2.5727e+07	2.18259e+07	3.22665e+07	5.44857e+07	3.57312e+07	3.56266e+07	1.90245e+07	4.60311e+07	4.82658e+07	5.6831e+07	2.78727e+07	2.7681e+07	3.02823e+07	7.2636e+07	7.38032e+07	3.52662e+07	3.11176e+07	3.234e+07	2.97483e+07	3.80134e+07	5.96154e+07	3.26039e+07	4.31876e+07	4.01118e+07	2.59096e+07	2.14194e+07	3.61546e+07	1.93124e+07	1.20849e+07	3.31163e+07	2.85432e+07	7.2053e+07	2.7177e+07
neg4909	PC(41:7)-CH3	PC(41:7)	PC(41:7)-CH3	PC	(41:7)	(41:7)				830.571	C48 H81 O8 N1 P1	18.921	4.3586e+07	7.03386e+07	5.05654e+07	5.88189e+07	6.77327e+07	7.7977e+07	6.66086e+07	8.49176e+07	6.9911e+07	7.21609e+07	5.78944e+07	8.83499e+07	5.76415e+07	7.74551e+07	5.28158e+07	7.1097e+07	6.64249e+07	6.37425e+07	7.89155e+07	6.85078e+07	7.93953e+07	5.39476e+07	4.98673e+07	5.63237e+07	6.71803e+07	6.34346e+07	7.72432e+07	6.78034e+07	7.97575e+07	9.00084e+07	5.71865e+07	3.63264e+07	2.52275e+07	5.7561e+07	5.79795e+07	6.21858e+07	5.60321e+07
neg491										610.542	C37 H72 O5 N1	19.8978	4.30704e+06	1.64927e+06	1.86106e+06	2.70431e+06	4.50868e+06	2.56095e+06	2.1491e+06	1.98252e+06	2.02637e+06	2.98251e+06	1.36022e+06	3.1673e+06	2.11919e+06	2.14836e+06	3.24495e+06	3.07201e+06	2.20762e+06	3.22236e+06	2.34731e+06	3.05069e+06	3.75007e+06	2.58288e+06	2.72166e+06	1.43377e+06	1.93525e+06	2.72077e+06	2.02919e+06	2.27585e+06	3.18912e+06	4.43885e+06	953166	2.36944e+06	1.70517e+06	3.01399e+06	213578	915715	2.50609e+06
neg4911										916.701	C51 H99 O10 N1 P1	21.5652	2.41904e+06	4.8725e+06	3.00688e+06	2.35976e+06	3.62036e+06	3.83555e+06	2.32391e+06	2.94842e+06	4.05156e+06	3.21461e+06	2.66285e+06	3.72335e+06	3.17547e+06	4.58794e+06	2.26223e+06	3.54743e+06	2.37232e+06	2.89395e+06	3.72024e+06	2.53942e+06	4.25682e+06	3.46094e+06	4.04509e+06	4.8085e+06	3.34162e+06	3.18112e+06	2.3742e+06	2.66887e+06	2.74931e+06	2.55286e+06	5.28796e+06	3.26207e+06	2.38192e+06	4.03689e+06	4.36211e+06	3.95679e+06	5.57129e+06
neg4912	PC(18:1_24:0)+HCOO	PC(18:1_24:0)	PC(42:1)+HCOO	PC	(18:1_24:0)	(18:1)	(24:0)			916.701	C51 H99 O10 N1 P1	22.184	9.61261e+06	1.52376e+07	9.15186e+06	1.10689e+07	1.55308e+07	1.01925e+07	1.04289e+07	1.21747e+07	1.33392e+07	1.33811e+07	1.18486e+07	1.09203e+07	9.27235e+06	1.32739e+07	8.12644e+06	1.11317e+07	8.3712e+06	1.02875e+07	1.08975e+07	1.08492e+07	9.99059e+06	1.49327e+07	8.78896e+06	8.29617e+06	1.45038e+07	7.48846e+06	1.14371e+07	9.08398e+06	1.16127e+07	6.83439e+06	1.57714e+07	1.11628e+07	4.75576e+06	9.74182e+06	1.06895e+07	8.74287e+06	8.79553e+06
neg4918	PC(20:4_22:6)+HCOO	PC(20:4_22:6)	PC(42:10)+HCOO	PC	(20:4_22:6)	(20:4)	(22:6)			898.56	C51 H81 O10 N1 P1	17.5498	2.55965e+07	3.78147e+07	3.07393e+07	2.92689e+07	4.93871e+07	3.8967e+07	3.24107e+07	4.62422e+07	5.70621e+07	4.15423e+07	3.3703e+07	5.77061e+07	2.97573e+07	2.95041e+07	2.09672e+07	2.18541e+07	3.55723e+07	3.27126e+07	3.27846e+07	3.92869e+07	2.42147e+07	2.37183e+07	3.05417e+07	2.39485e+07	1.94703e+07	3.31826e+07	4.79648e+07	3.72958e+07	2.49457e+07	5.17624e+07	3.12229e+07	2.75116e+07	8.40137e+06	1.83712e+07	2.54335e+07	2.09424e+07	2.32897e+07
neg4925	PC(18:1e_24:0)+HCOO	PC(18:1e_24:0)	PC(42:1e)+HCOO	PC	(18:1e_24:0)	(18:1e)	(24:0)			902.722	C51 H101 O9 N1 P1	22.509	1.02616e+07	1.05533e+07	5.52658e+06	5.94631e+06	8.3603e+06	8.96596e+06	7.70664e+06	9.04895e+06	4.35771e+06	7.6162e+06	9.52874e+06	7.72311e+06	5.79677e+06	8.60861e+06	6.78066e+06	8.03033e+06	6.04728e+06	7.31553e+06	6.52826e+06	1.05866e+07	6.56252e+06	1.01441e+07	7.69685e+06	4.89078e+06	9.75534e+06	4.32901e+06	8.57442e+06	5.61786e+06	9.97008e+06	6.05779e+06	7.64351e+06	7.99803e+06	3.34418e+06	8.75266e+06	9.33586e+06	4.97115e+06	8.47972e+06
neg4929	PC(24:0_18:2)+HCOO	PC(24:0_18:2)	PC(42:2)+HCOO	PC	(24:0_18:2)	(24:0)	(18:2)			914.686	C51 H97 O10 N1 P1	21.8467	2.65267e+07	3.48617e+07	2.64548e+07	3.95187e+07	4.30425e+07	2.44275e+07	3.22727e+07	2.88895e+07	4.98151e+07	3.53671e+07	3.04029e+07	2.72294e+07	1.99337e+07	3.25499e+07	3.12873e+07	2.4449e+07	2.88937e+07	2.62025e+07	3.94389e+07	2.2597e+07	1.8082e+07	4.69397e+07	2.80561e+07	1.97399e+07	3.30116e+07	2.33179e+07	3.76851e+07	3.80137e+07	2.45482e+07	1.58353e+07	7.26859e+07	2.96234e+07	1.88596e+07	2.71757e+07	4.7201e+07	2.79588e+07	1.99221e+07
neg493	Cer(d18:1_18:0)+HCOO	Cer(d18:1_18:0)	Cer(d36:1)+HCOO	Cer	(d18:1_18:0)	(d18:1)	(18:0)			610.542	C37 H72 O5 N1	20.6593	3.58344e+08	1.94022e+08	1.73202e+08	4.31434e+08	3.15163e+08	3.14133e+08	3.11598e+08	3.03196e+08	1.80325e+08	3.28316e+08	2.15824e+08	2.60203e+08	2.42327e+08	3.02052e+08	2.30691e+08	132215439	1.33059e+08	293735759	2.26068e+08	2.88978e+08	3.24889e+08	2.05204e+08	1.75232e+08	118951865	2.2311e+08	1.7437e+08	2.47502e+08	3.14754e+08	2.85786e+08	3.89108e+08	1.10096e+08	2.83568e+08	1.24694e+08	1.998e+08	163207197	1.43642e+08	2.57841e+08
neg4932										900.706	C51 H99 O9 N1 P1	21.6752	5.1323e+06	4.20351e+06	3.49255e+06	4.50766e+06	4.35396e+06	4.79111e+06	3.47081e+06	4.17226e+06	3.3411e+06	3.76764e+06	4.5985e+06	4.24168e+06	3.37503e+06	4.725e+06	4.04844e+06	4.23958e+06	3.9597e+06	5.11447e+06	4.37988e+06	5.342e+06	6.53199e+06	6.84213e+06	6.19544e+06	3.426e+06	6.15866e+06	5.70803e+06	4.32876e+06	5.98208e+06	6.38404e+06	8.6373e+06	6.06167e+06	5.3267e+06	3.9946e+06	5.64894e+06	6.439e+06	6.06178e+06	6.43881e+06
neg4933	PC(20:2e_22:0)+HCOO	PC(20:2e_22:0)	PC(42:2e)+HCOO	PC	(20:2e_22:0)	(20:2e)	(22:0)			900.706	C51 H99 O9 N1 P1	22.1597	3.69229e+07	3.35363e+07	1.70251e+07	2.86864e+07	3.10991e+07	3.55453e+07	2.72653e+07	3.05805e+07	2.03416e+07	2.67796e+07	3.20452e+07	2.68866e+07	2.20993e+07	3.53589e+07	2.77145e+07	2.49809e+07	2.10308e+07	2.68233e+07	5.07179e+07	2.77911e+07	2.34504e+07	4.57998e+07	2.8587e+07	1.33773e+07	3.73418e+07	2.06209e+07	3.10127e+07	3.19241e+07	2.90686e+07	2.26818e+07	3.84894e+07	3.63515e+07	1.43872e+07	3.64757e+07	3.7025e+07	2.43665e+07	2.78639e+07
neg4939										898.691	C51 H97 O9 N1 P1	21.1288	2.32344e+07	1.29698e+07	1.78827e+07	1.70682e+07	1.0364e+07	1.5494e+06	1.38586e+07	1.35251e+07	1.02835e+07	1.65557e+07	1.2429e+06	9.64963e+06	1.34984e+07	2.30044e+07	2.44315e+07	2.4535e+07	1.3741e+07	1.96597e+07	1.09795e+07	1.53371e+06	1.43518e+06	3.32771e+07	2.18998e+07	1.25143e+07	3.96204e+07	2.06236e+07	2.30887e+07	3.00904e+07	1.82375e+07	1.14642e+06	3.52045e+07	22787615	1.96209e+07	3.36353e+07	3.01627e+07	1.91263e+07	1.62469e+07
neg494										564.536	C36 H70 O3 N1	20.6593	4.62511e+07	2.50286e+07	2.28147e+07	5.45865e+07	4.01097e+07	4.02825e+07	3.99391e+07	3.95665e+07	2.3129e+07	4.34167e+07	2.65817e+07	3.47055e+07	3.17628e+07	4.00438e+07	3.01602e+07	1.77413e+07	1.78168e+07	3.94524e+07	3.06396e+07	3.65011e+07	4.36257e+07	2.5882e+07	2.34216e+07	1.49193e+07	2.8276e+07	2.3276e+07	3.1654e+07	3.9043e+07	3.65961e+07	5.16784e+07	1.44679e+07	3.72136e+07	1.63332e+07	2.48774e+07	2.21348e+07	1.94426e+07	3.37236e+07
neg4940	PC(20:3e_22:0)+HCOO	PC(20:3e_22:0)	PC(42:3e)+HCOO	PC	(20:3e_22:0)	(20:3e)	(22:0)			898.691	C51 H97 O9 N1 P1	21.7127	1.72404e+08	1.10709e+08	1.0518e+08	1.0321e+08	9.83333e+07	1.12951e+08	9.42602e+07	1.13067e+08	7.78091e+07	9.42761e+07	1.1348e+08	7.94445e+07	6.73724e+07	1.73086e+08	1.2169e+08	1.53712e+08	8.5722e+07	1.06765e+08	7.63271e+07	132714721	1.00464e+08	1.85887e+08	1.34923e+08	4.84465e+07	181374053	1.09355e+08	1.19186e+08	1.19198e+08	1.1784e+08	8.18248e+07	1.58725e+08	1.3099e+08	8.14997e+07	1.85367e+08	1.70642e+08	1.04947e+08	1.1892e+08
neg4945	PC(22:0_20:4)+HCOO	PC(22:0_20:4)	PC(42:4)+HCOO	PC	(22:0_20:4)	(22:0)	(20:4)			910.654	C51 H93 O10 N1 P1	21.47	7.67098e+07	9.63373e+07	9.89511e+07	5.56597e+07	6.03057e+07	9.51613e+07	8.84419e+07	7.46491e+07	6.44048e+07	6.33161e+07	8.85193e+07	8.74752e+07	5.65652e+07	1.23106e+08	6.15067e+07	9.29203e+07	5.67317e+07	8.83493e+07	1.07477e+08	6.13073e+07	8.13928e+07	8.88383e+07	7.85681e+07	5.63563e+07	1.28414e+08	4.9016e+07	6.67675e+07	9.18843e+07	5.43242e+07	7.68979e+07	1.64917e+08	1.0263e+08	5.82405e+07	1.20941e+08	8.62067e+07	9.35549e+07	1.26674e+08
neg4950										896.675	C51 H95 O9 N1 P1	21.0577	1.16938e+08	6.08134e+07	1.39013e+08	9.3198e+07	5.58083e+07	6.61648e+07	5.99792e+07	6.3962e+07	9.30194e+07	6.54372e+07	1.28595e+08	4.39594e+07	5.0092e+07	1.15967e+08	1.25277e+08	1.26178e+08	6.30998e+07	8.60376e+07	6.063e+07	8.17832e+07	1.12934e+08	2.13976e+08	9.90123e+07	5.01408e+07	1.57037e+08	7.83031e+07	1.02683e+08	1.51039e+08	6.9025e+07	5.83508e+07	2.31094e+08	1.10236e+08	9.02917e+07	2.33157e+08	1.46275e+08	1.48516e+08	8.409e+07
neg4951	PC(18:2e_24:2)+HCOO	PC(18:2e_24:2)	PC(42:4e)+HCOO	PC	(18:2e_24:2)	(18:2e)	(24:2)			896.675	C51 H95 O9 N1 P1	21.5814	1.84772e+08	1.79028e+08	1.2649e+08	1.6269e+08	2.25263e+08	2.03008e+08	1.42671e+08	1.79444e+08	1.43617e+08	1.36238e+08	1.84906e+08	1.70619e+08	1.24043e+08	2.08036e+08	166728995	1.93332e+08	1.33775e+08	1.32752e+08	1.55579e+08	1.67975e+08	1.34121e+08	1.87662e+08	130596318	9.26544e+07	217314536	116013241	161380195	1.43316e+08	2.04675e+08	167739986	1.68429e+08	1.87137e+08	8.07583e+07	1.60135e+08	1.65789e+08	1.38912e+08	1.52279e+08
neg4954	PC(22:1_20:4)+HCOO	PC(22:1_20:4)	PC(42:5)+HCOO	PC	(22:1_20:4)	(22:1)	(20:4)			908.639	C51 H91 O10 N1 P1	18.9111	4.90556e+06	3.48638e+06	3.3382e+06	3.50377e+06	4.09621e+06	4.7071e+06	4.31797e+06	3.08301e+06	2.16619e+06	2.2982e+06	3.73996e+06	2.79355e+06	2.74161e+06	5.72364e+06	3.7744e+06	5.65943e+06	4.13337e+06	2.78206e+06	3.06425e+06	3.83923e+06	4.8751e+06	5.01437e+06	2.22084e+06	3.10893e+06	6.23478e+06	3.42792e+06	2.68078e+06	3.14709e+06	6.87896e+06	3.32051e+06	5.12365e+06	6.08366e+06	4.39061e+06	3.42711e+06	6.28794e+06	4.30908e+06	5.56918e+06
neg4956	PC(20:1_22:4)+HCOO	PC(20:1_22:4)	PC(42:5)+HCOO	PC	(20:1_22:4)	(20:1)	(22:4)			908.639	C51 H91 O10 N1 P1	20.185	5.6003e+07	64060239	3.81788e+07	5.0578e+07	9.27626e+07	5.07072e+07	4.64221e+07	7.54084e+07	6.71074e+07	6.45166e+07	4.70167e+07	5.99603e+07	2.61941e+07	5.0115e+07	2.076e+07	1.91166e+07	4.81376e+07	3.36446e+07	5.16508e+07	6.27987e+07	4.45457e+07	4.07459e+07	3.12043e+07	4.32693e+07	3.35172e+07	4.82687e+07	8.70794e+07	8.49681e+07	5.42167e+07	5.04825e+07	7.301e+07	1.89071e+07	2.49125e+07	2.65537e+07	4.98053e+07	5.83246e+07	2.4881e+07
neg4961										894.659	C51 H93 O9 N1 P1	20.1895	3.17775e+07	3.4975e+07	3.06685e+07	3.01619e+07	2.26545e+07	3.27258e+07	2.84363e+07	3.27617e+07	2.03483e+07	2.40874e+07	3.23539e+07	2.52194e+07	2.50806e+07	4.81789e+07	3.93447e+07	5.42233e+07	2.92939e+07	2.48657e+07	3.21293e+07	2.8726e+07	3.01463e+07	3.42801e+07	2.04757e+07	1.0549e+07	4.86273e+07	2.04234e+07	3.75965e+07	3.90327e+07	2.96205e+07	2.83971e+07	3.8312e+07	2.83841e+07	1.61171e+07	3.22067e+07	2.84136e+07	2.60606e+07	1.90723e+07
neg4962	PC(18:3e_24:2)+HCOO	PC(18:3e_24:2)	PC(42:5e)+HCOO	PC	(18:3e_24:2)	(18:3e)	(24:2)			894.659	C51 H93 O9 N1 P1	20.8238	2.98249e+08	2.98418e+08	306358876	2.45283e+08	2.12199e+08	2.89807e+08	2.41442e+08	2.84938e+08	1.86558e+08	2.73406e+08	297460350	2.42079e+08	2.05451e+08	4.1104e+08	2.40061e+08	405442771	2.26871e+08	2.18159e+08	2.01641e+08	3.48469e+08	2.81714e+08	294529123	2.27211e+08	1.48126e+08	388524855	2.25519e+08	2.89331e+08	2.18953e+08	3.08754e+08	2.21341e+08	2.82379e+08	2.82005e+08	1.19596e+08	3.40153e+08	2.40512e+08	2.44695e+08	2.646e+08
neg4963										894.659	C51 H93 O9 N1 P1	21.4769	2.42721e+07	2.44678e+07	1.75642e+07	1.72525e+07	3.48399e+07	2.82053e+07	2.10285e+07	2.75206e+07	2.22917e+07	2.52559e+07	2.88039e+07	2.84946e+07	1.97103e+07	2.85033e+07	2.37091e+07	3.67533e+07	2.48178e+07	1.99821e+07	2.51798e+07	1.70613e+07	1.97145e+07	2.06144e+07	2.0239e+07	1.81347e+07	3.13581e+07	1.66157e+07	1.83154e+07	2.41461e+07	3.42264e+07	2.04084e+07	2.80415e+07	2.69513e+07	8.53131e+06	1.95195e+07	1.62667e+07	1.57881e+07	1.86582e+07
neg4969	PC(20:0_22:6)+HCOO	PC(20:0_22:6)	PC(42:6)+HCOO	PC	(20:0_22:6)	(20:0)	(22:6)			906.623	C51 H89 O10 N1 P1	19.8267	1.46147e+07	2.64231e+07	2.00185e+07	2.59395e+07	4.05507e+07	1.82075e+07	2.58497e+07	1.92841e+07	2.84411e+07	3.82761e+07	3.95295e+07	3.50175e+07	1.83063e+07	2.72676e+07	1.13752e+07	1.89139e+07	2.16511e+07	2.56626e+07	3.69221e+07	3.56462e+07	1.81095e+07	1.74893e+07	1.52757e+07	2.35189e+07	1.5904e+07	1.58351e+07	6.13442e+07	2.22589e+07	1.4639e+07	1.65672e+07	2.28219e+07	1.64897e+07	1.02381e+07	1.09665e+07	2.51755e+07	2.77549e+07	1.65984e+07
neg4975	PC(20:2e_22:4)+HCOO	PC(20:2e_22:4)	PC(42:6e)+HCOO	PC	(20:2e_22:4)	(20:2e)	(22:4)			892.644	C51 H91 O9 N1 P1	20.1548	1.85398e+08	1.84621e+08	1.93802e+08	1.95045e+08	1.44547e+08	1.97925e+08	1.8513e+08	1.94185e+08	1.27843e+08	1.54064e+08	2.12538e+08	1.61993e+08	1.54632e+08	2.88359e+08	2.32157e+08	3.21448e+08	1.76732e+08	1.54495e+08	1.97496e+08	175089947	1.78877e+08	2.09159e+08	1.33048e+08	6.94055e+07	2.87471e+08	1.30041e+08	2.23421e+08	2.39326e+08	1.80769e+08	1.70709e+08	2.27824e+08	1.75986e+08	9.65507e+07	2.40561e+08	1.74031e+08	1.6704e+08	1.36202e+08
neg4976	PC(20:0e_22:6)+HCOO	PC(20:0e_22:6)	PC(42:6e)+HCOO	PC	(20:0e_22:6)	(20:0e)	(22:6)			892.644	C51 H91 O9 N1 P1	20.7706	1.01339e+08	1.18952e+08	1.05857e+08	8.82933e+07	9.06907e+07	1.07814e+08	7.87176e+07	1.17444e+08	7.81443e+07	9.9803e+07	112445865	9.16159e+07	6.74159e+07	116049801	8.25221e+07	1.57613e+08	9.19253e+07	5.49224e+07	7.91996e+07	9.38505e+07	8.03303e+07	102258900	8.06016e+07	5.52561e+07	1.13074e+08	8.67021e+07	9.73082e+07	8.36174e+07	1.2278e+08	7.61375e+07	1.1283e+08	1.0935e+08	3.19895e+07	1.09821e+08	5.92074e+07	7.97594e+07	8.67771e+07
neg4983										904.607	C51 H87 O10 N1 P1	18.9368	1.61332e+06	1.87665e+06	291994	3.17948e+06	2.47456e+06	1.59809e+06	1.65357e+06	1.02916e+06	3.08359e+06	1.65592e+06	1.53093e+06	1.54918e+06	894900	1.74243e+06	3.09677e+06	1.04098e+06	2.33837e+06	516243	1.46701e+06	1.50072e+06	870906	2.45902e+06	2.2607e+06	1.84759e+06	758233	3.32559e+06	5.85771e+06	3.65048e+06	1.18635e+06	1.49303e+06	3.59528e+06	1.25809e+06	927822	1.13732e+06	962642	2.62113e+06	806609
neg4984	PC(20:1_22:6)+HCOO	PC(20:1_22:6)	PC(42:7)+HCOO	PC	(20:1_22:6)	(20:1)	(22:6)			904.607	C51 H87 O10 N1 P1	19.4863	3.32857e+07	3.06284e+07	3.83493e+07	2.87192e+07	3.74324e+07	2.54005e+07	2.33773e+07	1.98624e+07	3.61897e+07	3.17114e+07	2.75796e+07	2.48883e+07	1.12483e+07	3.10028e+07	3.07678e+07	1.85566e+07	4.05109e+07	1.39275e+07	1.83706e+07	2.09852e+07	2.67349e+07	2.71412e+07	2.03513e+07	2.75429e+07	1.95715e+07	3.75128e+07	3.16054e+07	3.0213e+07	2.03598e+07	2.33755e+07	2.52633e+07	2.26556e+07	8.80647e+06	1.4198e+07	1.44049e+07	3.08636e+07	1.7185e+07
neg499	Cer(d18:2_18:0)+HCOO	Cer(d18:2_18:0)	Cer(d36:2)+HCOO	Cer	(d18:2_18:0)	(d18:2)	(18:0)			608.526	C37 H70 O5 N1	19.993	5.05292e+07	2.28415e+07	1.96919e+07	2.93524e+07	4.56645e+07	3.52757e+07	3.07105e+07	3.13112e+07	2.53522e+07	3.13687e+07	2.15927e+07	2.99233e+07	2.83685e+07	2.7705e+07	3.61427e+07	3.2058e+07	2.3746e+07	3.61549e+07	2.78719e+07	3.38534e+07	4.33722e+07	3.39448e+07	3.36523e+07	1.91049e+07	3.21097e+07	3.33478e+07	2.6918e+07	3.14386e+07	4.18546e+07	4.54999e+07	1.76469e+07	3.36651e+07	1.87446e+07	3.91179e+07	1.63311e+07	1.97108e+07	3.85627e+07
neg4991	PC(20:1e_22:6)+HCOO	PC(20:1e_22:6)	PC(42:7e)+HCOO	PC	(20:1e_22:6)	(20:1e)	(22:6)			890.628	C51 H89 O9 N1 P1	20.144	2.98013e+07	5.09529e+07	4.33323e+07	2.83456e+07	3.23612e+07	4.08264e+07	3.28022e+07	4.45362e+07	3.73099e+07	3.37936e+07	4.19048e+07	3.39683e+07	3.19577e+07	7.83951e+07	5.47265e+07	7.84396e+07	3.2556e+07	1.98376e+07	3.55216e+07	2.88806e+07	2.58848e+07	4.62458e+07	2.03203e+07	1.65616e+07	4.80799e+07	2.37071e+07	3.18593e+07	4.59881e+07	4.33534e+07	2.09626e+07	6.35317e+07	3.5288e+07	1.35428e+07	4.921e+07	2.33512e+07	2.75308e+07	2.37449e+07
neg5001										902.592	C51 H85 O10 N1 P1	18.0442	1.59173e+06	1.99127e+06	2.03059e+06	1.62001e+06	2.74192e+06	1.75504e+06	2.60009e+06	5.10585e+06	3.91506e+06	3.69702e+06	3.03298e+06	3.59899e+06	2.38293e+06	1.70859e+06	1.29301e+06	1.63674e+06	1.6495e+06	2.69992e+06	3.10889e+06	3.42278e+06	1.40502e+06	2.85177e+06	1.63089e+06	1.66777e+06	2.58483e+06	1.82099e+06	4.98919e+06	3.28319e+06	1.91023e+06	2.5753e+06	2.3847e+06	2.4589e+06	621185	2.45185e+06	2.11658e+06	1.85162e+06	2.50052e+06
neg5002	PC(22:4_20:4)+HCOO	PC(22:4_20:4)	PC(42:8)+HCOO	PC	(22:4_20:4)	(22:4)	(20:4)			902.592	C51 H85 O10 N1 P1	18.7136	2.3738e+07	2.15506e+07	2.61728e+07	2.80088e+07	3.57747e+07	1.62536e+07	2.13479e+07	2.29936e+07	2.63155e+07	2.57699e+07	24355295	2.69382e+07	1.62267e+07	2.3236e+07	2.60977e+07	1.27129e+07	1.96522e+07	1.68535e+07	2.46777e+07	2.0325e+07	1.38959e+07	2.48756e+07	2.122e+07	1.6862e+07	2.11676e+07	2.21189e+07	4.01731e+07	3.39903e+07	9.06383e+06	1.32284e+07	2.31018e+07	1.6645e+07	1.42413e+07	1.84983e+07	6.82946e+06	2.33072e+07	1.70263e+07
neg5012	PC(20:2e_22:6)+HCOO	PC(20:2e_22:6)	PC(42:8e)+HCOO	PC	(20:2e_22:6)	(20:2e)	(22:6)			888.612	C51 H87 O9 N1 P1	19.5798	1.78901e+07	1.34788e+07	1.43785e+07	1.7914e+07	9.59665e+06	1.49269e+07	1.08781e+07	1.55046e+07	1.32432e+07	1.14877e+07	1.54033e+07	1.17982e+07	9.55131e+06	1.72694e+07	1.69381e+07	2.03625e+07	1.37166e+07	8.49433e+06	1.10077e+07	1.17224e+07	1.32751e+07	1.70166e+07	1.52725e+07	6.01404e+06	1.32271e+07	1.50765e+07	1.7371e+07	1.83934e+07	9.71523e+06	1.15282e+07	1.51492e+07	1.33323e+07	6.84387e+06	1.58808e+07	8.27779e+06	1.19173e+07	7.87576e+06
neg5016										828.591	C49 H83 O7 N1 P1	20.6488	1.73397e+07	2.55482e+07	1.79314e+07	6.37706e+06	1.24083e+07	10712099	2.30901e+07	1.48294e+07	8.89999e+06	10735547	1.40146e+07	2.60683e+07	6.18986e+06	1.34939e+07	9.25992e+06	1.96289e+07	10069073	7.59019e+06	6.76461e+06	8.47985e+06	9.24321e+06	1.02563e+07	1.55221e+07	8.35768e+06	8.5842e+06	1.20646e+07	9.62632e+06	7.75751e+06	7.3705e+06	8.87212e+06	1.05795e+07	1.87769e+07	8.85248e+06	1.19093e+07	2.2501e+07	1.16781e+07	1.06898e+07
neg5023										900.576	C51 H83 O10 N1 P1	17.6232	4.95893e+06	6.88523e+06	5.62163e+06	5.36523e+06	8.94983e+06	7.19659e+06	6.29467e+06	8.55941e+06	1.07823e+07	8.29686e+06	6.0597e+06	9.92632e+06	5.20469e+06	5.54131e+06	3.70846e+06	4.25512e+06	6.40376e+06	5.99975e+06	5.58293e+06	7.99433e+06	4.87598e+06	4.38526e+06	6.06376e+06	3.91576e+06	3.79338e+06	6.53633e+06	9.54819e+06	6.76733e+06	4.02008e+06	9.73431e+06	5.58673e+06	5.55243e+06	1.76327e+06	3.25702e+06	4.76245e+06	4.17176e+06	4.84282e+06
neg5024	PC(22:5_20:4)+HCOO	PC(22:5_20:4)	PC(42:9)+HCOO	PC	(22:5_20:4)	(22:5)	(20:4)			900.576	C51 H83 O10 N1 P1	18.1171	1.31741e+07	1.76865e+07	1.67077e+07	1.95904e+07	2.22398e+07	1.71369e+07	1.99485e+07	3.25742e+07	3.02041e+07	2.52875e+07	2.45351e+07	2.65654e+07	1.98397e+07	1.65727e+07	1.10089e+07	1.25767e+07	1.37791e+07	2.05329e+07	2.32606e+07	2.49636e+07	1.16828e+07	2.06858e+07	1.44784e+07	1.31713e+07	1.64139e+07	1.52455e+07	3.27275e+07	2.10029e+07	1.38778e+07	1.88543e+07	1.78529e+07	1.92535e+07	9.80164e+06	1.8333e+07	1.33034e+07	1.52159e+07	1.68454e+07
neg5025										900.576	C51 H83 O10 N1 P1	18.6237	5.76784e+06	8.45513e+06	4.95277e+06	1.05207e+07	2.70688e+07	6.80224e+06	9.57901e+06	6.25569e+06	1.16618e+07	1.02077e+07	9.49507e+06	1.42488e+07	6.73313e+06	9.0643e+06	4.36937e+06	6.90047e+06	2.46585e+06	7.39035e+06	9.5358e+06	1.09727e+07	6.43768e+06	6.36483e+06	6.59326e+06	4.86252e+06	5.56197e+06	4.71216e+06	1.36408e+07	6.15443e+06	5.2327e+06	8.77887e+06	8.23882e+06	6.56504e+06	2.72058e+06	7.43011e+06	6.113e+06	4.71739e+06	6.94131e+06
neg5034	PC(22:4_21:0)+HCOO	PC(22:4_21:0)	PC(43:4)+HCOO	PC	(22:4_21:0)	(22:4)	(21:0)			924.67	C52 H95 O10 N1 P1	21.2032	2.4644e+07	2.34719e+07	3.31387e+07	1.34798e+07	1.61457e+07	2.2422e+07	2.59677e+07	1.89613e+07	1.40455e+07	1.57065e+07	1.97547e+07	1.87528e+07	1.24288e+07	2.76873e+07	2.5187e+07	3.16949e+07	1.46392e+07	1.96971e+07	2.13112e+07	2.03669e+07	2.1584e+07	1.70176e+07	2.0718e+07	1.56062e+07	3.24716e+07	1.43678e+07	1.80387e+07	2.13887e+07	1.43253e+07	1.31899e+07	3.45179e+07	2.06053e+07	1.58145e+07	2.41028e+07	1.84055e+07	2.03783e+07	2.68221e+07
neg5040	PC(22:4_21:1)+HCOO	PC(22:4_21:1)	PC(43:5)+HCOO	PC	(22:4_21:1)	(22:4)	(21:1)			922.654	C52 H93 O10 N1 P1	21.3023	1.28189e+08	1.16661e+08	1.77211e+08	6.65993e+07	8.3919e+07	1.1825e+08	1.32853e+08	9.4837e+07	7.03369e+07	7.6088e+07	9.92591e+07	8.48449e+07	6.20877e+07	1.4506e+08	1.26358e+08	1.69536e+08	6.97904e+07	9.83489e+07	111817585	1.07862e+08	1.11909e+08	8.43113e+07	1.08953e+08	7.99878e+07	1.6543e+08	7.31203e+07	9.70448e+07	1.10327e+08	7.35838e+07	6.78064e+07	1.74222e+08	1.08806e+08	8.48108e+07	1.31028e+08	9.2731e+07	1.03289e+08	1.40158e+08
neg5049										944.733	C53 H103 O10 N1 P1	22.2656	879029	1.3382e+06	650630	1.02554e+06	1.51981e+06	866594	1.88147e+06	922885	1.29671e+06	1.36903e+06	1.01644e+06	916527	795553	1.09577e+06	871368	1.00538e+06	745270	1.12746e+06	1.0641e+06	774730	976552	1.37611e+06	954026	474216	1.355e+06	849612	825349	1.13335e+06	1.00628e+06	530642	2.39922e+06	1.11076e+06	580242	1.31443e+06	1.20072e+06	1.14819e+06	913459
neg505	Cer(d19:0_18:1)+HCOO	Cer(d19:0_18:1)	Cer(d37:1)+HCOO	Cer	(d19:0_18:1)	(d19:0)	(18:1)			624.557	C38 H74 O5 N1	20.899	3.10329e+07	2.15096e+07	2.18125e+07	3.10077e+07	2.01444e+07	2.3541e+07	3.39033e+07	2.79126e+07	3.13981e+07	3.75633e+07	2.82297e+07	5.62716e+07	3.72463e+07	3.62349e+07	2.19049e+07	1.62498e+07	1.74666e+07	4.70904e+07	2.17155e+07	2.33558e+07	3.5543e+07	2.69171e+07	2.26723e+07	1.59332e+07	2.35943e+07	1.70895e+07	2.32212e+07	3.26758e+07	2.51081e+07	4.22881e+07	1.85779e+07	4.56298e+07	1.26961e+07	3.86859e+07	2.46847e+07	2.28854e+07	3.83111e+07
neg5050	PC(26:0_18:1)+HCOO	PC(26:0_18:1)	PC(44:1)+HCOO	PC	(26:0_18:1)	(26:0)	(18:1)			944.733	C53 H103 O10 N1 P1	22.7598	1.33329e+06	2.60492e+06	1.40591e+06	1.75625e+06	2.5233e+06	1.69835e+06	1.83182e+06	1.85433e+06	2.20349e+06	2.3116e+06	2.01469e+06	1.84725e+06	1.78467e+06	1.95482e+06	1.27898e+06	1.9495e+06	1.15716e+06	2.05735e+06	1.71198e+06	2.03234e+06	1.74149e+06	2.11272e+06	1.91008e+06	1.97028e+06	2.34031e+06	1.36148e+06	1.67113e+06	1.54613e+06	1.79364e+06	769679	3.05846e+06	2.00728e+06	842796	2.46136e+06	1.79747e+06	1.56308e+06	1.93517e+06
neg5055	PC(22:6_22:6)+HCOO	PC(22:6_22:6)	PC(44:12)+HCOO	PC	(22:6_22:6)	(22:6)	(22:6)			922.56	C53 H81 O10 N1 P1	17.7222	899389	1.62543e+06	923129	1.23608e+06	917999	1.32721e+06	862134	1.24897e+06	2.7012e+06	1.82631e+06	1.50775e+06	2.04055e+06	470849	999855	760884	796805	1.44258e+06	543159	919279	1.95182e+06	738276	609909	1.62776e+06	790861	708249	1.83694e+06	1632719	1.51655e+06	680465	1.43248e+06	1.58484e+06	1.6935e+06	354085	811902	884399	848703	892657
neg5059	PC(26:0_18:2)+HCOO	PC(26:0_18:2)	PC(44:2)+HCOO	PC	(26:0_18:2)	(26:0)	(18:2)			942.717	C53 H101 O10 N1 P1	22.252	6.02475e+06	7.69979e+06	3.49178e+06	5.84617e+06	7.20339e+06	4.93346e+06	5.83378e+06	5.43283e+06	6.93309e+06	6.11539e+06	5.97434e+06	5.59398e+06	4.73986e+06	8.45586e+06	4.53958e+06	5.02339e+06	4.42929e+06	7.48981e+06	5.96655e+06	6.71002e+06	4.71103e+06	8.36687e+06	5.45886e+06	4.52297e+06	7.18926e+06	4.56076e+06	4.85744e+06	5.864e+06	5.17079e+06	2.837e+06	1.35142e+07	6.99005e+06	3.58975e+06	6.87099e+06	7.04162e+06	6.31114e+06	5.80763e+06
neg5062										926.722	C53 H101 O9 N1 P1	21.506	1.15719e+07	6.82449e+06	5.48766e+06	7.37796e+06	4.36542e+06	7.76735e+06	5.39473e+06	6.56153e+06	4.18488e+06	5.77867e+06	7.72604e+06	3.71079e+06	4.96338e+06	8.60629e+06	6.64699e+06	1.01389e+07	4.20269e+06	8.83812e+06	5.47535e+06	9.57597e+06	5.1009e+06	1.41289e+07	7.30335e+06	1.92104e+06	1.27045e+07	7.45312e+06	8.72216e+06	7.7528e+06	5.77622e+06	3.76609e+06	8.80404e+06	6.45953e+06	6.68319e+06	1.13554e+07	9.35869e+06	7.33071e+06	7.96871e+06
neg5063										926.722	C53 H101 O9 N1 P1	21.9235	22402539	1.86298e+07	9.34912e+06	1.25163e+07	1.36877e+07	1.81931e+07	1.35273e+07	1.8474e+07	9.59141e+06	1.27804e+07	1.89233e+07	1.40111e+07	1.03507e+07	2.22547e+07	13526090	2.22888e+07	1.33716e+07	1.81808e+07	1.27335e+07	1.873e+07	1.32744e+07	2.37388e+07	1.5961e+07	6.90982e+06	2.62938e+07	1.106e+07	1.89194e+07	1.47134e+07	1.63816e+07	1.26625e+07	1.82594e+07	1.70603e+07	8.94315e+06	2.39061e+07	2.10827e+07	1.26903e+07	1.47759e+07
neg5069										938.686	C53 H97 O10 N1 P1	21.8464	1.04125e+07	1.88365e+07	1.44946e+07	1.6023e+07	2.30254e+07	1.58159e+07	1.68604e+07	1.94015e+07	2.63183e+07	2.05217e+07	2.0299e+07	2.14771e+07	1.60602e+07	2.07942e+07	1.3056e+07	1.70529e+07	2.02782e+07	1.48865e+07	2.27943e+07	1.48739e+07	1.30227e+07	1.50647e+07	1.041e+07	1.41583e+07	2.05272e+07	9.76242e+06	2.00811e+07	1.42994e+07	1.78433e+07	1.55011e+07	2.50036e+07	1.58654e+07	6.25163e+06	1.24823e+07	1.97534e+07	1.51953e+07	1.27119e+07
neg5073	PC(20:2e_24:2)+HCOO	PC(20:2e_24:2)	PC(44:4e)+HCOO	PC	(20:2e_24:2)	(20:2e)	(24:2)			924.706	C53 H99 O9 N1 P1	21.2516	8.5123e+07	8.44772e+07	6.58277e+07	6.04505e+07	5.272e+07	8.41683e+07	5.92141e+07	8.72541e+07	4.98484e+07	6.90097e+07	8.36199e+07	5.97502e+07	5.55966e+07	1.01422e+08	6.58119e+07	1.15446e+08	6.74305e+07	6.72609e+07	5.42213e+07	9.92641e+07	6.46651e+07	8.09646e+07	6.1764e+07	4.12553e+07	1.15779e+08	5.66298e+07	8.70599e+07	5.66688e+07	7.4512e+07	5.91917e+07	6.55777e+07	7.96082e+07	2.98892e+07	8.97893e+07	7.09358e+07	49633017	6.9413e+07
neg5074										924.706	C53 H99 O9 N1 P1	21.7815	7.21548e+07	3.98718e+07	3.72828e+07	4.51167e+07	2.51941e+07	4.45473e+07	3.49938e+07	3.94815e+07	2.49756e+07	4.02877e+07	4.95221e+07	2.36422e+07	2.68862e+07	5.07903e+07	4.10305e+07	5.78201e+07	2.47692e+07	5.49708e+07	2.22608e+07	5.72306e+07	3.5662e+07	8.43864e+07	4.39179e+07	1.45454e+07	7.85731e+07	4.43208e+07	5.4271e+07	4.68377e+07	3.83257e+07	2.48349e+07	5.83198e+07	3.67702e+07	4.1903e+07	6.51053e+07	5.60261e+07	4.68559e+07	50233427
neg5075										924.706	C53 H99 O9 N1 P1	22.325	4.27003e+07	5.29348e+07	2.32263e+07	3.50528e+07	4.70436e+07	5.73486e+07	3.72996e+07	5.58652e+07	3.28305e+07	3.39314e+07	5.80351e+07	4.87546e+07	3.30535e+07	5.55793e+07	3.47401e+07	5.38788e+07	3.71531e+07	4.11762e+07	4.31809e+07	4.57808e+07	3.52936e+07	4.75378e+07	3.55352e+07	2.27417e+07	6.50832e+07	2.47147e+07	4.69333e+07	3.50883e+07	5.04756e+07	4.51415e+07	4.31176e+07	5.09926e+07	1.88957e+07	4.43035e+07	4.608e+07	3.54579e+07	4.18797e+07
neg5083										922.691	C53 H97 O9 N1 P1	20.8896	7.20064e+07	7.74148e+07	6.83274e+07	7.82722e+07	5.43277e+07	8.64471e+07	7.61408e+07	8.46623e+07	5.43444e+07	5.92902e+07	8.89266e+07	6.50853e+07	6.50425e+07	1.0715e+08	9.6944e+07	1.32791e+08	7.19158e+07	7.37098e+07	8.79572e+07	7.59842e+07	6.70699e+07	8.85873e+07	5.50054e+07	3.3458e+07	1.27472e+08	5.05225e+07	1.02943e+08	97937815	6.78028e+07	6.78363e+07	8.96418e+07	7.93969e+07	4.28945e+07	9.76104e+07	7.39551e+07	6.20283e+07	5.15093e+07
neg5084	PC(20:3e_24:2)+HCOO	PC(20:3e_24:2)	PC(44:5e)+HCOO	PC	(20:3e_24:2)	(20:3e)	(24:2)			922.691	C53 H97 O9 N1 P1	21.5201	4.42343e+08	4.51384e+08	3.4709e+08	3.23134e+08	2.75325e+08	4.47647e+08	3.35148e+08	4.7162e+08	2.67445e+08	3.71803e+08	4.33692e+08	3.27626e+08	2.95907e+08	5.45281e+08	3.47844e+08	5.91164e+08	3.41268e+08	3.43169e+08	2.92866e+08	5.19579e+08	3.43991e+08	4.19958e+08	3.28405e+08	2.26532e+08	6.03815e+08	3.00081e+08	462276859	2.95017e+08	4.05952e+08	3.16846e+08	3.46883e+08	384751404	1.85491e+08	4.67473e+08	3.7833e+08	2.66924e+08	3.64849e+08
neg5090	PC(20:4e_24:2)+HCOO	PC(20:4e_24:2)	PC(44:6e)+HCOO	PC	(20:4e_24:2)	(20:4e)	(24:2)			920.675	C53 H95 O9 N1 P1	20.9835	3.85695e+08	4.17539e+08	3.65937e+08	4.27879e+08	2.90422e+08	4.6513e+08	4.0837e+08	4.57387e+08	2.93226e+08	3.15177e+08	473265543	3.50851e+08	3.51081e+08	5.70196e+08	5.15033e+08	7.14913e+08	3.83774e+08	3.93137e+08	4.61332e+08	4.05767e+08	3.59625e+08	4.83497e+08	2.87277e+08	176669265	6.80598e+08	2.60324e+08	5.49395e+08	5.26004e+08	3.64315e+08	3.57301e+08	4.8592e+08	4.24012e+08	2.30563e+08	5.179e+08	4.01246e+08	3.27259e+08	2.79666e+08
neg5091										920.675	C53 H95 O9 N1 P1	21.5321	1.02782e+08	1.12648e+08	8.89448e+07	8.04772e+07	8.79291e+07	1.07493e+08	7.18836e+07	1.2509e+08	7.22028e+07	9.78596e+07	1.12192e+08	8.6623e+07	6.83939e+07	1.09118e+08	8.88228e+07	1.64309e+08	9.53764e+07	6.27206e+07	7.92506e+07	8.84391e+07	7.36834e+07	1.00635e+08	7.43774e+07	6.06014e+07	1.20954e+08	8.02129e+07	9.9817e+07	8.40544e+07	1.1746e+08	6.35133e+07	9.45443e+07	1.01501e+08	3.57475e+07	1.02584e+08	6.0372e+07	6.49853e+07	7.83458e+07
neg5096	PC(26:0_20:4)+HCOO	PC(26:0_20:4)	PC(46:4)+HCOO	PC	(26:0_20:4)	(26:0)	(20:4)			966.717	C55 H101 O10 N1 P1	22.2164	1.06491e+06	3.1844e+06	2.54952e+06	1.6954e+06	2.96955e+06	2.06594e+06	2.26132e+06	2.91548e+06	2.92065e+06	2.58361e+06	3.1764e+06	3.34318e+06	2.19779e+06	4.80286e+06	1.40211e+06	2.29003e+06	2.2716e+06	2.95243e+06	3.0339e+06	2.201e+06	1.82468e+06	1.9512e+06	1.80808e+06	2.06031e+06	3.32036e+06	1.15493e+06	2.07693e+06	1.49989e+06	2.53219e+06	1.13161e+06	5.00866e+06	3.23921e+06	1.02963e+06	1.91668e+06	3.75524e+06	2.66119e+06	2.14014e+06
neg5098	PC(48:2)-CH3	PC(48:2)	PC(48:2)-CH3	PC	(48:2)	(48:2)				938.758	C55 H105 O8 N1 P1	21.7816	2.12512e+06	3.42257e+06	2.27444e+06	2.06328e+06	2.04848e+06	3.36167e+06	3.27032e+06	2.93084e+06	2.8297e+06	2.52476e+06	1.73284e+06	2.46094e+06	1.80124e+06	2.12769e+06	3.06528e+06	2.99401e+06	1.67914e+06	2.90783e+06	2.98837e+06	1.95329e+06	3.7881e+06	4.10838e+06	3.4401e+06	1.33108e+06	3.16754e+06	2.08539e+06	1.51046e+06	3.52948e+06	2.45444e+06	1.21896e+06	5.63886e+06	3.26415e+06	1.85126e+06	3.06267e+06	3.72972e+06	2.5528e+06	4.10121e+06
neg510	Cer(d20:0_18:0)+HCOO	Cer(d20:0_18:0)	Cer(d38:0)+HCOO	Cer	(d20:0_18:0)	(d20:0)	(18:0)			640.589	C39 H78 O5 N1	20.9948	4.24801e+07	3.75447e+07	3.33941e+07	5.08767e+07	5.11043e+07	3.84523e+07	5.36211e+07	4.09492e+07	4.01359e+07	5.96292e+07	4.45421e+07	4.749e+07	3.83159e+07	4.66367e+07	3.99241e+07	2.53777e+07	31081134	4.86745e+07	4.47899e+07	4.26497e+07	4.25431e+07	3.55212e+07	3.0529e+07	2.65349e+07	3.55993e+07	3.04956e+07	4.79261e+07	5.37799e+07	4.00474e+07	5.30666e+07	3.29232e+07	5.03361e+07	2.01317e+07	2.73289e+07	4.76057e+07	2.72003e+07	4.0384e+07
neg5101	PC(48:3)-CH3	PC(48:3)	PC(48:3)-CH3	PC	(48:3)	(48:3)				936.743	C55 H103 O8 N1 P1	21.7895	1.17359e+07	1.77112e+07	1.24837e+07	1.18935e+07	1.06901e+07	1.73557e+07	1.67455e+07	1.54701e+07	1.63504e+07	1.43581e+07	1.08856e+07	1.36198e+07	1.03616e+07	1.22607e+07	1.56165e+07	1.55221e+07	8.61393e+06	1.54597e+07	1.4591e+07	1.18969e+07	1.7576e+07	2.27899e+07	1.71897e+07	7.13638e+06	1.67002e+07	1.11422e+07	8.2461e+06	1.77878e+07	1.29014e+07	7.26008e+06	3.07364e+07	1.66323e+07	9.67399e+06	1.48843e+07	1.92276e+07	1.39494e+07	2.10713e+07
neg5103	PC(38:1_11:1)+HCOO	PC(38:1_11:1)	PC(49:2)+HCOO	PC	(38:1_11:1)	(38:1)	(11:1)			1012.8	C58 H111 O10 N1 P1	22.4867	6257599	8.75985e+06	7.91308e+06	9.22314e+06	7.81486e+06	8.39831e+06	8.80697e+06	6.89868e+06	5.88064e+06	6.67002e+06	1.03839e+07	9.47515e+06	7.05344e+06	6.43108e+06	6.86165e+06	6.73646e+06	6.40994e+06	1.00895e+07	9.29209e+06	9.78247e+06	5.5978e+06	6.04085e+06	5.88971e+06	6.82111e+06	8.54554e+06	6.48968e+06	6.69434e+06	7.22331e+06	6.08823e+06	1.07959e+07	4.90289e+06	6.43351e+06	5.60352e+06	6.20715e+06	5.60832e+06	4.88363e+06	5.09863e+06
neg5107	PC(50:2)-CH3	PC(50:2)	PC(50:2)-CH3	PC	(50:2)	(50:2)				966.79	C57 H109 O8 N1 P1	22.583	6.88853e+06	9.03687e+06	7.51364e+06	5.23287e+06	6.94649e+06	7.53912e+06	8.24953e+06	7.62494e+06	7.50245e+06	7.95895e+06	5.85843e+06	8.18193e+06	5.27878e+06	7.23219e+06	5.64955e+06	7.31565e+06	4.70844e+06	7.0291e+06	6.67842e+06	7.36834e+06	7.98343e+06	8.24375e+06	8.24807e+06	5.27613e+06	6.92847e+06	4.98579e+06	4.90454e+06	5.43264e+06	7.91366e+06	3.01739e+06	1.01508e+07	6.49924e+06	3.45669e+06	7.43742e+06	7.76099e+06	6.01197e+06	1.03582e+07
neg5109	PC(32:1_18:2)-CH3	PC(32:1_18:2)	PC(50:3)-CH3	PC	(32:1_18:2)	(32:1)	(18:2)			964.774	C57 H107 O8 N1 P1	21.8644	3.54913e+06	4.88787e+06	4.31777e+06	3.27444e+06	3.09315e+06	4.32117e+06	4.55974e+06	3.4654e+06	4.60314e+06	4.51775e+06	2.82636e+06	4.10486e+06	2.58221e+06	3.8358e+06	3.93652e+06	3.71989e+06	2.39391e+06	4.36172e+06	3.96165e+06	4.30774e+06	5.50044e+06	6.83763e+06	5.64161e+06	2.17586e+06	3.89079e+06	3.09014e+06	2.81737e+06	3.79778e+06	3.31113e+06	1.45195e+06	7.46784e+06	4.01698e+06	2.25276e+06	4.69165e+06	4.80967e+06	4.52815e+06	5.1715e+06
neg511										640.589	C39 H78 O5 N1	21.74	5.95483e+07	8.15238e+07	3.77445e+07	8.54893e+07	5.11634e+07	6.39855e+07	7.23118e+07	9.80568e+07	4.53932e+07	6.98339e+07	5.72027e+07	8.55693e+07	5.29299e+07	1.07649e+08	4.38738e+07	2.83365e+07	7.2211e+07	9.21317e+07	8.32642e+07	7.35055e+07	8.61044e+07	7.12928e+07	3.47603e+07	3.24243e+07	3.86249e+07	5.37304e+07	5.74684e+07	5.19796e+07	4.87518e+07	1.16833e+08	4.75136e+07	6.60252e+07	4.82037e+07	3.4199e+07	7.97288e+07	4.83822e+07	4.76549e+07
neg5110	PC(50:3)-CH3	PC(50:3)	PC(50:3)-CH3	PC	(50:3)	(50:3)				964.774	C57 H107 O8 N1 P1	22.268	2.95239e+07	3.60357e+07	3.13775e+07	2.48024e+07	2.78278e+07	3.28805e+07	3.62831e+07	3.05408e+07	3.41849e+07	3.07104e+07	2.29036e+07	3.19452e+07	2.12429e+07	2.96234e+07	2.85369e+07	3.4045e+07	1.87819e+07	3.05671e+07	2.99971e+07	2.5302e+07	3.60396e+07	4.38244e+07	3.69241e+07	1.99965e+07	3.22681e+07	2.3215e+07	1.89118e+07	3.49972e+07	2.89027e+07	1.37157e+07	5.605e+07	3.60408e+07	1.878e+07	3.2018e+07	3.95971e+07	2.55958e+07	4.56226e+07
neg5113	PC(30:1_20:4)-CH3	PC(30:1_20:4)	PC(50:5)-CH3	PC	(30:1_20:4)	(30:1)	(20:4)			960.743	C57 H103 O8 N1 P1	21.6032	3.73647e+07	6.7304e+07	4.70514e+07	3.4646e+07	45752421	6.16073e+07	6.36593e+07	5.60782e+07	5.41104e+07	5.97833e+07	4.05655e+07	7.05458e+07	4.40696e+07	5.45223e+07	4.52148e+07	6.25287e+07	4.50308e+07	5.68862e+07	6.288e+07	5.20046e+07	6.65599e+07	5.02958e+07	5.0579e+07	3.77712e+07	5.55193e+07	3.05555e+07	3.15064e+07	3.88113e+07	5.15099e+07	3.55535e+07	6.94391e+07	4.57403e+07	2.40868e+07	4.43743e+07	4.95452e+07	4.7353e+07	6.21747e+07
neg5115	PC(50:6)-CH3	PC(50:6)	PC(50:6)-CH3	PC	(50:6)	(50:6)				958.727	C57 H101 O8 N1 P1	21.279	4.60744e+06	8.36107e+06	5.51159e+06	2.23325e+06	3.76837e+06	6.75788e+06	6.39544e+06	7.77469e+06	7.58687e+06	7.18948e+06	5.40612e+06	7.94879e+06	4.60305e+06	6.39644e+06	3.52115e+06	4.8383e+06	5.85639e+06	6.98898e+06	5.76656e+06	5.95523e+06	8.70419e+06	5.54923e+06	5.97717e+06	4.90027e+06	4.66064e+06	4.71807e+06	3.25158e+06	3.68232e+06	5.56325e+06	2.90869e+06	7.81378e+06	6.65285e+06	1.69752e+06	7.48349e+06	5.9235e+06	5.32857e+06	9.45745e+06
neg5120	PC(51:5)-CH3	PC(51:5)	PC(51:5)-CH3	PC	(51:5)	(51:5)				974.758	C58 H105 O8 N1 P1	21.792	4.32246e+06	9.69097e+06	6.66318e+06	3.91348e+06	3.12598e+06	5.84411e+06	9.55446e+06	4.38578e+06	6.36834e+06	6.93807e+06	6.08534e+06	1.12291e+07	4.97073e+06	6.51279e+06	3.1931e+06	8.18728e+06	4.2761e+06	8.06445e+06	5.52616e+06	5.38027e+06	8.88657e+06	7.66243e+06	7.34345e+06	5.49889e+06	7.57862e+06	3.54543e+06	2.61991e+06	3.99594e+06	6.13152e+06	4.45081e+06	9.30694e+06	1.06964e+07	3.16914e+06	7.78691e+06	5.11043e+06	9.66141e+06	1.38977e+07
neg5123	PC(52:2)-CH3	PC(52:2)	PC(52:2)-CH3	PC	(52:2)	(52:2)				994.821	C59 H113 O8 N1 P1	22.8565	3.04982e+06	3.55844e+06	3.30013e+06	2.44543e+06	3.26474e+06	3.08563e+06	3.43232e+06	2.81556e+06	3.42443e+06	3.21474e+06	2.4629e+06	3.28461e+06	2.10467e+06	3.1315e+06	2.71799e+06	3.24811e+06	2.18697e+06	3.07366e+06	2.99978e+06	2.5049e+06	3.62556e+06	4.39298e+06	3.96661e+06	2.10536e+06	2.64233e+06	2.44774e+06	2.13615e+06	3.16818e+06	2.86676e+06	1.34309e+06	5.4138e+06	3.73594e+06	1.97387e+06	3.64429e+06	3.89234e+06	2.81631e+06	4.66352e+06
neg5124	PC(52:3)-CH3	PC(52:3)	PC(52:3)-CH3	PC	(52:3)	(52:3)				992.805	C59 H111 O8 N1 P1	22.3285	4.74925e+06	6.64417e+06	6.5859e+06	5.06515e+06	6.12377e+06	5.79847e+06	6.30942e+06	4.85754e+06	6.68918e+06	6.02049e+06	3.73244e+06	5.41787e+06	3.51545e+06	6.17764e+06	4.38272e+06	5.5106e+06	2.71583e+06	5.16558e+06	5.9287e+06	5.1844e+06	6.79085e+06	7.20848e+06	6.33063e+06	3.35769e+06	5.50929e+06	3.84499e+06	4.64723e+06	5.04371e+06	4.77735e+06	1.88312e+06	7.15178e+06	5.86042e+06	3.28617e+06	6.10892e+06	5.5167e+06	5.59131e+06	8.17791e+06
neg5127	PC(52:4)-CH3	PC(52:4)	PC(52:4)-CH3	PC	(52:4)	(52:4)				990.79	C59 H109 O8 N1 P1	22.233	1.91065e+07	2.91443e+07	4.58435e+07	1.26443e+07	2.24738e+07	2.36379e+07	2.41909e+07	2.19133e+07	4.23962e+07	2.4135e+07	1.59375e+07	3.37348e+07	1.66663e+07	2.24911e+07	1.40475e+07	2.67062e+07	1.73678e+07	2.24162e+07	2.3905e+07	1.93598e+07	2.76772e+07	4.46468e+07	2.10041e+07	1.55129e+07	2.03456e+07	9.52205e+06	1.21231e+07	1.2912e+07	1.80143e+07	1.1231e+07	2.37414e+07	1.8601e+07	7.30043e+06	1.64337e+07	2.17931e+07	3.27637e+07	2.58183e+07
neg5130	PC(32:1_20:4)-CH3	PC(32:1_20:4)	PC(52:5)-CH3	PC	(32:1_20:4)	(32:1)	(20:4)			988.774	C59 H107 O8 N1 P1	21.998	1.13568e+07	2.52711e+07	2.10121e+07	1.01791e+07	1.35387e+07	1.84451e+07	1.97865e+07	3.20212e+07	1.96866e+07	3.18629e+07	1.41225e+07	4.73485e+07	1.33098e+07	1.83311e+07	1.23015e+07	2.08304e+07	1.99153e+07	1.77092e+07	1.96558e+07	1.84799e+07	2.30942e+07	1.76557e+07	1.82856e+07	1.37085e+07	1.70438e+07	1.01916e+07	1.16104e+07	1.21799e+07	1.5692e+07	1.09071e+07	1.97624e+07	1.70161e+07	5.57802e+06	1.66064e+07	1.32207e+07	1.92671e+07	2.23364e+07
neg5134	PC(52:6)-CH3	PC(52:6)	PC(52:6)-CH3	PC	(52:6)	(52:6)				986.758	C59 H105 O8 N1 P1	21.5936	4.70677e+07	8.2531e+07	7.17173e+07	4.68077e+07	5.22749e+07	6.80083e+07	7.49247e+07	6.11855e+07	7.09944e+07	7.64968e+07	5.0156e+07	9.09404e+07	4.90983e+07	6.17286e+07	4.97528e+07	8.35679e+07	5.14994e+07	7.23819e+07	6.38385e+07	6.57683e+07	8.28599e+07	6.49313e+07	6.74257e+07	5.30788e+07	6.01634e+07	4.00748e+07	4.19951e+07	4.96189e+07	5.86158e+07	3.75266e+07	1.07227e+08	5.65097e+07	2.47357e+07	6.20867e+07	5.28358e+07	5.52117e+07	8.18474e+07
neg5138	PC(30:1_22:6)-CH3	PC(30:1_22:6)	PC(52:7)-CH3	PC	(30:1_22:6)	(30:1)	(22:6)			984.743	C59 H103 O8 N1 P1	21.421	3.63614e+07	2.20745e+07	1.87673e+07	1.40652e+07	1.54584e+07	1.92501e+07	2.57303e+07	2.88899e+07	2.59438e+07	2.21246e+07	1.4875e+07	2.68868e+07	1.34975e+07	2.04412e+07	1.92256e+07	2.38963e+07	2.1021e+07	1.96479e+07	2.31148e+07	2.19667e+07	2.78288e+07	2.18059e+07	2.47365e+07	1.51499e+07	1.85966e+07	1.5186e+07	1.54248e+07	2.35446e+07	1.82242e+07	1.26572e+07	2.91885e+07	1.90933e+07	7.56502e+06	2.36391e+07	1.87551e+07	1.85349e+07	2.16548e+07
neg5148	PC(54:5)-CH3	PC(54:5)	PC(54:5)-CH3	PC	(54:5)	(54:5)				1016.81	C61 H111 O8 N1 P1	22.5595	1.79502e+07	4.2457e+07	3.38837e+07	2.012e+07	3.77922e+07	3.20957e+07	3.69908e+07	2.95927e+07	3.41415e+07	3.35546e+07	2.50885e+07	4.85038e+07	2.41938e+07	3.03153e+07	1.96119e+07	3.54374e+07	2.6525e+07	3.1602e+07	3.49767e+07	2.56758e+07	3.31908e+07	2.5088e+07	3.21987e+07	2.53234e+07	2.40114e+07	1.60619e+07	1.97164e+07	2.86259e+07	2.50161e+07	1.70001e+07	4.66616e+07	2.97951e+07	1.04877e+07	2.83389e+07	2.76563e+07	3.10584e+07	3.50369e+07
neg5152	PC(54:6)-CH3	PC(54:6)	PC(54:6)-CH3	PC	(54:6)	(54:6)				1014.79	C61 H109 O8 N1 P1	21.8911	7.41189e+06	1.3174e+07	1.58738e+07	1.63249e+07	1.04463e+07	9.47627e+06	2.372e+07	1.77484e+07	2.37716e+07	2.43003e+07	1.61056e+07	1.54104e+07	7.2161e+06	1.36658e+07	8.66641e+06	1.39201e+07	1.01186e+07	1.81394e+07	1.30314e+07	1.39132e+07	1.32062e+07	1.46001e+07	1.25072e+07	1.63435e+07	9.9224e+06	7.09312e+06	9.85295e+06	1.17908e+07	1.01688e+07	4.92129e+06	1.15812e+07	1.18434e+07	3.75512e+06	1.18041e+07	9.27833e+06	1.02284e+07	1.4431e+07
neg5155	PC(32:1_22:6)-CH3	PC(32:1_22:6)	PC(54:7)-CH3	PC	(32:1_22:6)	(32:1)	(22:6)			1012.77	C61 H107 O8 N1 P1	21.3562	2.28435e+06	2.20413e+06	3.51976e+06	1.16602e+06	1.58963e+06	1.906e+06	4.04085e+06	1.63131e+06	2.97418e+06	3.41874e+06	2.17085e+06	5.56643e+06	1.33468e+06	2.65218e+06	3.04449e+06	4.8529e+06	1.79686e+06	2.82583e+06	3.42768e+06	3.07379e+06	4.96183e+06	4.1254e+06	3.31422e+06	1.73709e+06	2.95605e+06	1.83431e+06	3.16456e+06	4.05495e+06	2.68322e+06	3.50522e+06	3.73551e+06	2.72782e+06	705139	3.10705e+06	2.18972e+06	2.28259e+06	3.2211e+06
neg5156	PC(54:7)-CH3	PC(54:7)	PC(54:7)-CH3	PC	(54:7)	(54:7)				1012.77	C61 H107 O8 N1 P1	21.8831	5.58137e+07	1.0102e+08	7.98298e+07	5.12219e+07	4.35787e+07	4.06983e+07	79185821	3.58163e+07	9.02191e+07	7.70093e+07	4.86037e+07	9.48841e+07	4.33413e+07	1.003e+07	5.65381e+07	8.50118e+07	8.30965e+06	5.93968e+07	1.30598e+07	6.52553e+07	8.73872e+07	6.92353e+07	1.00794e+08	52436146	5.84195e+07	2.91387e+07	4.78913e+07	6.35441e+07	5.51137e+07	1.58585e+07	4.18513e+07	6.05626e+07	2.4474e+07	6.50595e+07	2.4208e+07	5.54384e+07	7.74018e+07
neg5159	PC(56:5)-CH3	PC(56:5)	PC(56:5)-CH3	PC	(56:5)	(56:5)				1044.84	C63 H115 O8 N1 P1	22.658	3.19287e+06	4.47029e+06	3.94584e+06	2.52827e+06	3.44872e+06	3.43088e+06	3.38898e+06	3.69346e+06	2.97906e+06	3.70224e+06	2.94656e+06	4.27084e+06	2.1651e+06	4.16993e+06	3.12927e+06	4.73633e+06	2.84805e+06	3.12386e+06	3.80216e+06	3.18042e+06	4.48731e+06	3.49106e+06	4.29149e+06	2.54806e+06	3.47635e+06	2.58251e+06	3.27004e+06	2.81939e+06	3.15575e+06	1.95185e+06	4.66407e+06	3.0472e+06	1.631e+06	4.06549e+06	2.98589e+06	2.80227e+06	4.60958e+06
neg516										638.573	C39 H76 O5 N1	20.7763	7.84616e+06	5.92878e+06	4.78319e+06	8.5396e+06	8.81448e+06	7.1419e+06	8.4921e+06	7.53264e+06	6.78405e+06	8.72445e+06	5.4143e+06	9.33965e+06	5.90912e+06	8.03106e+06	9.75041e+06	6.49593e+06	3.94574e+06	8.55663e+06	8.04249e+06	7.69835e+06	7.40956e+06	7.3024e+06	6.70173e+06	4.37586e+06	7.52394e+06	6.09274e+06	9.4588e+06	1.00845e+07	8.44234e+06	1.01833e+07	6.79931e+06	9.01588e+06	2.83956e+06	8.01534e+06	6.26347e+06	4.37048e+06	7.25244e+06
neg5165	PC(56:7)-CH3	PC(56:7)	PC(56:7)-CH3	PC	(56:7)	(56:7)				1040.81	C63 H111 O8 N1 P1	22.3511	8.24678e+06	5.78931e+06	3.84529e+06	4.98961e+06	1.08285e+07	3.79239e+06	3.46901e+06	7.38072e+06	3.99093e+06	9.02262e+06	5.97672e+06	4.85853e+06	5.1812e+06	9.10474e+06	3.14598e+06	1.21386e+07	2.93987e+06	7.10861e+06	9.15235e+06	3.43854e+06	4.49754e+06	9.53367e+06	1.3397e+07	2.93447e+06	8.99064e+06	7.73265e+06	6.84001e+06	7.63389e+06	2.94229e+06	2.42538e+06	4.80851e+06	3.22664e+06	2.71379e+06	8.38809e+06	7.37967e+06	3.01942e+06	4.21043e+06
neg5167	PE(8:0_11:2)-H	PE(8:0_11:2)	PE(19:2)-H	PE	(8:0_11:2)	(8:0)	(11:2)			504.273	C24 H43 O8 N1 P1	3.2289	192795	45476.7	217529	310134	85076.3	113785	357900	123782	73382.3	187582	28095.1	229179	28919.4	182302	178627	114722	303958	23369.7	322816	691529	856172	3.45603e+06	241353	675925	467215	483693	233566	191917	162267	683560	393853	498109	151758	1.34724e+06	185010	267233	218027
neg517										592.567	C38 H74 O3 N1	20.7763	516189	465042	265177	678741	682212	634687	555978	617621	666713	673151	510276	718248	617590	634519	1.06889e+06	652024	352336	742853	753122	682984	699583	532300	500640	346361	598671	659953	942914	978989	721128	878860	631637	883170	237649	705651	639762	429108	656732
neg518	Cer(d18:1_20:0)+HCOO	Cer(d18:1_20:0)	Cer(d38:1)+HCOO	Cer	(d18:1_20:0)	(d18:1)	(20:0)			638.573	C39 H76 O5 N1	21.399	4.65652e+08	4.02569e+08	3.61282e+08	5.59601e+08	5.04618e+08	4.2624e+08	5.22061e+08	4.58037e+08	4.4645e+08	5.85971e+08	4.42233e+08	4.81686e+08	4.30586e+08	5.19575e+08	4.05205e+08	2.5404e+08	3.08529e+08	5.00654e+08	4.47119e+08	4.23487e+08	4.27635e+08	4.09023e+08	3.11076e+08	2.71312e+08	3.47511e+08	3.05008e+08	4.62686e+08	5.36242e+08	3.95152e+08	5.19615e+08	3.25033e+08	5.00759e+08	2.04295e+08	3.11595e+08	4.6481e+08	2.64132e+08	4.08113e+08
neg519										592.567	C38 H74 O3 N1	21.399	5.15477e+07	4.3835e+07	3.99464e+07	5.96082e+07	5.58864e+07	4.80647e+07	5.63522e+07	4.9587e+07	4.9532e+07	6.35056e+07	4.88445e+07	5.37294e+07	4.84997e+07	5.59352e+07	4.48082e+07	2.68573e+07	3.38732e+07	5.63651e+07	4.97728e+07	4.68919e+07	4.85398e+07	4.57826e+07	3.31588e+07	2.91677e+07	3.79704e+07	3.27639e+07	5.12836e+07	5.81472e+07	4.28687e+07	5.737e+07	3.62073e+07	5.40702e+07	2.29611e+07	3.44146e+07	5.24853e+07	2.78159e+07	4.5193e+07
neg5195										718.539	C39 H77 O8 N1 P1	18.7487	2.4651e+06	3.41895e+06	2.10974e+06	5.8707e+06	2.41963e+06	2.77869e+06	3.19787e+06	4.37671e+06	2.33478e+06	5.36533e+06	2.75446e+06	4.44716e+06	2.63005e+06	1.51635e+06	2.20294e+06	774265	2.08319e+06	4.55592e+06	4.79677e+06	3.17612e+06	2.10639e+06	2.72157e+06	1.70256e+06	1.61253e+06	2.15575e+06	1.90956e+06	4.23042e+06	1.80063e+06	2.86185e+06	2.38001e+06	3.28226e+06	1.30859e+06	1.56534e+06	1.4776e+06	4.58897e+06	4.21564e+06	2.27248e+06
neg5197	PE(18:0_16:0)-H	PE(18:0_16:0)	PE(34:0)-H	PE	(18:0_16:0)	(18:0)	(16:0)			718.539	C39 H77 O8 N1 P1	20.0335	8.88256e+06	1.08357e+07	1.42765e+07	3.65582e+07	1.92239e+07	1.7989e+07	2.01269e+07	2.90284e+07	1.65992e+07	2.17886e+07	1.47814e+07	2.70559e+07	1.85846e+07	3.73658e+07	1.35937e+07	1.00262e+07	8.902e+06	1.26493e+07	2.33759e+07	1.12709e+07	1.35638e+07	1.73059e+07	1.06234e+07	1.23399e+07	2.64971e+07	1.12037e+07	1.52189e+07	1.81174e+07	1.77482e+07	2.13035e+07	1.28005e+07	1.98429e+07	1.37003e+07	8.21737e+06	1.95027e+07	1.90431e+07	1.44194e+07
neg5198										718.539	C39 H77 O8 N1 P1	20.7498	4.91253e+06	5.20957e+06	4.37006e+06	1.05985e+07	4.98865e+06	5.82107e+06	5.43657e+06	9.12619e+06	9.18119e+06	5.28959e+06	7.23884e+06	9.80702e+06	7.80115e+06	1.00558e+07	4.70932e+06	2.87939e+06	5.48601e+06	6.56326e+06	7.04775e+06	5.02191e+06	4.13525e+06	3.83115e+06	4.57417e+06	4.46989e+06	5.77264e+06	4.28287e+06	4.52887e+06	5.44108e+06	6.05301e+06	6.37029e+06	9.31462e+06	2.19461e+07	1.13895e+07	7.93065e+06	7.58591e+06	6.87193e+06	7.27009e+06
neg5206										716.524	C39 H75 O8 N1 P1	19.2643	2.87371e+07	2.52262e+07	2.12539e+07	1.09706e+08	4.93191e+07	4.32961e+07	4.67581e+07	7.23673e+07	4.88169e+07	5.22156e+07	2.67288e+07	5.07538e+07	3.86534e+07	8.71651e+07	4.1484e+07	2.15059e+07	1.9173e+07	2.71478e+07	5.84188e+07	2.16305e+07	3.2774e+07	5.34036e+07	3.71547e+07	1.75785e+07	5.87477e+07	3.40412e+07	4.08348e+07	7.60548e+07	4.54735e+07	4.65144e+07	4.37229e+07	5.84401e+07	3.59899e+07	2.96444e+07	3.91224e+07	5.38357e+07	2.87363e+07
neg5207										716.524	C39 H75 O8 N1 P1	19.9724	9.53128e+07	9.47241e+07	1.26938e+08	3.559e+08	1.89874e+08	1.70084e+08	1.9792e+08	2.73726e+08	1.64352e+08	2.06974e+08	1.42379e+08	2.64642e+08	174235524	3.19537e+08	1.29206e+08	9.2691e+07	8.39627e+07	1.18826e+08	2.3177e+08	1.10918e+08	1.35854e+08	1.66601e+08	1.07316e+08	1.12246e+08	2.37986e+08	1.11146e+08	1.45626e+08	1.86382e+08	1.70389e+08	1.94922e+08	1.23953e+08	1.8092e+08	1.27041e+08	8.87713e+07	1.80012e+08	1.72481e+08	1.36432e+08
neg5211										702.544	C39 H77 O7 N1 P1	19.6435	9.20063e+06	1.13044e+07	1.0738e+07	7.20173e+06	1.17889e+07	1.04165e+07	1.16189e+07	1.05818e+07	9.67223e+06	9.79841e+06	9.98894e+06	1.28076e+07	7.82384e+06	1.29355e+07	1.03505e+07	1.08567e+07	7.14107e+06	1.07073e+07	1.0464e+07	1.0566e+07	1.24885e+07	1.35667e+07	1.18834e+07	7.80683e+06	1.14323e+07	8.91064e+06	6.9226e+06	9.4847e+06	1.14882e+07	7.82434e+06	1.75209e+07	1.58105e+07	6.09494e+06	1.49989e+07	1.23158e+07	1.15243e+07	1.77967e+07
neg5212	PE(18:1e_16:0)-H	PE(18:1e_16:0)	PE(34:1e)-H	PE	(18:1e_16:0)	(18:1e)	(16:0)			702.544	C39 H77 O7 N1 P1	20.3044	1.62102e+07	3.46501e+07	2.72094e+07	2.14592e+07	1.54715e+07	2.03333e+07	2.32444e+07	2.68345e+07	3.21508e+07	2.44718e+07	2.74937e+07	6.17726e+07	1.99965e+07	2.01209e+07	3.95588e+07	1.64972e+07	1.64613e+07	3.50285e+07	3.07571e+07	4.39214e+07	1.99357e+07	3.95065e+07	3.64037e+07	2.23266e+07	1.61661e+07	1.43909e+07	2.38656e+07	1.88676e+07	1.01141e+07	2.33298e+07	3.83105e+07	4.35528e+07	1.21179e+07	2.27989e+07	1.98457e+07	3.14667e+07	3.31781e+07
neg5213										702.544	C39 H77 O7 N1 P1	20.9404	1.21384e+07	2.46132e+07	1.97966e+07	1.52151e+07	1.61254e+07	1.38135e+07	2.1727e+07	1.66468e+07	2.53444e+07	1.76911e+07	2.25339e+07	3.04712e+07	1.49643e+07	1.36744e+07	1.28416e+07	1.42517e+07	1.29807e+07	3.03713e+07	1.48032e+07	1.42794e+07	1.43298e+07	1.52037e+07	1.63993e+07	1.47605e+07	1.21056e+07	7.21239e+06	6.22905e+06	1.31529e+07	1.06546e+07	8.29523e+06	1.76636e+07	2.82298e+07	1.07698e+07	2.5755e+07	1.76989e+07	1.21687e+07	3.33133e+07
neg5219										714.508	C39 H73 O8 N1 P1	18.485	1.46651e+07	3.92846e+07	2.10893e+07	4.53818e+07	1.76826e+07	1.79369e+07	3.67878e+07	3.86328e+07	2.91916e+07	3.30424e+07	3.12805e+07	3.76231e+07	2.28688e+07	1.17578e+07	2.18342e+07	6.30583e+06	1.91766e+07	3.86329e+07	4.21407e+07	2.40183e+07	1.31239e+07	3.70933e+07	2.48277e+07	1.13436e+07	1.50026e+07	2.74122e+07	3.40483e+07	3.18492e+07	1.56413e+07	2.57726e+07	5.84681e+07	2.05123e+07	1.48943e+07	2.57248e+07	5.08207e+07	4.41937e+07	2.5683e+07
neg5220	PE(16:0_18:2)-H	PE(16:0_18:2)	PE(34:2)-H	PE	(16:0_18:2)	(16:0)	(18:2)			714.508	C39 H73 O8 N1 P1	19.3117	2.77162e+08	223256152	205234148	1008438573	462573115	4.02353e+08	4.20473e+08	6.78782e+08	4.39843e+08	4.68323e+08	2.52511e+08	4.75603e+08	3.73783e+08	8.08461e+08	3.92447e+08	2.04325e+08	177760558	2.47111e+08	5.50863e+08	2.04428e+08	3.03427e+08	4.9137e+08	3.39354e+08	1.66819e+08	5.60255e+08	3.08918e+08	3.87485e+08	7.18495e+08	4.11696e+08	4.48238e+08	4.06985e+08	5.40818e+08	3.32469e+08	2.80225e+08	3.59172e+08	4.78483e+08	2.59709e+08
neg5223										700.529	C39 H75 O7 N1 P1	18.4962	7.0291e+06	7.36879e+06	6.76421e+06	5.47785e+06	3.89397e+06	6.28043e+06	8.85869e+06	7.18716e+06	7.62479e+06	6.62772e+06	5.93083e+06	9.21004e+06	5.84746e+06	7.64742e+06	7.16126e+06	7.74949e+06	5.31291e+06	6.88654e+06	7.63936e+06	7.3559e+06	7.84437e+06	7.97822e+06	9.91429e+06	6.43658e+06	8.42382e+06	6.29579e+06	4.95636e+06	6.45785e+06	7.27571e+06	5.03632e+06	1.02493e+07	9.25606e+06	3.97619e+06	1.0645e+07	5.81349e+06	8.38936e+06	1.08678e+07
neg5225	PE(16:0e_18:2)-H	PE(16:0e_18:2)	PE(34:2e)-H	PE	(16:0e_18:2)	(16:0e)	(18:2)			700.529	C39 H75 O7 N1 P1	19.9289	2.7214e+07	3.96707e+07	3.81601e+07	4.44997e+07	2.24177e+07	2.38496e+07	3.78402e+07	2.42282e+07	5.06345e+07	3.04289e+07	3.71168e+07	2.85093e+07	2.76455e+07	2.5287e+07	3.59854e+07	2.59056e+07	2.76519e+07	4.64236e+07	2.98684e+07	2.81795e+07	2.09687e+07	4.32541e+07	4.72699e+07	2.92876e+06	2.5256e+07	2.54091e+07	3.10593e+07	4.22312e+07	1.19644e+07	1.31115e+07	5.47064e+07	6.2626e+07	2.05408e+07	4.72913e+07	3.7017e+07	3.84335e+07	5.30108e+07
neg5226	PE(16:1e_18:1)-H	PE(16:1e_18:1)	PE(34:2e)-H	PE	(16:1e_18:1)	(16:1e)	(18:1)			700.529	C39 H75 O7 N1 P1	20.4826	1.44129e+08	2.00848e+08	2.08962e+08	1.46149e+08	1.26096e+08	1.22595e+08	2.13004e+08	1.54686e+08	2.29389e+08	1.67636e+08	1.75175e+08	1.97393e+08	1.33524e+08	1.40585e+08	1.47632e+08	1.18102e+08	1.05458e+08	1.95128e+08	1.46361e+08	1.60428e+08	1.35401e+08	1.62956e+08	1.5302e+08	1.27023e+08	1.13747e+08	106081071	9.15033e+07	1.36758e+08	9.05978e+07	8.4031e+07	2.02357e+08	2.02904e+08	9.14452e+07	1.61211e+08	1.39768e+08	1.26124e+08	2.21097e+08
neg5231	PE(16:0_18:3)-H	PE(16:0_18:3)	PE(34:3)-H	PE	(16:0_18:3)	(16:0)	(18:3)			712.492	C39 H71 O8 N1 P1	18.6705	3.39795e+07	3.49467e+07	3.5426e+07	2.84326e+08	3.52022e+07	5.7994e+07	6.11969e+07	1.28739e+08	4.52869e+07	6.00715e+07	2.70988e+07	5.5315e+07	3.51321e+07	6.47204e+07	3.35226e+07	2.4976e+07	2.09542e+07	3.24503e+07	6.93811e+07	2.26354e+07	2.09363e+07	6.31695e+07	2.1238e+07	1.44688e+07	5.40159e+07	3.9289e+07	3.94842e+07	3.61632e+07	2.67708e+07	3.71409e+07	2.52643e+07	3.30868e+07	1.29103e+07	3.79197e+07	2.67597e+07	4.39009e+07	1.70494e+07
neg5236	PE(16:1e_18:2)-H	PE(16:1e_18:2)	PE(34:3e)-H	PE	(16:1e_18:2)	(16:1e)	(18:2)			698.513	C39 H73 O7 N1 P1	19.7678	2.87947e+08	378948303	3.69656e+08	4.23204e+08	2.19516e+08	2.19021e+08	3.78597e+08	2.33536e+08	4.66481e+08	293857929	350083846	3.01823e+08	2.4474e+08	2.40978e+08	3.40823e+08	2.55709e+08	2.54129e+08	456877068	2.72228e+08	2.7826e+08	2.17471e+08	4.15481e+08	4.53821e+08	184535576	2.59468e+08	2.59174e+08	1.7751e+08	3.98126e+08	1.22027e+08	1.21525e+08	5.20089e+08	5.45806e+08	1.95073e+08	4.29815e+08	3.45159e+08	289894998	5.11226e+08
neg5244	PE(34:5e)-H	PE(34:5e)	PE(34:5e)-H	PE	(34:5e)	(34:5e)				694.482	C39 H69 O7 N1 P1	18.439	3.16662e+06	1.6407e+07	1.65331e+07	7.5686e+06	3.19248e+06	3.52807e+06	1.23501e+07	5.50929e+06	1.39278e+07	7.36102e+06	1.24077e+07	9.59745e+06	7.32348e+06	4.0754e+06	4.08196e+06	7.62982e+06	2.01803e+06	1.00917e+07	5.76544e+06	7.03802e+06	5.23542e+06	6.71953e+06	8.85843e+06	3.62303e+06	3.93037e+06	5.21179e+06	2.41481e+06	3.32879e+06	2.66926e+06	4.06898e+06	3.49074e+06	1.24871e+07	2.08792e+06	5.09167e+06	4.70701e+06	7.89139e+06	1.03867e+07
neg5249	PE(17:0_18:1)-H	PE(17:0_18:1)	PE(35:1)-H	PE	(17:0_18:1)	(17:0)	(18:1)			730.539	C40 H77 O8 N1 P1	19.4837	6.51206e+06	7.24334e+06	6.91901e+06	1.0279e+07	4.77705e+06	6.233e+06	1.48387e+07	7.9649e+06	5.34516e+06	9.38694e+06	7.82183e+06	9.94447e+06	7.91794e+06	6.52564e+06	5.80496e+06	4.85966e+06	5.87004e+06	9.09559e+06	7.39991e+06	8.5057e+06	8.0217e+06	9.5952e+06	8.36093e+06	6.838e+06	8.41545e+06	8.09702e+06	7.09432e+06	7.15055e+06	9.43298e+06	9.50147e+06	6.66413e+06	9.73803e+06	5.1638e+06	9.48958e+06	8.5232e+06	1.38537e+07	1.313e+07
neg5251	PE(18:1e_17:0)-H	PE(18:1e_17:0)	PE(35:1e)-H	PE	(18:1e_17:0)	(18:1e)	(17:0)			716.56	C40 H79 O7 N1 P1	19.963	493166	762610	615830	469699	77239.9	645951	884400	272495	503966	721573	692962	469585	293165	430983	156290	402691	150177	513364	50128.2	309096	292963	1.00424e+06	616505	113339	1.06582e+06	481236	134796	439391	681654	402143	707551	1.24685e+06	199745	1.22234e+06	835954	1.0689e+06	1.75526e+06
neg5254										728.524	C40 H75 O8 N1 P1	18.3792	1.59884e+07	2.53403e+07	1.59737e+07	3.37387e+07	1.73923e+07	2.28538e+07	3.48974e+07	3.26306e+07	2.05522e+07	2.65119e+07	2.60511e+07	2.86236e+07	1.88806e+07	2.8056e+07	2.43319e+07	1.40489e+07	2.06537e+07	2.14964e+07	2.60482e+07	2.43542e+07	3.15418e+07	4.30982e+07	2.95231e+07	1.50249e+07	2.91595e+07	3.06314e+07	2.08683e+07	3.51374e+07	2.7109e+07	3.25282e+07	3.61799e+07	2.95935e+07	1.43593e+07	3.40628e+07	1.91809e+07	3.94566e+07	3.28158e+07
neg5256	PE(17:0_18:2)-H	PE(17:0_18:2)	PE(35:2)-H	PE	(17:0_18:2)	(17:0)	(18:2)			728.524	C40 H75 O8 N1 P1	19.6749	1.24593e+07	9.86396e+06	1.06946e+07	4.97812e+07	1.70872e+07	1.45091e+07	2.96233e+07	2.89399e+07	1.70317e+07	1.99834e+07	2.21789e+07	1.83474e+07	1.78253e+07	3.55992e+07	1.83249e+07	7.33127e+06	7.26981e+06	7.84185e+06	2.02994e+07	9.4513e+06	1.20562e+07	2.93892e+07	2.82329e+07	7.23045e+06	2.41858e+07	2.38602e+07	1.47698e+07	3.42631e+07	2.16076e+07	2.09207e+07	1.63925e+07	3.59955e+07	18964328	2.18981e+07	1.39901e+07	3.3162e+07	1.727e+07
neg526	Cer(d18:2_20:0)+HCOO	Cer(d18:2_20:0)	Cer(d38:2)+HCOO	Cer	(d18:2_20:0)	(d18:2)	(20:0)			636.557	C39 H74 O5 N1	20.8614	7.92642e+07	6.1515e+07	4.86336e+07	8.79415e+07	9.03909e+07	6.96543e+07	8.73202e+07	7.35536e+07	6.96501e+07	8.94706e+07	5.85564e+07	9.32462e+07	6.17557e+07	8.22177e+07	9.4614e+07	7.03158e+07	4.50711e+07	8.6887e+07	8.08353e+07	7.62864e+07	7.54486e+07	7.7101e+07	6.77421e+07	4.67623e+07	7.51423e+07	6.53845e+07	9.79404e+07	1.00937e+08	8.48754e+07	1.0487e+08	6.87291e+07	9.2726e+07	3.04112e+07	8.18575e+07	6.17615e+07	4.48468e+07	7.38397e+07
neg5261	PE(18:1e_17:1)-H	PE(18:1e_17:1)	PE(35:2e)-H	PE	(18:1e_17:1)	(18:1e)	(17:1)			714.544	C40 H77 O7 N1 P1	20.3516	2.39879e+06	3.9373e+06	6.20149e+06	2.40958e+06	1.22824e+06	1.5676e+06	3.90672e+06	2.2793e+06	4.56271e+06	3.3394e+06	2.98768e+06	4.075e+06	2.10089e+06	2.24938e+06	2.2992e+06	2.70231e+06	1.49059e+06	3.84221e+06	1.53459e+06	1.38008e+06	1.67441e+06	4.36886e+06	4.611e+06	2.37041e+06	2.43842e+06	1.8771e+06	1.24385e+06	3.87452e+06	972471	583898	6.40938e+06	1.47012e+07	1.53362e+06	5.13825e+06	5.33997e+06	4.0311e+06	7.11855e+06
neg5266	PE(18:2e_17:1)-H	PE(18:2e_17:1)	PE(35:3e)-H	PE	(18:2e_17:1)	(18:2e)	(17:1)			712.529	C40 H75 O7 N1 P1	20.1543	2.26535e+07	3.29155e+07	62773227	3.40357e+07	1.54973e+07	1.53051e+07	3.76817e+07	1.7488e+07	4.19153e+07	1.99724e+07	2.89779e+07	2.96039e+07	2.07209e+07	2.13385e+07	1.95075e+07	2.31609e+07	1.27951e+07	3.66659e+07	1.40903e+07	2.47872e+07	1.5801e+07	3.07538e+07	4.68931e+07	3.73592e+07	2.20165e+07	2.26819e+07	1.14799e+07	3.24354e+07	8.87344e+06	9.83598e+06	4.05049e+07	1.11421e+08	2.70392e+07	6.74124e+07	3.54481e+07	4.99938e+07	5.5359e+07
neg5270										744.555	C41 H79 O8 N1 P1	19.9416	1.06307e+08	1.1333e+08	9.62442e+07	3.84771e+08	2.07362e+08	1.3067e+08	1.9822e+08	2.66305e+08	2.09776e+08	2.01704e+08	1.30503e+08	1.91961e+08	1.22924e+08	2.67885e+08	1.80693e+08	7.08098e+07	6.32551e+07	9.76763e+07	2.15398e+08	9.44516e+07	9.12432e+07	1.86043e+08	1.51016e+08	8.19511e+07	1.59276e+08	1.21861e+08	1.8941e+08	3.20769e+08	1.10689e+08	1.93682e+08	1.34261e+08	191009762	1.18701e+08	1.28588e+08	135757627	1.67862e+08	9.59296e+07
neg5271										744.555	C41 H79 O8 N1 P1	20.4644	1.33975e+08	2.31908e+08	2.37899e+08	7.64762e+08	3.1441e+08	2.81936e+08	4.87296e+08	4.82902e+08	362187315	3.64505e+08	2.8721e+08	496412618	2.52866e+08	4.50165e+08	272345371	1.2219e+08	1.33882e+08	1.9904e+08	3.82622e+08	2.46108e+08	2.03408e+08	2.76854e+08	2.14392e+08	2.03801e+08	2.43617e+08	2.11789e+08	3.47935e+08	345647011	191644316	2.99235e+08	1.74343e+08	2.51202e+08	1.74449e+08	1.70562e+08	2.65049e+08	2.17584e+08	1.7698e+08
neg5276										730.576	C41 H81 O7 N1 P1	19.6064	2.64882e+06	4.42581e+06	3.34316e+06	4213746	2.07489e+06	2.20931e+06	2.7274e+06	1.82346e+06	3.85153e+06	2.66261e+06	2.28941e+06	2.67803e+06	2.04761e+06	3.22193e+06	4.9674e+06	2.75005e+06	1.97411e+06	2.73961e+06	2.35193e+06	3.66673e+06	2.89293e+06	4.57269e+06	4.04466e+06	1.31422e+06	3.90535e+06	2.62746e+06	2.75086e+06	3.75085e+06	2.07821e+06	1.41424e+06	6.65665e+06	4.39803e+06	3.23436e+06	4.47475e+06	4.09965e+06	3.7625e+06	5.46339e+06
neg5278	PE(18:0e_18:1)-H	PE(18:0e_18:1)	PE(36:1e)-H	PE	(18:0e_18:1)	(18:0e)	(18:1)			730.576	C41 H81 O7 N1 P1	20.7231	1.45067e+07	2.77479e+07	3.36859e+07	2.17311e+07	2.44456e+07	1.35211e+07	3.45244e+07	1.83148e+07	2.81443e+07	2.06192e+07	2.61574e+07	3.08839e+07	2.50416e+07	1.75072e+07	1.69437e+07	1.75124e+07	1.05095e+07	2.66208e+07	1.8451e+07	1.92439e+07	1.75263e+07	2.00756e+07	2.0642e+07	2.0202e+07	1.48402e+07	1.20676e+07	1.1543e+07	1.67912e+07	1.08375e+07	1.01394e+07	2.27987e+07	3.3981e+07	10136154	2.4605e+07	1.96539e+07	1.7161e+07	3.50823e+07
neg5283										742.539	C41 H77 O8 N1 P1	19.2908	1037024496	1095207814	8.93388e+08	1301870424	1013041322	1055033436	1063199458	1209303364	1069707915	1109341623	9.21151e+08	1079069009	8.90593e+08	1100493141	1037076215	9.04512e+08	8.94044e+08	1079873120	1052092494	1034303162	1071319301	1190962826	1019115851	7.67604e+08	1056982436	1073645028	1048064955	1224053339	1034766402	1033253045	1211519342	9.33522e+08	674030196	953824061	1004583135	1002899286	9.04938e+08
neg5284	PE(18:1_18:1)-H	PE(18:1_18:1)	PE(36:2)-H	PE	(18:1_18:1)	(18:1)	(18:1)			742.539	C41 H77 O8 N1 P1	20.077	8.99053e+08	942067082	7.94661e+08	3230181099	1737377223	1110351948	1686606019	2258800462	1756183293	1710884599	1118404795	1588553923	1048939716	2273820687	1513803822	6.17035e+08	5.3237e+08	8.22198e+08	1825245259	7.90627e+08	9.11174e+08	1567068878	1249768733	6.8586e+08	1351815314	1012040614	1573515094	2688611381	1137830122	1625858977	1127659278	1615804319	9.937e+08	1084754048	1134368995	1410489078	780202099
neg5290										728.56	C41 H79 O7 N1 P1	20.081	1.29749e+07	1.78368e+07	1.5792e+07	9.03992e+06	1.29767e+07	1.29462e+07	2.12816e+07	1.34677e+07	11519275	1.08584e+07	1.05967e+07	1.09847e+07	9.75665e+06	1.21673e+07	1.08915e+07	1.94148e+07	1.02672e+07	1.05782e+07	8.56313e+06	9.71426e+06	1.35397e+07	1.56282e+07	1.0734e+07	9.5548e+06	1.72771e+07	1.19924e+07	8.09503e+06	1.94175e+07	1.76051e+07	9.30218e+06	2.43152e+07	1.71272e+07	6.18342e+06	2.40568e+07	1.2542e+07	9.6277e+06	2.81399e+07
neg5291										728.56	C41 H79 O7 N1 P1	20.7541	7.49605e+07	1.49582e+08	1.66173e+08	1.45344e+08	1.12974e+08	7.57192e+07	1.35061e+08	9.30493e+07	1.51162e+08	1.17156e+08	1.41308e+08	1.50806e+08	8.6373e+07	1.13912e+08	1.01691e+08	1.15026e+08	7.74288e+07	1.77058e+08	1.00926e+08	8.86873e+07	8.41944e+07	125746124	1.47083e+08	8.27397e+07	9.84052e+07	7.05616e+07	7.36036e+07	1.09078e+08	3.96704e+07	4.90328e+07	168625631	2.59657e+08	7.70351e+07	1.5381e+08	1.11591e+08	9.19298e+07	1.73371e+08
neg5292										728.56	C41 H79 O7 N1 P1	21.2428	1.29793e+08	2.55246e+08	3.05963e+08	1.95373e+08	2.14161e+08	1.33324e+08	3.12787e+08	1.64244e+08	2.5304e+08	1.93488e+08	2.36143e+08	277750286	1.48834e+08	1.66292e+08	1.50341e+08	1.6287e+08	9.8636e+07	2.50708e+08	1.63816e+08	1.65556e+08	1.64532e+08	1.83705e+08	1.88106e+08	1.85246e+08	1.37977e+08	1.0633e+08	1.02254e+08	1.48123e+08	9.99227e+07	9.35464e+07	2.10593e+08	2.92608e+08	9.10062e+07	2.17358e+08	1.73073e+08	1.46362e+08	3.09521e+08
neg5300	PE(18:1_18:2)-H	PE(18:1_18:2)	PE(36:3)-H	PE	(18:1_18:2)	(18:1)	(18:2)			740.524	C41 H75 O8 N1 P1	19.2067	1.7419e+08	1.47948e+08	1.5552e+08	5.62178e+08	2.61675e+08	1.43042e+08	2.93918e+08	2.66212e+08	2.70095e+08	235170835	1.60924e+08	2.61836e+08	1.31282e+08	3.51313e+08	2.30153e+08	1.20067e+08	1.54408e+08	1.39085e+08	2.50189e+08	1.35367e+08	1.2274e+08	2.95632e+08	2.43781e+08	1.04304e+08	2.52931e+08	1.98477e+08	2.41258e+08	4.30821e+08	1.51986e+08	1.98354e+08	2.75651e+08	3.00126e+08	1.61622e+08	2.02568e+08	1.86063e+08	1.98454e+08	1.63275e+08
neg5306										726.544	C41 H77 O7 N1 P1	19.8827	1.9008e+07	4.59017e+07	9.18335e+07	5.59962e+07	3.85297e+07	2.18653e+07	3.21756e+07	2.4393e+07	6.75252e+07	5.22176e+07	7.28553e+07	5.64498e+07	2.22157e+07	2.27878e+07	3.68975e+07	2.62682e+07	1.72259e+07	7.32603e+07	3.29875e+07	4.70153e+07	3.24425e+07	5.50606e+07	4.96354e+07	2.5011e+07	2.63001e+07	3.26793e+07	2.95825e+07	3.31589e+07	1.99072e+07	1.96385e+07	6.6725e+07	6.21523e+07	2.88987e+07	7.24002e+07	2.90062e+07	4.69246e+07	4.45368e+07
neg5307	PE(18:1e_18:2)-H	PE(18:1e_18:2)	PE(36:3e)-H	PE	(18:1e_18:2)	(18:1e)	(18:2)			726.544	C41 H77 O7 N1 P1	20.6166	5.63702e+08	1027288417	1260076916	9.25743e+08	7.83579e+08	5.61995e+08	1059193187	6.6773e+08	1125012962	8.03438e+08	9.46916e+08	8.79086e+08	6.22993e+08	7.38821e+08	7.23213e+08	8.7556e+08	4.97811e+08	1286159677	6.36891e+08	5.61462e+08	546280461	9.32828e+08	9.71249e+08	5.98089e+08	7.34638e+08	5.19912e+08	3.94841e+08	8.1772e+08	3.10746e+08	3.02197e+08	1328823796	1592305751	488781869	1191654337	9.66577e+08	6.76101e+08	1341076141
neg531	Cer(d18:0_21:0)+HCOO	Cer(d18:0_21:0)	Cer(d39:0)+HCOO	Cer	(d18:0_21:0)	(d18:0)	(21:0)			654.604	C40 H80 O5 N1	21.1609	1.41338e+07	1.34213e+07	1.23546e+07	1.10732e+07	2.38185e+07	1.46748e+07	1.39084e+07	1.21787e+07	1.28497e+07	1.1266e+07	1.28462e+07	8.61507e+06	1.45586e+07	1.68361e+07	1.22121e+07	2.16879e+07	8.41478e+06	1.19343e+07	1.34004e+07	1.13627e+07	1.59301e+07	1.68168e+07	1.15085e+07	1.06714e+07	1.66326e+07	1.63321e+07	1.08782e+07	1.21752e+07	1.65995e+07	1.29e+07	1.49336e+07	1.68903e+07	7.29968e+06	1.69192e+07	1.78274e+07	9.21324e+06	1.58055e+07
neg5316	PE(18:2_18:2)-H	PE(18:2_18:2)	PE(36:4)-H	PE	(18:2_18:2)	(18:2)	(18:2)			738.508	C41 H73 O8 N1 P1	19.0245	2.416e+08	2.58214e+08	306482558	1227539764	7.8284e+08	6.71871e+08	5.46099e+08	1268193292	6.47739e+08	7.25459e+08	4.348e+08	8.15721e+08	4.87331e+08	1340146307	4.00188e+08	2.9087e+08	1.77634e+08	2.87765e+08	742294935	2.53989e+08	3.83388e+08	3.16705e+08	2.57184e+08	2.41641e+08	5.85485e+08	2.66485e+08	4.31893e+08	5.6733e+08	5.42071e+08	6.87405e+08	3.72048e+08	5.82312e+08	2.23389e+08	260692452	3.14132e+08	5.1253e+08	3.0123e+08
neg532	Cer(d15:0_24:0)+HCOO	Cer(d15:0_24:0)	Cer(d39:0)+HCOO	Cer	(d15:0_24:0)	(d15:0)	(24:0)			654.604	C40 H80 O5 N1	21.795	1.63388e+07	2.95195e+07	1.54204e+07	2.37854e+07	1.27675e+07	1.76572e+07	2.52055e+07	3.56178e+07	1.99415e+07	2.56352e+07	2.74821e+07	4.15338e+07	2.0892e+07	3.12403e+07	1.47768e+07	8.59516e+06	2.57177e+07	2.99432e+07	3.10774e+07	2.13162e+07	2.27022e+07	2.50602e+07	1.55662e+07	1.42404e+07	1.45692e+07	1.66306e+07	1.81641e+07	1.75641e+07	1.55545e+07	4.66074e+07	1.63866e+07	2.40886e+07	1.43147e+07	1.119e+07	2.63666e+07	26065449	2.81932e+07
neg5321										724.529	C41 H75 O7 N1 P1	18.4494	2.41404e+06	2.51813e+06	1.77252e+06	2.16066e+06	1.32688e+06	2.10557e+06	2.30074e+06	1.82921e+06	2.32974e+06	1.80645e+06	1.8256e+06	2.25493e+06	1.43897e+06	2.70017e+06	1.52955e+06	1.82779e+06	1.40777e+06	1.79196e+06	2.03884e+06	1.65318e+06	2.85127e+06	2.57056e+06	2.09141e+06	1.20821e+06	2.07267e+06	1.77898e+06	967229	1.32924e+06	1.72014e+06	1.15898e+06	2.61583e+06	2.5984e+06	949174	3.04894e+06	1.78434e+06	1.90291e+06	2.94245e+06
neg5324	PE(18:2e_18:2)-H	PE(18:2e_18:2)	PE(36:4e)-H	PE	(18:2e_18:2)	(18:2e)	(18:2)			724.529	C41 H75 O7 N1 P1	19.9789	221939850	374292501	4.33597e+08	3.18783e+08	2.82321e+08	1.80368e+08	4.03817e+08	1.91279e+08	4.60906e+08	3.08456e+08	3.51022e+08	5.07586e+08	2.97579e+08	2.10875e+08	2.93498e+08	2.60034e+08	3.07397e+08	5.64784e+08	2.87493e+08	4.1728e+08	2.79156e+08	3.92264e+08	5.27135e+08	2.16975e+08	221372614	2.65601e+08	2.62579e+08	3.99558e+08	1.32e+08	1.69846e+08	358811734	5.35093e+08	1.57574e+08	4.69306e+08	2.8263e+08	3.97656e+08	3.89733e+08
neg5328										736.492	C41 H71 O8 N1 P1	17.3494	149337	196832	998962	55710.1	197079	199756	312909	177101	305271	544915	281351	313330	136587	395739	1.31605e+06	31904.5	667636	401896	953929	272068	1.13518e+06	224147	109189	1.03206e+06	1.60756e+06	1.54882e+06	285489	1.88086e+06	1.28188e+06	1.13529e+06	1.48209e+06	1.59669e+06	516605	937131	2.48015e+06	183963	88052.2
neg5330	PE(16:0_20:5)-H	PE(16:0_20:5)	PE(36:5)-H	PE	(16:0_20:5)	(16:0)	(20:5)			736.492	C41 H71 O8 N1 P1	18.6024	6.02464e+06	1.98056e+07	1.86594e+07	5.47065e+07	2.10362e+07	2.65475e+07	4.17662e+07	1.67477e+08	7.95057e+07	6.02551e+07	4.63878e+07	4.7527e+07	4.8562e+07	5.79878e+07	2.05491e+07	1.55236e+07	1.61076e+07	4.55816e+07	8.21567e+07	2.32284e+07	1.77154e+07	2.33603e+07	1.30447e+07	2.49415e+07	3.16848e+07	2.17465e+07	5.36643e+07	2.87747e+07	3.40441e+07	4.28943e+07	3.56296e+07	5.52523e+07	8.64133e+06	4.25612e+07	4.93632e+07	6.09553e+07	3.03256e+07
[truncated: 2,019 more rows]
[truncated: 95 more columns]
