# Supplementary material for: The effect of lipid metabolism disorder on patients with hyperuricemia using Multi-Omics analysis
Source: Sci Rep. 2023 Oct 24;13:18211. doi: 10.1038/s41598-023-45564-8 (PMC10598229; doi:10.1038/s41598-023-45564-8)
Supplement: Supplementary file 2 — Supplementary Information 2. [file 41598_2023_45564_MOESM2_ESM.xlsx]

## Sheet: Sheet 1
name	LipidIon	compound_name	LipidGroup	Class	FattyAcid	FA1	FA2	FA3	FA4	CalcMz	IonFormula	RT	A160	A151	A150	A149	A148	A146	A145	A144	A143	A141	A140	A132	A131	A130	A125	A124	A114	A121	A119	A110	A108	A107	A106	A104	A97	A93	A78	A75	A72	A69	B343	B342	B340	B327	B336	B334	B317
POS2341	LPC(18:2e)+H	LPC(18:2e)	LPC(18:2e)+H	LPC	(18:2e)	(18:2e)				506.361	C26 H53 O6 N1 P1	4.84222	1.151e+08	9.2399e+07	1.29792e+08	4.88884e+07	1.09246e+08	6.50937e+07	5.6249e+07	8.95349e+07	6.8313e+07	4.35913e+07	1.06693e+08	5.5928e+07	4.20471e+07	1.06549e+08	4.78303e+07	9.96775e+07	3.9875e+07	6.78719e+07	6.66768e+07	5.65664e+07	5.3997e+07	5.12387e+07	6.64587e+07	4.69819e+07	1.13358e+08	1.0331e+08	3.63225e+07	7.73558e+07	5.68569e+07	6.2671e+07	3.2653e+08	308902195	1.7125e+08	1.71407e+08	8.19283e+07	1.13253e+08	2.93568e+08
neg4136	PC(16:1e_18:2)+HCOO	PC(16:1e_18:2)	PC(34:3e)+HCOO	PC	(16:1e_18:2)	(16:1e)	(18:2)			786.565	C43 H81 O9 N1 P1	19.4901	6.45846e+08	1237245013	9.50986e+08	8.96698e+08	9.25318e+08	7.80034e+08	9.42018e+08	9.21554e+08	1103721314	8.82261e+08	9.28625e+08	8.98969e+08	7.29842e+08	8.32602e+08	1084783053	1037313688	9.97502e+08	1131673425	778156874	6.95543e+08	8.26376e+08	1244203707	8.8338e+08	7.00796e+08	1054223146	8.2752e+08	6.15296e+08	1000211703	7.89895e+08	5.38567e+08	2104725219	1193559588	7.37387e+08	1403378783	1252313644	9.69693e+08	1490623985
neg2645	Hex2Cer(d36:4)-H	Hex2Cer(d36:4)	Hex2Cer(d36:4)-H	Hex2Cer	(d36:4)	(d36:4)				882.595	C48 H84 O13 N1	20.576	3.34938e+07	5.41701e+07	5.0859e+07	2.20467e+07	3.17908e+07	2.43652e+07	3.47389e+07	2.81413e+07	4.52554e+07	2.59305e+07	3.12285e+07	2.22513e+07	2.24282e+07	2.77971e+07	3.63581e+07	5.1203e+07	4.72505e+07	4.28859e+07	2.07631e+07	20230201	3.71292e+07	4.89785e+07	5.12426e+07	4.37103e+07	3.36801e+07	4.37752e+07	1.21352e+07	3.48468e+07	2.6361e+07	1.68086e+07	9.61704e+07	5.34697e+07	4.84992e+07	7.12443e+07	4.35496e+07	3.96036e+07	7.51161e+07
neg4349	PC(18:1e_18:2)+HCOO	PC(18:1e_18:2)	PC(36:3e)+HCOO	PC	(18:1e_18:2)	(18:1e)	(18:2)			814.597	C45 H85 O9 N1 P1	20.2896	2.86705e+08	4.80295e+08	4.67359e+08	3.70479e+08	4.4377e+08	2.74046e+08	4.20307e+08	3.0446e+08	4.22489e+08	3.41675e+08	3.74097e+08	3.37793e+08	2.36131e+08	3.47894e+08	3.19474e+08	4.2769e+08	3.45586e+08	4.07313e+08	2.99051e+08	2.67942e+08	3.48122e+08	4.80574e+08	4.1389e+08	3.26503e+08	3.63761e+08	358531731	2.29258e+08	3.63697e+08	298904611	2.22532e+08	9.0907e+08	5.35191e+08	346309925	6.07145e+08	5.05357e+08	3.88804e+08	6.66516e+08
POS2170	LPC(16:0)+H	LPC(16:0)	LPC(16:0)+H	LPC	(16:0)	(16:0)				496.34	C24 H51 O7 N1 P1	3.65264	116000000000	62830983320	93480933224	71963902642	63295743861	98903921846	56777180453	75677646063	73875369248	65748275057	116000000000	78804066138	96935754329	113000000000	86707953894	84073309436	98466397024	94640533641	79926563931	124000000000	102000000000	116000000000	108000000000	79197872919	110000000000	107000000000	101000000000	104000000000	95857966660	104000000000	169000000000	162000000000	119000000000	157000000000	127000000000	119000000000	149000000000
POS2204	LPC(16:0e)+H	LPC(16:0e)	LPC(16:0e)+H	LPC	(16:0e)	(16:0e)				482.361	C24 H53 O6 N1 P1	4.56058	1251570224	6.91267e+08	1176796061	490869042	4.12642e+08	5.18965e+08	4.38829e+08	5.68251e+08	8.03342e+08	5.15292e+08	1519221994	9.87559e+08	1021097499	1444034085	5.60276e+08	8.9723e+08	5.66066e+08	4.86221e+08	1303293430	1766764221	5.7071e+08	663230355	1252193398	4.15283e+08	1286695346	876349803	9.34082e+08	1038170507	9.76083e+08	790986044	3112698476	3928578439	2041771369	3627516244	1671525989	1586763515	3436666362
POS2217	LPC(16:1e)+H	LPC(16:1e)	LPC(16:1e)+H	LPC	(16:1e)	(16:1e)				480.345	C24 H51 O6 N1 P1	4.42261	511256528	5.79193e+08	4.86541e+08	7.64783e+08	1078711601	3.93137e+08	6.46614e+08	1419476507	1369646444	1203670278	1516281877	1126648234	1076983610	5.58449e+08	1064179872	1079875144	1184347608	8.13801e+08	1409025128	1418136374	6.61882e+08	1439606252	7.02964e+08	9.42172e+08	1619119435	1013586249	8.55839e+08	1086527987	1027739984	9.15838e+08	3374831813	1538458801	1379364063	3352733828	1608329160	5.40789e+08	3207894544
neg4108	PC(16:1e_18:1)+HCOO	PC(16:1e_18:1)	PC(34:2e)+HCOO	PC	(16:1e_18:1)	(16:1e)	(18:1)			788.581	C43 H83 O9 N1 P1	19.3299	5.85614e+08	855357142	6.87524e+08	8.24159e+08	4.212e+08	4.0197e+08	5.24024e+08	4.75717e+08	7.88237e+08	4.92571e+08	5.96657e+08	5.22703e+08	417077816	6.16194e+08	1097992666	6.19627e+08	5.62301e+08	707196530	4.99328e+08	7.31566e+08	550056675	9.87791e+08	8.36286e+08	3.11306e+08	756908312	522710146	4.94399e+08	8.79369e+08	4.5486e+08	3.48964e+08	1234525423	9.47457e+08	6.9089e+08	9.288e+08	1078577290	8.09528e+08	9.98288e+08
POS4802	PE(22:2)+Na	PE(22:2)	PE(22:2)+Na	PE	(22:2)	(22:2)				570.317	C27 H50 O8 N1 P1 Na1	4.39195	1.93908e+07	1.26942e+07	1.85069e+07	1.12213e+07	1.66012e+07	2.40392e+06	1.37106e+07	4.09823e+07	1.63074e+07	1.72521e+07	2.1926e+07	2.21737e+07	1.3786e+07	5.14576e+06	1.22736e+07	1.55174e+07	14017078	8.55332e+06	6.00979e+06	2.09767e+07	8.53444e+06	7.19096e+06	9.12516e+06	1.38348e+07	1.34035e+07	1.19751e+07	9.45061e+06	4.31284e+06	4.21637e+06	6.81049e+06	5.02243e+07	5.03249e+07	1.8519e+07	6.38393e+07	1.9478e+07	1.85129e+07	4.61461e+07
POS2846	PC(18:1)+H	PC(18:1)	PC(18:1)+H	PC	(18:1)	(18:1)				536.335	C26 H51 O8 N1 P1	1.01147	1.24957e+07	5.00886e+06	4.54333e+06	3.46415e+06	2.85148e+06	3.6205e+06	1.33883e+06	5.63278e+06	1.03549e+07	5.37875e+06	7.26466e+06	2.11863e+06	3.90983e+06	6.00459e+06	7.90774e+06	9.1162e+06	1.08615e+07	1.06333e+07	6.69211e+06	1.22839e+07	3.58816e+06	5.74169e+06	1.31345e+07	7.55283e+06	5.10078e+06	7.19249e+06	5.76053e+06	8.62971e+06	5.86246e+06	3.17669e+06	4.77804e+07	1.93413e+07	1.32201e+07	2.25453e+07	1.49146e+07	4.62941e+06	1.97848e+07
POS2314	LPC(18:1e)+H	LPC(18:1e)	LPC(18:1e)+H	LPC	(18:1e)	(18:1e)				508.376	C26 H55 O6 N1 P1	4.99148	1042398970	6.14247e+08	8.39562e+08	2.15106e+08	4.25301e+08	4.81179e+08	2.73355e+08	5.80409e+08	4.52229e+08	4.11239e+08	8.52228e+08	4.98672e+08	5.56712e+08	9.5272e+08	289938501	6.585e+08	4.02299e+08	2.36871e+08	670095325	9.778e+08	5.80578e+08	8.4393e+08	523728335	4.84361e+08	7.02877e+08	6.69382e+08	5.18784e+08	5.72434e+08	5.68176e+08	4.52198e+08	1869480600	2051286880	6.90359e+08	2020994371	6.22898e+08	8.76078e+08	1626462055
POS9530	ZyE(18:1)+H	ZyE(18:1)	ZyE(18:1)+H	ZyE	(18:1)	(18:1)				649.592	C45 H77 O2	23.8428	4.91669e+07	5.98743e+07	4.51275e+07	1.56865e+07	3.38945e+07	1.02749e+08	4.15929e+07	4.32106e+07	5.21833e+07	5.05477e+07	5.00262e+07	4.28721e+07	9.62585e+07	3.87872e+07	1.03413e+08	1.16656e+08	1.40347e+08	1.00362e+08	6.11117e+07	3.92663e+07	4.82812e+07	8.2031e+07	8.91449e+07	8.37605e+07	6.12162e+07	9.84833e+07	3.7357e+07	5.40427e+07	6.78592e+07	3.41619e+07	1.24344e+08	8.60341e+07	1.37038e+08	1.02264e+08	9.02781e+07	8.77977e+07	1.59779e+08
POS2966	PC(21:4e)+H	PC(21:4e)	PC(21:4e)+H	PC	(21:4e)	(21:4e)				558.355	C29 H53 O7 N1 P1	5.36123	1.00086e+07	2.92372e+06	7.01028e+06	1.95556e+06	2.13194e+06	1.88499e+06	4.59149e+06	2.44671e+06	3e+06	3.60168e+06	4.58588e+06	5.45177e+06	2.52161e+06	7.03238e+06	2.40253e+06	2.13625e+06	3.68236e+06	3.37066e+06	7.26588e+06	5.7845e+06	2.61374e+06	5.12835e+06	9.25031e+06	1.12071e+06	8.87375e+06	4.00519e+06	2.56363e+06	3.22172e+06	4.42161e+06	6.20635e+06	2.05386e+07	4.84852e+07	5.49737e+06	1.69348e+07	7.42431e+06	2.57239e+07	4.10734e+07
neg5123	PC(52:2)-CH3	PC(52:2)	PC(52:2)-CH3	PC	(52:2)	(52:2)				994.821	C59 H113 O8 N1 P1	22.8565	3.04982e+06	3.55844e+06	3.30013e+06	2.44543e+06	3.26474e+06	3.08563e+06	3.43232e+06	2.81556e+06	3.42443e+06	3.21474e+06	2.4629e+06	3.28461e+06	2.10467e+06	3.1315e+06	2.71799e+06	3.24811e+06	2.18697e+06	3.07366e+06	2.99978e+06	2.5049e+06	3.62556e+06	4.39298e+06	3.96661e+06	2.10536e+06	2.64233e+06	2.44774e+06	2.13615e+06	3.16818e+06	2.86676e+06	1.34309e+06	5.4138e+06	3.73594e+06	1.97387e+06	3.64429e+06	3.89234e+06	2.81631e+06	4.66352e+06
neg4213	PC(16:2e_19:0)+HCOO	PC(16:2e_19:0)	PC(35:2e)+HCOO	PC	(16:2e_19:0)	(16:2e)	(19:0)			802.597	C44 H85 O9 N1 P1	20.1103	1.65231e+07	2.25154e+07	1.92014e+07	2.21303e+07	8.06628e+06	7.10504e+06	1.3868e+07	5.97974e+06	2.20181e+07	1.09674e+07	1.57588e+07	1.43164e+07	8.41906e+06	1.49789e+07	1.91037e+07	1.21394e+07	7.69131e+06	1.46806e+07	7.93173e+06	1.48854e+07	1.10391e+07	3.03871e+07	3.10671e+07	8.10747e+06	2.02627e+07	1.52053e+07	9.02979e+06	2.10401e+07	1.02194e+07	7.3968e+06	3.42962e+07	3.54609e+07	2.40794e+07	3.03019e+07	2.77234e+07	3.16243e+07	3.82261e+07
POS2364	LPC(18:3e)+H	LPC(18:3e)	LPC(18:3e)+H	LPC	(18:3e)	(18:3e)				504.345	C26 H51 O6 N1 P1	4.55316	8.61444e+07	7.83155e+07	8.52499e+07	7.07236e+07	9.84303e+07	9.2083e+07	5.60129e+07	1.50895e+08	9.5224e+07	132397568	1.89075e+08	9.7029e+07	6.97126e+07	1.95018e+08	8.12678e+07	1.25402e+08	1.00272e+08	3.23986e+07	1.77035e+08	2.5955e+08	1.05634e+08	9.88389e+07	8.95655e+07	5.58139e+07	1.56317e+08	1.39968e+08	1.12143e+08	5.81441e+07	4.63973e+07	9.15678e+07	5.20854e+08	6.30098e+08	2.54608e+08	8.02951e+08	1.08115e+08	2.49347e+08	5.68279e+08
POS8108	TG(18:0_18:0_18:2)+NH4	TG(18:0_18:0_18:2)	TG(54:2)+NH4	TG	(18:0_18:0_18:2)	(18:0)	(18:0)	(18:2)		904.833	C57 H110 O6 N1	23.9629	23721716156	30848751264	28655371497	66128053293	39136429265	36433541740	36950899086	37765334629	34235221505	43079652775	35826493437	42924898748	23991107883	43015083739	35215969650	20984767486	18674788848	19432314549	33188065170	46615558677	35916204178	30124685150	29268238747	29547369854	27744490895	30942541988	52560173403	40657444601	29522110185	46608554672	11547312940	24640483223	19624262843	19487346969	23577223506	22770692734	22125019537
POS1589	DG(36:1e)+Na	DG(36:1e)	DG(36:1e)+Na	DG	(36:1e)	(36:1e)				631.564	C39 H76 O4 Na1	23.9275	1.99677e+08	194039154	2.52862e+08	4.6168e+08	2.44336e+08	1.8891e+08	1.81967e+08	1.79736e+08	1.94611e+08	3.33056e+08	2.18621e+08	2.43455e+08	1.09585e+08	2.69569e+08	1.86722e+08	106228744	1.17512e+08	1.09095e+08	165110359	2.46086e+08	2.35883e+08	2.24057e+08	1.29318e+08	2.15338e+08	188794320	2.29043e+08	3.27056e+08	234512188	1.74209e+08	2.6243e+08	8.92817e+07	1.32353e+08	9.81782e+07	8.05966e+07	1.49385e+08	1.50249e+08	1.3744e+08
neg1582	CerP(t44:2)+HCOO	CerP(t44:2)	CerP(t44:2)+HCOO	CerP	(t44:2)	(t44:2)				816.612	C45 H87 O9 N1 P1	20.497	4.59302e+08	4.77465e+08	3.92954e+08	5.83449e+08	3.83494e+08	3.1253e+08	3.09765e+08	320246654	3.89235e+08	2.98077e+08	3.45206e+08	3.22214e+08	230395057	4.40303e+08	4.52859e+08	3.5741e+08	2.31066e+08	360268849	2.90573e+08	3.73627e+08	2.93691e+08	747433449	5.23654e+08	1.57796e+08	4.41682e+08	3.61083e+08	3.97882e+08	4.58658e+08	3.11914e+08	2.29249e+08	8.87187e+08	5.96192e+08	3.89558e+08	5.04042e+08	5.66906e+08	5.056e+08	5.34633e+08
POS2444	LPC(20:2)+H	LPC(20:2)	LPC(20:2)+H	LPC	(20:2)	(20:2)				548.371	C28 H55 O7 N1 P1	4.47598	9.65532e+08	2.01363e+08	4.65423e+08	6.0594e+08	3.49089e+08	1.74002e+08	2.32476e+08	2.31149e+08	3.02904e+08	2.84555e+08	3.73522e+08	2.713e+08	3.38948e+08	5.68882e+08	3.31652e+08	2.41768e+08	2.44617e+08	2.03534e+08	2.65663e+08	4.38446e+08	2.51845e+08	2.88801e+08	4.37328e+08	3.64548e+08	5.30952e+08	6.77638e+08	2.70365e+08	6.65866e+08	3.26493e+08	2.89272e+08	1070550304	1524025173	5.84428e+08	1227920341	7.07802e+08	7.67963e+08	8.87524e+08
neg4110	PC(16:0e_18:2)+HCOO	PC(16:0e_18:2)	PC(34:2e)+HCOO	PC	(16:0e_18:2)	(16:0e)	(18:2)			788.581	C43 H83 O9 N1 P1	20.0191	2.95634e+08	4.29778e+08	3.59114e+08	1.90252e+08	3.0809e+08	3.16331e+08	2.52852e+08	3.09971e+08	2.91015e+08	2.73036e+08	2.68639e+08	271794836	2.33917e+08	3.06363e+08	2.8726e+08	4.49618e+08	2.63918e+08	2.76094e+08	1.91858e+08	2.57732e+08	3.34646e+08	3.35643e+08	2.7494e+08	2.63296e+08	374090788	2.69188e+08	1.74157e+08	2.43459e+08	3.68339e+08	2.06051e+08	5.45126e+08	3.45008e+08	1.61099e+08	3.35906e+08	2.92525e+08	2.37341e+08	4.2088e+08
neg5059	PC(26:0_18:2)+HCOO	PC(26:0_18:2)	PC(44:2)+HCOO	PC	(26:0_18:2)	(26:0)	(18:2)			942.717	C53 H101 O10 N1 P1	22.252	6.02475e+06	7.69979e+06	3.49178e+06	5.84617e+06	7.20339e+06	4.93346e+06	5.83378e+06	5.43283e+06	6.93309e+06	6.11539e+06	5.97434e+06	5.59398e+06	4.73986e+06	8.45586e+06	4.53958e+06	5.02339e+06	4.42929e+06	7.48981e+06	5.96655e+06	6.71002e+06	4.71103e+06	8.36687e+06	5.45886e+06	4.52297e+06	7.18926e+06	4.56076e+06	4.85744e+06	5.864e+06	5.17079e+06	2.837e+06	1.35142e+07	6.99005e+06	3.58975e+06	6.87099e+06	7.04162e+06	6.31114e+06	5.80763e+06
POS6560	TG(4:0_6:0_15:0)+Na	TG(4:0_6:0_15:0)	TG(25:0)+Na	TG	(4:0_6:0_15:0)	(4:0)	(6:0)	(15:0)		507.366	C28 H52 O6 Na1	3.35671	5.13154e+06	2.93225e+06	1.20318e+07	3.08716e+06	8.80262e+06	7.74752e+06	8.32819e+06	4.30994e+06	9.76927e+06	8.22419e+06	4.98888e+06	9.00062e+06	1.95426e+07	5.04916e+06	8.75718e+06	6.07766e+06	4.18935e+06	2.45867e+06	5.64808e+06	1.19383e+07	3.77096e+06	5.76691e+06	5.60413e+06	5.59319e+06	3.18298e+06	8.47245e+06	2.88195e+06	1.1371e+07	6.13858e+06	3.75819e+06	2.23379e+07	1.37693e+07	1.24624e+07	2.88333e+07	8.06664e+06	7.06112e+06	9.18987e+06
POS25	AcCa(16:1)+H	AcCa(16:1)	AcCa(16:1)+H	AcCa	(16:1)	(16:1)				398.326	C23 H44 O4 N1	2.233	2.07885e+08	97044398	2.02306e+08	1.03748e+08	270461986	147398347	98328951	3.54432e+08	1.18201e+08	1.50582e+08	1.89313e+08	1.65719e+08	1.10369e+08	3.35794e+08	1.34583e+08	3.5005e+08	1.572e+08	5.6554e+07	1.25585e+08	1.92166e+08	1.55731e+08	1.92698e+08	1.02809e+08	1.53893e+08	3.08208e+08	1.66927e+08	1.00813e+08	129340357	2.1965e+08	1.57363e+08	329461949	5.43792e+08	2.13284e+08	3.87817e+08	1.22165e+08	2.70967e+08	5.00098e+08
POS667	ChE(20:5)+H	ChE(20:5)	ChE(20:5)+H	ChE	(20:5)	(20:5)				671.576	C47 H75 O2	23.8304	7.08431e+08	5.67058e+08	1263692434	6.43439e+07	3.12698e+08	4.01439e+08	2.89792e+08	5.24591e+08	5.03598e+08	8.07769e+08	4.57168e+08	3.20674e+08	8.45171e+08	2.96283e+08	5.9914e+08	2207088700	1919019231	1210492684	5.23656e+08	4.00813e+08	5.33743e+08	7.57574e+08	1038508719	6.60582e+08	6.56549e+08	1047135636	2.84721e+08	5.02708e+08	6.38431e+08	2.95297e+08	1878163444	8.42344e+08	1559911793	1167571226	1080050479	9.27223e+08	1110016050
POS1418	DG(34:0e)+Na	DG(34:0e)	DG(34:0e)+Na	DG	(34:0e)	(34:0e)				605.548	C37 H74 O4 Na1	24.1523	9.93509e+08	1525498032	1142288034	3511910043	1864115288	2005798534	2111298276	2159799215	1743262681	2105435192	1644350692	2360502215	1401790002	2140814528	1581478482	5.89692e+08	8.22e+08	1067770930	2082712755	2500450029	1810462089	1337588561	1377837564	1195929918	1257581081	1316036010	2602328941	1980582524	1420548626	2401979496	4.6144e+08	1125512652	1088913633	8.23128e+08	1519419577	1225496950	1077566901
POS1645	DG(36:4e)+H	DG(36:4e)	DG(36:4e)+H	DG	(36:4e)	(36:4e)				603.535	C39 H71 O4	23.8412	2353941515	2353619885	2814516485	2954152446	3003303395	2716070771	2963391712	2787642490	2667386240	3234554183	3028256808	3389657827	2303818902	3245021590	2857034966	1575168939	1683501749	1618594885	1895023412	3447321372	2830507552	2584848293	2397277845	3123344519	2849198004	2300758317	3985782688	2477443299	2973308002	3974128784	1106934419	2366495295	1960440659	2092611131	1252257239	2286377054	2195323853
POS4177	PC(40:4)+Na	PC(40:4)	PC(40:4)+Na	PC	(26:1_14:3)	(26:1)	(14:3)			860.614	C48 H88 O8 N1 P1 Na1	19.383	1224728502	1102912759	1044986910	1821592329	1804093085	1440729230	1484214070	1301523763	1151435918	1582260340	1325164510	1431434556	1575615597	1535569422	1047604848	9.75918e+08	1020526340	1214119789	2259869650	1808738315	1174781353	1221305843	8.71273e+08	1102118037	1438463344	1102596473	2352544630	1472571295	1656262386	1796450467	8.93819e+08	7.86647e+08	1264309193	7.23863e+08	1389289923	1166394073	8.34806e+08
POS75	AcCa(20:3)+H	AcCa(20:3)	AcCa(20:3)+H	AcCa	(20:3)	(20:3)				450.358	C27 H48 O4 N1	3.01389	3.54742e+07	5.4901e+07	4.2455e+07	5.38409e+07	7.46856e+07	3.97913e+07	4.87768e+07	9.80522e+07	8.45912e+07	7.05843e+07	1.87203e+08	1.22001e+08	5.1118e+07	1.29488e+08	6.25251e+07	5.96733e+07	5.88782e+07	5.04433e+07	4.90663e+07	1.45546e+08	4.83529e+07	1.2667e+08	2.32611e+07	5.59842e+07	8.97374e+07	5.69095e+07	7.37318e+07	1.87961e+07	3.68317e+07	4.15469e+07	1.84924e+08	317895695	258319964	1.96818e+08	1.20201e+08	1.33955e+08	350929733
neg817	Cer(m19:0_23:1)+HCOO	Cer(m19:0_23:1)	Cer(m42:1)+HCOO	Cer	(m19:0_23:1)	(m19:0)	(23:1)			678.641	C43 H84 O4 N1	21.6235	5.51018e+06	9.73739e+06	1.00885e+07	2.80379e+07	1.13025e+07	2.03941e+07	1.84711e+07	2.32103e+07	1.07374e+07	1.91669e+07	1.92726e+07	1.80792e+07	7.81185e+06	1.46703e+07	9.07108e+06	7.03767e+06	1.41047e+07	7.15042e+06	9.52519e+06	1.1893e+07	1.14618e+07	1.29841e+07	5.98706e+06	1.1264e+07	9.81769e+06	5.4642e+06	1.69804e+07	2.74553e+07	1.44261e+07	1.42672e+07	3.75457e+06	6.04047e+06	3.84519e+06	6.79855e+06	6.27973e+06	7.71205e+06	7.43069e+06
POS2639	LPE(18:1p)+H	LPE(18:1p)	LPE(18:1p)+H	LPE	(18:1p)	(18:1p)				464.314	C23 H47 O6 N1 P1	5.3185	7.04165e+06	8.11832e+06	7.82776e+06	3.92309e+06	5.04235e+06	3.41694e+06	4.56148e+06	9.02456e+06	5.03843e+06	3.83707e+06	1.94669e+07	8.72989e+06	1.03241e+07	1.17693e+07	3.18115e+06	5.62671e+06	2.2712e+06	1.00576e+07	9.44361e+06	9.98856e+06	5.67327e+06	5.93441e+06	5.93846e+06	1.10967e+07	5.3349e+06	6.16462e+06	5.18417e+06	6.33535e+06	2.92951e+06	2.47311e+06	3.03225e+07	2.01364e+07	1.83663e+07	2.25999e+07	7.80201e+06	1.62296e+07	44005942
POS2795	MG(32:0)+Na	MG(32:0)	MG(32:0)+Na	MG	(32:0)	(32:0)				577.517	C35 H70 O4 Na1	23.852	2949757790	3102202372	3252967004	5059433053	3726976227	4016524156	4129672788	4202022314	3524648949	4062090142	3551071687	4588719438	3496154212	4095954065	3319628885	2027941875	1868935708	2434889652	4251379116	4476729750	3717267948	2986197782	2704562293	3730777781	3846095399	2530880021	4539881484	3750236772	4166909334	4834656288	1483743681	2956995931	2996933143	2244770205	3778660009	3738957927	3031038914
POS4691	PE(19:2e)+H	PE(19:2e)	PE(19:2e)+H	PE	(19:2e)	(19:2e)				492.308	C24 H47 O7 N1 P1	1.905	4.98128e+07	4.5116e+07	2.37335e+07	1.26931e+07	5.23502e+07	9.66191e+06	1.54077e+07	1.73298e+07	2.36569e+07	4.55738e+07	2.69222e+07	3.22624e+07	1.54447e+07	1.61881e+07	1.74622e+07	3.43808e+07	5.59289e+07	3.87893e+07	8.3467e+07	2.78573e+07	1.6119e+07	7.76801e+07	5.51859e+07	4.18673e+07	4.01941e+07	6.71873e+07	5.61352e+07	8.81112e+07	3.36255e+07	3.56818e+07	1.58638e+08	1.37195e+08	7.66389e+07	1.40143e+08	6.27874e+07	5.69982e+07	8.06831e+07
POS589	ChE()+H-H2O	ChE()	ChE()+H-H2O	ChE	()					369.352	C27 H45 O0	23.761	11447175814	3258323112	9364627084	9.65962e+08	3282200756	5991448345	8013715047	2827082928	3839571658	2806507906	3670877517	2837277162	8086019259	8024550700	10173966642	7323884772	11973745932	8626414906	14026809160	9424606208	9219476137	5113932704	7135695054	11850837369	5815755723	6519568122	3011612087	4224558420	5456302558	3019742436	26200168524	6785389692	11027623344	13162449403	6895965513	7040505553	7662447039
neg5110	PC(50:3)-CH3	PC(50:3)	PC(50:3)-CH3	PC	(50:3)	(50:3)				964.774	C57 H107 O8 N1 P1	22.268	2.95239e+07	3.60357e+07	3.13775e+07	2.48024e+07	2.78278e+07	3.28805e+07	3.62831e+07	3.05408e+07	3.41849e+07	3.07104e+07	2.29036e+07	3.19452e+07	2.12429e+07	2.96234e+07	2.85369e+07	3.4045e+07	1.87819e+07	3.05671e+07	2.99971e+07	2.5302e+07	3.60396e+07	4.38244e+07	3.69241e+07	1.99965e+07	3.22681e+07	2.3215e+07	1.89118e+07	3.49972e+07	2.89027e+07	1.37157e+07	5.605e+07	3.60408e+07	1.878e+07	3.2018e+07	3.95971e+07	2.55958e+07	4.56226e+07
neg748	Cer(d18:2_26:0)+HCOO	Cer(d18:2_26:0)	Cer(d44:2)+HCOO	Cer	(d18:2_26:0)	(d18:2)	(26:0)			720.651	C45 H86 O5 N1	22.44	1.11692e+08	1.04923e+08	6.92611e+07	1.01954e+08	5.77526e+07	7.86035e+07	1.16025e+08	8.55923e+07	7.24705e+07	1.26924e+08	7.89448e+07	1.11197e+08	7.0513e+07	1.52287e+08	7.83695e+07	4.74073e+07	7.1287e+07	9.967e+07	6.60774e+07	1.24572e+08	1.59221e+08	8.37297e+07	4.52336e+07	5.44551e+07	1.00542e+08	7.18208e+07	7.45455e+07	7.84312e+07	6.92188e+07	132248220	3.22452e+07	7.64763e+07	2.24836e+07	4.82266e+07	4.40459e+07	4.52161e+07	7.54986e+07
neg5109	PC(32:1_18:2)-CH3	PC(32:1_18:2)	PC(50:3)-CH3	PC	(32:1_18:2)	(32:1)	(18:2)			964.774	C57 H107 O8 N1 P1	21.8644	3.54913e+06	4.88787e+06	4.31777e+06	3.27444e+06	3.09315e+06	4.32117e+06	4.55974e+06	3.4654e+06	4.60314e+06	4.51775e+06	2.82636e+06	4.10486e+06	2.58221e+06	3.8358e+06	3.93652e+06	3.71989e+06	2.39391e+06	4.36172e+06	3.96165e+06	4.30774e+06	5.50044e+06	6.83763e+06	5.64161e+06	2.17586e+06	3.89079e+06	3.09014e+06	2.81737e+06	3.79778e+06	3.31113e+06	1.45195e+06	7.46784e+06	4.01698e+06	2.25276e+06	4.69165e+06	4.80967e+06	4.52815e+06	5.1715e+06
POS47	AcCa(18:2)+H	AcCa(18:2)	AcCa(18:2)+H	AcCa	(18:2)	(18:2)				424.342	C25 H46 O4 N1	2.5487	1172515904	9.65271e+08	1125579180	1261801260	2353468609	8.1433e+08	1310378067	2030523638	9.26777e+08	8.31143e+08	1473287320	1786805101	1459214183	2839829509	6.48529e+08	1032296280	7.42504e+08	6.56675e+08	1663127046	1529518741	1145201603	2075648655	1380283587	1143665693	1400528690	1032804080	1077981965	1447729219	4.87274e+08	1265818687	4735822843	7064827069	3465800498	1989136483	2084111044	2368803509	3563491554
neg1615	CerP(t46:1+O)+HCOO	CerP(t46:1	CerP(t46:1+O)+HCOO	CerP	(t46:1+O)	(t46:1+O)				862.654	C47 H93 O10 N1 P1	20.9971	1.33876e+07	1.88103e+07	1.71064e+07	1.53472e+07	1.96356e+07	2.18628e+07	1.51244e+07	1.86734e+07	1.73432e+07	1.57306e+07	2.21616e+07	1.87689e+07	1.64291e+07	1.95677e+07	1.33806e+07	2.27606e+07	1.76599e+07	1.80948e+07	2.33243e+07	1.55416e+07	1.65345e+07	1.77742e+07	2.26921e+07	2.26822e+07	2.48857e+07	1.75421e+07	1.36853e+07	2.06375e+07	1.76962e+07	2.07958e+07	3.25645e+07	2.405e+07	1.47214e+07	2.07775e+07	2.29565e+07	1.99602e+07	2.20403e+07
POS8665	TG(16:0_18:1_24:1)+NH4	TG(16:0_18:1_24:1)	TG(58:2)+NH4	TG	(16:0_18:1_24:1)	(16:0)	(18:1)	(24:1)		960.895	C61 H118 O6 N1	23.9898	1.04143e+08	1.12468e+08	1.02627e+08	140870711	1.14815e+08	107933994	8.79985e+07	9.15344e+07	8.7632e+07	1.04716e+08	1.02549e+08	9.74683e+07	7.19745e+07	1.11712e+08	1.00885e+08	4.6874e+07	5.80765e+07	5.25357e+07	7.01355e+07	1.00899e+08	8.49741e+07	7.92889e+07	7.4249e+07	8.29765e+07	7.07383e+07	7.98825e+07	9.38179e+07	1.01853e+08	8.01042e+07	9.70667e+07	34564245	6.27849e+07	5.39313e+07	5.34761e+07	4.76468e+07	5.73316e+07	6.97732e+07
neg1576	CerP(t43:6)+HCOO	CerP(t43:6)	CerP(t43:6)+HCOO	CerP	(t43:6)	(t43:6)				794.534	C44 H77 O9 N1 P1	20.529	3.74794e+07	5.6146e+07	8.32772e+07	5.02224e+07	4.12633e+07	3.48459e+07	5.59481e+07	3.83332e+07	7.8121e+07	4.5511e+07	6.30454e+07	5.37464e+07	4.91648e+07	38952982	5.62398e+07	6.24326e+07	4.23069e+07	7.18123e+07	4.6992e+07	4.08651e+07	3.20752e+07	5.88646e+07	7.84313e+07	5.24172e+07	4.78852e+07	3.92396e+07	3.06786e+07	6.65654e+07	2.45634e+07	2.67944e+07	9.02835e+07	9.88795e+07	5.51913e+07	8.21712e+07	5.71272e+07	5.32443e+07	8.50948e+07
POS8446	TG(20:1_18:1_18:1)+NH4	TG(20:1_18:1_18:1)	TG(56:3)+NH4	TG	(20:1_18:1_18:1)	(20:1)	(18:1)	(18:1)		930.848	C59 H112 O6 N1	23.8589	6333960674	5955418466	6056173743	11534294048	5982113036	4406383875	4318337821	4207364698	4918359322	7302842185	5684521103	5749684494	2693772195	6826041416	5112032102	3158712935	3880759940	2688450817	4148490307	5370837978	5566560898	5663252436	3903116811	5609611377	4607691873	6339252255	7978855435	6545984657	3928754146	5678627929	2594271088	3412572195	2153050872	2544150037	4265898719	2717125020	3085942867
neg5551	PE(20:0_22:6)-H	PE(20:0_22:6)	PE(42:6)-H	PE	(20:0_22:6)	(20:0)	(22:6)			818.571	C47 H81 O8 N1 P1	19.077	2.25792e+06	2.68457e+06	824322	1.0161e+06	621959	3.98011e+06	3.3827e+06	2.73384e+06	1.27183e+06	2.85387e+06	5.38421e+06	5.49045e+06	3.83217e+06	4.49118e+06	1.67855e+06	3.9644e+06	3.38133e+06	4.57411e+06	3.41161e+06	2.0206e+06	6.18184e+06	1.72732e+06	3.28312e+06	4.34628e+06	2.97798e+06	2.61865e+06	1.28278e+06	504703	3.64271e+06	4.33959e+06	2.52214e+07	4.53202e+06	7.36445e+06	1.17224e+07	5.96181e+06	5.34682e+06	2.38105e+07
POS2221	LPC(16:2e)+H	LPC(16:2e)	LPC(16:2e)+H	LPC	(16:2e)	(16:2e)				478.329	C24 H49 O6 N1 P1	3.56038	4.67815e+08	2.10261e+08	1.85297e+08	291518987	2.35258e+08	4.816e+08	1.89991e+08	2.93971e+08	3.07232e+08	2.89887e+08	2.84964e+08	6.75246e+08	4.02206e+08	4.80503e+08	3.42589e+08	1.66603e+08	4.03802e+08	2.24995e+08	3.28198e+08	3.08175e+08	2.56723e+08	2.68779e+08	4.33955e+08	1.65228e+08	2.33739e+08	2.33465e+08	4.06196e+08	4.22206e+08	3.78576e+08	4.23022e+08	4.1117e+08	684184506	4.75149e+08	6.64775e+08	5.40693e+08	2.65282e+08	643010634
POS58	AcCa(19:1)+H	AcCa(19:1)	AcCa(19:1)+H	AcCa	(19:1)	(19:1)				440.373	C26 H50 O4 N1	4.79297	2.06009e+06	5.38748e+06	6.5898e+06	1.32839e+06	2.56406e+06	8.11792e+06	2.46011e+06	3.85007e+06	3.90152e+06	9.74556e+06	9.80594e+06	9.14005e+06	7.77585e+06	1.78049e+07	3.6865e+06	1.17487e+07	2.76296e+06	781212	6.43718e+06	7.8667e+06	7.05001e+06	1.06453e+07	1.12501e+07	7.40365e+06	1.43091e+07	3.81018e+06	2.75677e+06	6.75917e+06	5.9478e+06	1.05951e+07	1.23189e+07	4.04624e+07	8.38132e+06	1.91625e+07	9.40883e+06	7.69648e+06	3.07791e+07
POS2207	LPC(16:1)+H	LPC(16:1)	LPC(16:1)+H	LPC	(16:1)	(16:1)				494.324	C24 H49 O7 N1 P1	2.29378	3580914070	2416644130	3307769773	2532716697	2830552098	1900865841	2610518515	2654932290	2515586214	3288056948	4092626370	3432919763	2367132301	1726558179	2230851599	1367788033	3020144103	2683538355	4056067167	4213309052	1690465656	2608760872	2676961232	2655261562	2519247534	2762064422	3168067598	3004967836	2426299592	2085955763	5381675015	7255274869	3334293705	6686419755	3680125314	4164302634	4977232752
neg776	Cer(m22:0_16:1)+HCOO	Cer(m22:0_16:1)	Cer(m38:1)+HCOO	Cer	(m22:0_16:1)	(m22:0)	(16:1)			622.578	C39 H76 O4 N1	21.3867	2.19558e+07	3.41014e+07	3.35489e+07	1.09178e+08	6.71983e+07	7.58326e+07	7.3741e+07	1.08858e+08	4.86158e+07	7.08829e+07	6.03327e+07	6.90831e+07	3.78655e+07	5.70489e+07	4.9724e+07	3.32917e+07	7.4757e+07	2.89991e+07	4.18376e+07	3.35056e+07	3.57443e+07	5.08024e+07	2.38711e+07	36770070	2.93768e+07	2.09607e+07	6.88546e+07	1.11304e+08	5.06844e+07	6.44344e+07	1.02095e+07	1.92238e+07	1.79235e+07	2.44533e+07	2.94383e+07	2.06606e+07	2.89897e+07
POS2618	LPE(16:1e)+H	LPE(16:1e)	LPE(16:1e)+H	LPE	(16:1e)	(16:1e)				438.298	C21 H45 O6 N1 P1	4.84691	1.91338e+07	6.52472e+06	3.05399e+07	5.12833e+06	2.24844e+07	6.76896e+06	9.5287e+06	1.11463e+07	3.14053e+07	7.34371e+06	4.65414e+07	2.03554e+07	2.55505e+07	3.43138e+07	7.146e+06	7.85959e+06	4.75864e+06	1.46266e+07	2.00499e+07	2.15762e+07	8.8422e+06	8.66682e+06	9.71522e+06	1.75577e+07	1.06785e+07	7.73975e+06	5.37497e+06	1.0961e+07	5.68177e+06	1.4202e+07	6.55861e+07	1.32871e+08	2.37451e+07	3.87626e+07	32627911	1.64648e+07	4.47662e+07
neg2230	Hex1Cer(d18:1_22:6)+HCOO	Hex1Cer(d18:1_22:6)	Hex1Cer(d40:7)+HCOO	Hex1Cer	(d18:1_22:6)	(d18:1)	(22:6)			816.563	C47 H78 O10 N1	18.7235	1.71139e+08	1.87233e+08	1.65763e+08	1.76835e+08	1.66048e+08	1.65389e+08	1.98559e+08	164029050	1.6969e+08	1.72662e+08	1.70752e+08	1.74937e+08	170251897	1.72064e+08	1.82001e+08	1.81676e+08	1.80765e+08	1.88173e+08	179179514	1.7175e+08	1.80148e+08	1.92964e+08	1.90379e+08	1.90681e+08	1.82265e+08	1.82832e+08	186046291	1.91349e+08	1.79836e+08	190474145	2.25588e+08	2.00813e+08	2.01031e+08	2.50194e+08	2.09364e+08	1.97321e+08	2.1829e+08
POS2611	LPE(16:0e)+H	LPE(16:0e)	LPE(16:0e)+H	LPE	(16:0e)	(16:0e)				440.314	C21 H47 O6 N1 P1	4.96671	838351	1.41952e+06	2.81451e+06	650256	1.38649e+06	604504	1.25179e+06	1.5997e+06	2.1434e+06	1.27238e+06	3.99219e+06	4.31208e+06	885082	2.25588e+06	997409	933260	580369	508664	2.42442e+06	2.55604e+06	1.25472e+06	1.33181e+06	1.95803e+06	1.81818e+06	1.01267e+06	322572	1.26602e+06	896139	571710	766033	3.39526e+06	1.88159e+07	3.61413e+06	3.7925e+06	1.80725e+06	3.87753e+06	8.37058e+06
POS1492	DG(34:3e)+H	DG(34:3e)	DG(34:3e)+H	DG	(34:3e)	(34:3e)				577.519	C37 H69 O4	24.0467	4.45553e+08	7.99799e+08	703878820	1600812894	778517191	1038478991	1176980265	1081801199	9.31208e+08	1026398430	7.35687e+08	1196447447	7.77285e+08	9.38068e+08	6.51558e+08	2.48182e+08	3.46805e+08	6.10571e+08	1215039211	1112772129	8.85062e+08	5.86034e+08	5.68818e+08	4.96328e+08	6.13129e+08	5.18871e+08	1209594160	8.77454e+08	6.58624e+08	1200195543	2.20628e+08	5.27549e+08	5.96498e+08	3.3084e+08	9.50459e+08	6.97452e+08	5.26035e+08
neg5101	PC(48:3)-CH3	PC(48:3)	PC(48:3)-CH3	PC	(48:3)	(48:3)				936.743	C55 H103 O8 N1 P1	21.7895	1.17359e+07	1.77112e+07	1.24837e+07	1.18935e+07	1.06901e+07	1.73557e+07	1.67455e+07	1.54701e+07	1.63504e+07	1.43581e+07	1.08856e+07	1.36198e+07	1.03616e+07	1.22607e+07	1.56165e+07	1.55221e+07	8.61393e+06	1.54597e+07	1.4591e+07	1.18969e+07	1.7576e+07	2.27899e+07	1.71897e+07	7.13638e+06	1.67002e+07	1.11422e+07	8.2461e+06	1.77878e+07	1.29014e+07	7.26008e+06	3.07364e+07	1.66323e+07	9.67399e+06	1.48843e+07	1.92276e+07	1.39494e+07	2.10713e+07
POS1746	DG(38:5e)+Na	DG(38:5e)	DG(38:5e)+Na	DG	(38:5e)	(38:5e)				651.532	C41 H72 O4 Na1	23.3539	9.05898e+07	1.09733e+08	1.12815e+08	1.25737e+08	174609611	1.42455e+08	101911962	1.68685e+08	163607846	1.87095e+08	1.58754e+08	1.34855e+08	1.11262e+08	1.80253e+08	126109613	9.09068e+07	7.71566e+07	8.1724e+07	1.40127e+08	1.31153e+08	1.30823e+08	104709705	6.8196e+07	1.32069e+08	1.46192e+08	8.57722e+07	2.05941e+08	1.21885e+08	157519593	1.96584e+08	6.5172e+07	1.18398e+08	4.0228e+07	1.11994e+08	7.73104e+07	7.51378e+07	7.8241e+07
neg2423	Hex1Cer(t16:0_18:1)+HCOO	Hex1Cer(t16:0_18:1)	Hex1Cer(t34:1)+HCOO	Hex1Cer	(t16:0_18:1)	(t16:0)	(18:1)			760.558	C41 H78 O11 N1	18.9261	6.81003e+07	8.85489e+07	6.61859e+07	4.81808e+07	5.54298e+07	7.37662e+07	7.29627e+07	4.71013e+07	4.17488e+07	4.87902e+07	8.04014e+07	5.77059e+07	6.31329e+07	7.09467e+07	5.20272e+07	7.47452e+07	6.00088e+07	6.8437e+07	5.86623e+07	6.12519e+07	8.28332e+07	6.93933e+07	8.51697e+07	6.01448e+07	7.54787e+07	5.58383e+07	3.74068e+07	6.49625e+07	4.07069e+07	4.1545e+07	8.92069e+07	9.46973e+07	4.99697e+07	1.03466e+08	7.74216e+07	5.24066e+07	8.59158e+07
neg4766	PC(18:2e_22:0)+HCOO	PC(18:2e_22:0)	PC(40:2e)+HCOO	PC	(18:2e_22:0)	(18:2e)	(22:0)			872.675	C49 H95 O9 N1 P1	21.4459	4.50164e+07	3.11137e+07	2.47647e+07	3.25849e+07	3.68301e+07	3.18567e+07	2.79721e+07	2.53478e+07	2.5392e+07	2.39884e+07	3.26383e+07	3.36469e+07	1.86379e+07	4.06461e+07	3.3186e+07	3.55348e+07	2.65376e+07	2.78313e+07	2.21004e+07	2.48512e+07	2.24137e+07	4.52985e+07	3.63004e+07	1.43523e+07	1.42635e+07	2.68638e+07	9.73859e+06	3.61683e+07	2.71395e+07	3.02206e+07	5.3288e+07	3.97171e+07	2.10865e+07	3.71842e+07	5.20206e+07	3.33058e+07	3.03737e+07
neg2829	Hex3Cer(d34:6)-H	Hex3Cer(d34:6)	Hex3Cer(d34:6)-H	Hex3Cer	(d34:6)	(d34:6)				1012.59	C52 H86 O18 N1	20.371	943882	825608	978382	1.97709e+06	2.1954e+06	1.46836e+06	1.41196e+06	1.2285e+06	1.02853e+06	1.85076e+06	1.2612e+06	1.63652e+06	1.46852e+06	1.49827e+06	929478	771930	694457	1.09728e+06	2.95838e+06	1.99544e+06	1.1348e+06	1.25993e+06	795228	772691	1.62385e+06	1.12424e+06	2.756e+06	1.56876e+06	1.80627e+06	2.05546e+06	840865	633096	1.20005e+06	308673	1.26026e+06	1.07559e+06	821949
neg6179	PS(20:2_22:6)-H	PS(20:2_22:6)	PS(42:8)-H	PS	(20:2_22:6)	(20:2)	(22:6)			858.529	C48 H77 O10 N1 P1	18.949	4.24678e+06	4.88346e+06	4.03385e+06	5.18528e+06	2.90079e+06	3.51372e+06	4.32141e+06	4.46648e+06	3.17227e+06	3.09306e+06	4.1981e+06	3.73977e+06	3.4089e+06	2.87117e+06	2.83985e+06	2.12317e+06	3.67314e+06	3.14666e+06	2.25541e+06	2.95195e+06	2.818e+06	3.21974e+06	3.4424e+06	2.64607e+06	2.40586e+06	3.04766e+06	1.65889e+06	2.31783e+06	1.47966e+06	2.27364e+06	2.80187e+07	1.65289e+06	1.24945e+07	2.05395e+07	6.51315e+06	6.64304e+06	3.48941e+07
POS8487	TG(16:0_18:1_22:5)+NH4	TG(16:0_18:1_22:5)	TG(56:6)+NH4	TG	(16:0_18:1_22:5)	(16:0)	(18:1)	(22:5)		924.801	C59 H106 O6 N1	23.5582	24961619286	37770799378	39772843029	45306843835	47646616650	45656961145	30069943331	40453529403	42073141655	54225624084	51609269518	38399516380	32411948686	45511517510	44344556574	34498673356	34941469792	27281906374	36706395645	35470580081	51874181364	29116290380	29028094485	38211387592	39911126810	27998673439	52088854151	37867522372	43964223519	49405571523	21016614594	38206392928	19315262718	33988384506	24562667990	24493164308	25944869163
neg5307	PE(18:1e_18:2)-H	PE(18:1e_18:2)	PE(36:3e)-H	PE	(18:1e_18:2)	(18:1e)	(18:2)			726.544	C41 H77 O7 N1 P1	20.6166	5.63702e+08	1027288417	1260076916	9.25743e+08	7.83579e+08	5.61995e+08	1059193187	6.6773e+08	1125012962	8.03438e+08	9.46916e+08	8.79086e+08	6.22993e+08	7.38821e+08	7.23213e+08	8.7556e+08	4.97811e+08	1286159677	6.36891e+08	5.61462e+08	546280461	9.32828e+08	9.71249e+08	5.98089e+08	7.34638e+08	5.19912e+08	3.94841e+08	8.1772e+08	3.10746e+08	3.02197e+08	1328823796	1592305751	488781869	1191654337	9.66577e+08	6.76101e+08	1341076141
neg6129	PS(22:5_18:2)-H	PS(22:5_18:2)	PS(40:7)-H	PS	(22:5_18:2)	(22:5)	(18:2)			832.513	C46 H75 O10 N1 P1	18.6973	351290	766156	461455	389481	463134	160206	730989	537023	947041	904065	901457	4.69111e+06	713377	784458	830488	456041	2.60783e+06	1.49144e+06	4.03477e+06	4.13127e+06	1.23924e+06	308924	3.33169e+06	1.29865e+06	372311	344977	977424	354123	329060	1.14354e+06	4.82566e+07	234294	1.33324e+07	2.74701e+07	1.24154e+07	8.33237e+06	4.57988e+07
POS72	AcCa(20:2)+H	AcCa(20:2)	AcCa(20:2)+H	AcCa	(20:2)	(20:2)				452.373	C27 H50 O4 N1	4.17492	4.0306e+07	7.90005e+07	7.01307e+07	2.31671e+07	1.01203e+08	5.8367e+07	6.1524e+07	2.56686e+07	2.43533e+07	2.16913e+07	110017974	2.68e+07	6.28824e+07	1.41176e+08	2.78715e+07	4.98862e+07	1.96471e+07	2.18936e+07	1.78102e+07	6.328e+07	1.75896e+07	8.06977e+07	4.10748e+07	5.36449e+07	6.98597e+07	5.3794e+07	5.52225e+07	4.53617e+07	4.41547e+07	6.98767e+07	1.31404e+08	2.52039e+08	1.06946e+08	1.10334e+08	5.11659e+07	8.55195e+07	1.9414e+08
neg1592	CerP(t44:7)+HCOO	CerP(t44:7)	CerP(t44:7)+HCOO	CerP	(t44:7)	(t44:7)				806.534	C45 H77 O9 N1 P1	18.0633	604037	1.09418e+06	1.08894e+06	1.34344e+06	638786	1.10925e+06	1.05032e+06	836622	1.6081e+06	1.46509e+06	1.91117e+06	1.81822e+06	588102	1.12012e+06	477265	462902	683489	877791	1.74902e+06	739414	1.21611e+06	691176	535874	606238	381003	699593	437394	782441	842805	1.16096e+06	9.19658e+06	1.48219e+06	2.2691e+06	3.79791e+06	1.65695e+06	2.1791e+06	5.76125e+06
neg1568	CerP(t43:3)+HCOO	CerP(t43:3)	CerP(t43:3)+HCOO	CerP	(t43:3)	(t43:3)				800.581	C44 H83 O9 N1 P1	19.797	8.83489e+06	1.45869e+07	1.79562e+07	9.38608e+06	4.11073e+06	1.07917e+07	1.75354e+07	4.59936e+06	1.79203e+07	1.46225e+07	4.07601e+07	1.07886e+07	9.81129e+06	1.16178e+07	1.13638e+07	1.72978e+07	1.41727e+07	1.81157e+07	9.07482e+06	8.38449e+06	1.27646e+07	2.69718e+07	2.27888e+07	1.5753e+07	1.64965e+07	2.64773e+07	6.41664e+06	1.08127e+07	1.19658e+07	6.49675e+06	4.62723e+07	3.79121e+07	3.28199e+07	9.34692e+07	3.08826e+07	3.72105e+07	5.59987e+07
neg1571	CerP(t43:5)+HCOO	CerP(t43:5)	CerP(t43:5)+HCOO	CerP	(t43:5)	(t43:5)				796.55	C44 H79 O9 N1 P1	20.2744	2.34066e+06	3.99148e+06	6.80841e+06	5.36461e+06	3.63526e+06	2.61449e+06	4.40572e+06	3.11004e+06	1.34479e+06	4.71e+06	6.41629e+06	5.31188e+06	4.67231e+06	2.46113e+06	5.95081e+06	487663	3.5185e+06	7.3307e+06	4.08638e+06	2.49659e+06	2.00516e+06	4.3791e+06	7.26407e+06	4.34052e+06	4.05152e+06	3.24904e+06	1.54117e+06	5.48131e+06	965320	1.25611e+06	9.29212e+06	1.30105e+07	5.46412e+06	7.96584e+06	6.13487e+06	5.09661e+06	8.66333e+06
POS2851	PC(8:1e_10:0)+H	PC(8:1e_10:0)	PC(18:1e)+H	PC	(8:1e_10:0)	(8:1e)	(10:0)			522.355	C26 H53 O7 N1 P1	4.01273	13612846215	23681981940	24380937398	12865406786	26497603155	7345855713	10819241549	18929627533	15409944806	13365818626	23815923126	19167848618	9381258804	20736453605	17864722761	19094945800	15973672295	12012586428	11225365253	19819357852	9626450876	17134119143	14831566899	18157090319	26744506638	25892389043	21587831969	20867402636	18006774292	10429972507	42052039405	41146612265	12133244351	37611205808	25782204113	19800640102	39529292791
POS2624	LPE(18:1e)+H	LPE(18:1e)	LPE(18:1e)+H	LPE	(18:1e)	(18:1e)				466.329	C23 H49 O6 N1 P1	3.264	2.03083e+06	5.78043e+06	1.13415e+07	2.42937e+06	1.41192e+06	2.07307e+06	2.32718e+06	4.42504e+06	9.75679e+06	4.09755e+06	6.08815e+06	8.21643e+06	5.0431e+06	2.04763e+06	3.11223e+06	2.63633e+06	4.45673e+06	3.10147e+06	5.34576e+06	3.30582e+06	2.65952e+06	1.1453e+07	3.0002e+06	5.64306e+06	3.72387e+06	407621	765683	2.67634e+06	4.76935e+06	4.87219e+06	1.94005e+07	2.58218e+07	9.01508e+06	3.78522e+07	5.25428e+06	6.3676e+06	2.76112e+07
neg4940	PC(20:3e_22:0)+HCOO	PC(20:3e_22:0)	PC(42:3e)+HCOO	PC	(20:3e_22:0)	(20:3e)	(22:0)			898.691	C51 H97 O9 N1 P1	21.7127	1.72404e+08	1.10709e+08	1.0518e+08	1.0321e+08	9.83333e+07	1.12951e+08	9.42602e+07	1.13067e+08	7.78091e+07	9.42761e+07	1.1348e+08	7.94445e+07	6.73724e+07	1.73086e+08	1.2169e+08	1.53712e+08	8.5722e+07	1.06765e+08	7.63271e+07	132714721	1.00464e+08	1.85887e+08	1.34923e+08	4.84465e+07	181374053	1.09355e+08	1.19186e+08	1.19198e+08	1.1784e+08	8.18248e+07	1.58725e+08	1.3099e+08	8.14997e+07	1.85367e+08	1.70642e+08	1.04947e+08	1.1892e+08
neg965	Cer(t18:0_25:3)-H	Cer(t18:0_25:3)	Cer(t43:3)-H	Cer	(t18:0_25:3)	(t18:0)	(25:3)			674.609	C43 H80 O4 N1	21.5867	7.17334e+06	1.23176e+07	9.75617e+06	3.54023e+07	1.37647e+07	2.79566e+07	1.86485e+07	3.68941e+07	1.35976e+07	2.2941e+07	2.3314e+07	2.11235e+07	9.37089e+06	2.15742e+07	12492824	7.32008e+06	1.59083e+07	7.76672e+06	1.33892e+07	1.15368e+07	1.21615e+07	1.62138e+07	6.91741e+06	8.40771e+06	1.11703e+07	5.18393e+06	1.70595e+07	4.15155e+07	1.86229e+07	2.11142e+07	2.67647e+06	7.62078e+06	5.41905e+06	9.52397e+06	6.8063e+06	1.1649e+07	8.14391e+06
POS1582	DG(36:0e)+Na	DG(36:0e)	DG(36:0e)+Na	DG	(36:0e)	(36:0e)				633.579	C39 H78 O4 Na1	24.2731	1.91252e+07	1.62296e+07	2.51971e+07	5.52365e+07	2.46557e+07	3.26497e+07	1.72704e+07	2.23075e+07	2.08673e+07	3.63651e+07	1.89052e+07	3.22323e+07	1.26296e+07	2.40407e+07	2.71669e+07	1.02624e+07	1.27148e+07	2.05984e+07	2.09021e+07	2.22562e+07	2.34329e+07	3.21341e+07	1.32749e+07	2.14112e+07	1.68674e+07	2.46383e+07	3.23743e+07	4.07696e+07	1.72221e+07	2.9318e+07	1.33119e+07	1.60403e+07	1.88703e+07	8.12216e+06	2.50315e+07	2.61634e+07	1.64322e+07
neg6033	PS(16:1e_20:3)-H	PS(16:1e_20:3)	PS(36:4e)-H	PS	(16:1e_20:3)	(16:1e)	(20:3)			768.518	C42 H75 O9 N1 P1	20.1975	2.56072e+07	2.8835e+07	2.58487e+07	1.31012e+07	1.59558e+07	1.90816e+07	2.46769e+07	1.90315e+07	2.82231e+07	1.85189e+07	2.01229e+07	2.18528e+07	2.00925e+07	1.8676e+07	2.31019e+07	1.7436e+07	1.89143e+07	2.41302e+07	1.85495e+07	2.16528e+07	1.96418e+07	2.38283e+07	2.36539e+07	2.00358e+07	1.65619e+07	1.87349e+07	1.38947e+07	1.89112e+07	1.45841e+07	1.364e+07	2.77197e+07	2.13095e+07	1.64502e+07	2.1004e+07	2.02254e+07	1.56517e+07	2.7489e+07
POS15	AcCa(14:0)+H	AcCa(14:0)	AcCa(14:0)+H	AcCa	(14:0)	(14:0)				372.311	C21 H42 O4 N1	1.999	8.61435e+07	5.16814e+07	4.31769e+07	7.90706e+07	7.87528e+07	5.6244e+07	9.82983e+07	2.69001e+08	4.96107e+07	5.26447e+07	7.19473e+07	9.95197e+07	9.41504e+07	9.77411e+07	3.97471e+07	1.63152e+08	6.08742e+07	3.15304e+07	6.24249e+07	7.98447e+07	5.689e+07	6.4077e+07	3.97274e+07	6.95795e+07	1.62657e+08	5.60728e+07	3.02888e+07	7.28337e+07	7.97911e+07	5.31174e+07	213279113	2.07595e+08	1.91846e+08	2.9489e+08	2.00655e+08	2.05848e+08	2.41377e+08
POS448	Cer(m19:1_23:2)+H	Cer(m19:1_23:2)	Cer(m42:3)+H	Cer	(m19:1_23:2)	(m19:1)	(23:2)			630.618	C42 H80 O2 N1	21.698	3.39871e+07	7.52981e+07	6.63978e+07	8.4707e+07	1.04831e+08	9.01335e+07	4.22262e+07	9.05315e+07	5.71343e+07	7.66565e+07	7.60987e+07	5.06529e+07	5.98547e+07	5.96662e+07	5.46299e+07	3.40112e+07	5.76288e+07	4.04418e+07	5.37917e+07	5.39103e+07	4.15097e+07	5.83669e+07	3.62222e+07	4.86669e+07	4.59522e+07	3.84771e+07	5.81057e+07	1.26227e+08	8.67289e+07	9.00089e+07	3.31424e+07	2.87916e+07	3.83826e+07	2.44727e+07	3.36369e+07	3.84441e+07	3.25992e+07
POS50	AcCa(18:3)+H	AcCa(18:3)	AcCa(18:3)+H	AcCa	(18:3)	(18:3)				422.326	C25 H44 O4 N1	1.93948	7.80438e+07	8.03796e+07	130158852	102714325	6.86976e+07	6.17428e+07	5.91938e+07	1.77264e+08	9.45729e+07	5.60464e+07	8.49383e+07	8.6419e+07	6.67283e+07	1.08684e+08	5.1072e+07	1.71726e+08	1.13421e+08	3.73526e+07	1.05822e+08	1.2597e+08	3.94627e+07	1.38615e+08	4.49907e+07	8.52456e+07	102611840	1.00442e+08	6.99905e+07	5.24599e+07	6.35123e+07	5.21317e+07	2.80717e+08	2.91481e+08	1.18332e+08	3.49744e+08	1.15142e+08	1.04977e+08	2.21858e+08
POS2533	LPC(22:3)+H	LPC(22:3)	LPC(22:3)+H	LPC	(22:3)	(22:3)				574.387	C30 H57 O7 N1 P1	5.3737	1.00938e+07	3.47187e+06	5.58377e+06	5.78624e+06	8.83231e+06	3.03831e+06	1.85985e+06	6.14808e+06	4123700	4.949e+06	4.86448e+06	3.09193e+06	6.21642e+06	8.29096e+06	3803951	5.54726e+06	1.75543e+06	3.44745e+06	5.6072e+06	1.79359e+07	5.19777e+06	2.64967e+06	2.21751e+06	6.39287e+06	3.71834e+06	4.59135e+06	1.0294e+07	6.69585e+06	2.32816e+06	9.44693e+06	1.88448e+07	2.56915e+07	1.63464e+07	7.77414e+06	1.41329e+07	4.23428e+06	2.36755e+07
POS6549	TG(6:0_6:0_10:0)+Na	TG(6:0_6:0_10:0)	TG(22:0)+Na	TG	(6:0_6:0_10:0)	(6:0)	(6:0)	(10:0)		465.319	C25 H46 O6 Na1	5.31651	1.59009e+06	1.71638e+06	1.50706e+06	1.25399e+06	2.24024e+06	1.22394e+06	2.41619e+06	2.35258e+06	3.05291e+06	1.97779e+06	3.89688e+06	2.39387e+06	2.74264e+06	2.59696e+06	1.93701e+06	2.26325e+06	1.47897e+06	2.05372e+06	1.92695e+06	1.48874e+06	1.94213e+06	1.99096e+06	2.50567e+06	1.8262e+06	1.8363e+06	1.96003e+06	1.97606e+06	1.95839e+06	1.17742e+06	1.88875e+06	4.29237e+06	1.57868e+07	2.54825e+06	4.48645e+06	3.86989e+06	3.49141e+06	1.19961e+07
POS7837	TG(16:0_18:1_18:1)+NH4	TG(16:0_18:1_18:1)	TG(52:2)+NH4	TG	(16:0_18:1_18:1)	(16:0)	(18:1)	(18:1)		876.801	C55 H106 O6 N1	23.8051	64168505502	70334189000	71849234469	40244774354	83405136386	83456904624	69857970551	64576857165	80129303217	91200568888	82099180979	68737154718	77012954479	88099211377	78108192652	43215500684	45240366080	53228198534	29351787691	96461619831	83524734929	66597508560	64196944053	82491322972	85907573853	57738085240	78212174920	67136187070	88101419325	120000000000	31881009526	66403704410	62715783174	53505968281	44770826195	73941486578	63913462436
POS2890	PC(8:1e_11:0)+H	PC(8:1e_11:0)	PC(19:1e)+H	PC	(8:1e_11:0)	(8:1e)	(11:0)			536.371	C27 H55 O7 N1 P1	5.29636	7.20838e+07	1.70049e+07	3.03832e+07	5.73698e+07	5.50608e+07	4.00698e+07	6.50857e+07	1.6248e+07	4.89572e+07	7.30269e+07	9.59593e+07	3.62019e+07	4.77802e+07	7.16514e+07	3.47414e+07	5.15515e+07	6.51883e+07	5.92912e+07	6.79994e+07	7.78616e+07	4.80333e+07	9.32118e+07	1.15585e+08	6.12118e+07	7.85284e+07	2.94558e+07	5.89502e+07	5.85246e+07	1.27802e+07	2.06796e+07	1.7247e+08	3.44629e+08	2.91896e+07	2.15249e+08	1.45274e+08	1.57643e+08	2.38098e+08
neg5225	PE(16:0e_18:2)-H	PE(16:0e_18:2)	PE(34:2e)-H	PE	(16:0e_18:2)	(16:0e)	(18:2)			700.529	C39 H75 O7 N1 P1	19.9289	2.7214e+07	3.96707e+07	3.81601e+07	4.44997e+07	2.24177e+07	2.38496e+07	3.78402e+07	2.42282e+07	5.06345e+07	3.04289e+07	3.71168e+07	2.85093e+07	2.76455e+07	2.5287e+07	3.59854e+07	2.59056e+07	2.76519e+07	4.64236e+07	2.98684e+07	2.81795e+07	2.09687e+07	4.32541e+07	4.72699e+07	2.92876e+06	2.5256e+07	2.54091e+07	3.10593e+07	4.22312e+07	1.19644e+07	1.31115e+07	5.47064e+07	6.2626e+07	2.05408e+07	4.72913e+07	3.7017e+07	3.84335e+07	5.30108e+07
POS2493	LPC(20:4e)+H	LPC(20:4e)	LPC(20:4e)+H	LPC	(20:4e)	(20:4e)				530.361	C28 H53 O6 N1 P1	4.9921	1.11884e+08	6.02086e+07	8.54959e+07	5.35214e+07	7.91242e+07	4.86096e+07	6.40251e+07	8.07234e+07	7.24094e+07	7.86135e+07	5.95752e+07	8.42531e+07	2.73801e+07	1.17294e+08	5.9502e+07	71040500	5.5159e+07	1.76283e+07	8.2158e+07	1.30047e+08	2.34593e+07	9.18653e+07	5.70094e+07	4.84478e+07	7.05206e+07	7.72801e+07	5.23359e+07	5.94395e+07	5.57771e+07	4.52432e+07	2.81436e+08	3.04507e+08	1.17349e+08	3.06886e+08	4.96467e+07	1.26239e+08	1.52952e+08
neg858	Cer(t17:0_22:0)+HCOO	Cer(t17:0_22:0)	Cer(t39:0)+HCOO	Cer	(t17:0_22:0)	(t17:0)	(22:0)			670.599	C40 H80 O6 N1	21.5	1.92506e+07	2.55788e+07	2.36152e+07	3.53149e+07	3.2395e+07	2.81985e+07	2.67487e+07	2.89741e+07	2.85074e+07	3.02019e+07	2.86065e+07	3.38934e+07	2.20895e+07	3.77733e+07	2.16159e+07	2.03389e+07	2.24696e+07	2.51533e+07	2.23649e+07	1.89565e+07	2.76724e+07	3.16881e+07	2.06344e+07	1.90927e+07	2.06069e+07	1.66594e+07	2.47831e+07	3.33933e+07	2.90975e+07	3.22302e+07	1.43796e+07	1.47255e+07	1.2301e+07	1.82866e+07	2.34355e+07	1.58551e+07	1.20819e+07
neg1560	CerP(t42:6)+HCOO	CerP(t42:6)	CerP(t42:6)+HCOO	CerP	(t42:6)	(t42:6)				780.518	C43 H75 O9 N1 P1	17.4702	7.08853e+06	6.25681e+06	9.93214e+06	5.83857e+06	9.27534e+06	6.45179e+06	1.21629e+07	5.35899e+06	7.62808e+06	5.57969e+06	1.02892e+07	1.42844e+07	1.02772e+07	1.13642e+07	4.69335e+06	6.01328e+06	9.02266e+06	1.26498e+07	1.24166e+07	9.28808e+06	1.01299e+07	9.25403e+06	1.03479e+07	7.94566e+06	8.07424e+06	7.20386e+06	6.24755e+06	1.06929e+07	4.67886e+06	5.89756e+06	3.82892e+07	1.89866e+07	9.96574e+06	1.75778e+07	9.19938e+06	1.07474e+07	1.73233e+07
neg5802	PI(16:0e_20:4)-H	PI(16:0e_20:4)	PI(36:4e)-H	PI	(16:0e_20:4)	(16:0e)	(20:4)			843.539	C45 H80 O12 N0 P1	18.4113	1.71867e+07	2.04419e+07	2.12773e+07	2.14491e+07	1.84991e+07	1.5525e+07	1.92711e+07	1.88502e+07	1.98041e+07	1.87964e+07	2.20155e+07	2.04478e+07	1.7687e+07	1.62162e+07	1.99469e+07	1.44194e+07	1.79572e+07	2.03237e+07	1.8699e+07	1.81156e+07	1.33827e+07	2.35853e+07	2.34952e+07	1.45244e+07	1.88365e+07	1.81105e+07	2.16337e+07	2.54477e+07	1.50972e+07	1.5491e+07	2.71359e+07	2.49708e+07	1.47679e+07	2.08619e+07	1.85292e+07	1.8061e+07	1.88589e+07
POS3008	PC(12:0e_11:0)+H	PC(12:0e_11:0)	PC(23:0e)+H	PC	(12:0e_11:0)	(12:0e)	(11:0)			594.449	C31 H65 O7 N1 P1	11.2571	2.02402e+06	1.40308e+06	1.60411e+06	1.3696e+06	742530	1.13516e+06	1.95123e+06	2.66655e+06	1.4427e+06	1.4093e+06	3.8713e+06	878233	1.28186e+06	2.0632e+06	3384308	1.85839e+06	953334	909386	3.42287e+06	1.0005e+06	728957	2.26098e+06	894962	902100	1.37131e+06	2.17918e+06	923273	3.82242e+06	1.57631e+06	1.6759e+06	3.95249e+06	3.48076e+06	2.00478e+06	3.06206e+06	2.71282e+06	2.36302e+06	5.03378e+06
POS4892	PE(16:0p_18:2)+H	PE(16:0p_18:2)	PE(34:2p)+H	PE	(16:0p_18:2)	(16:0p)	(18:2)			700.528	C39 H75 O7 N1 P1	18.7684	2.10611e+08	2.75628e+08	2.7002e+08	2.58905e+08	1.15769e+08	1.54595e+08	2.85511e+08	1.17683e+08	3.57509e+08	2.24675e+08	2.48457e+08	2.59406e+08	226378171	1.55757e+08	2.7952e+08	2.13241e+08	2.85109e+08	3.41103e+08	2.31388e+08	2.37071e+08	1.71956e+08	3.36245e+08	5.12714e+08	1.69632e+08	2.27648e+08	2.59183e+08	1.6811e+08	3.59265e+08	1.19184e+08	1.07654e+08	4.45156e+08	4.46567e+08	299728037	4.02911e+08	3.19427e+08	2.64351e+08	3.72148e+08
POS771	DG(6:0_12:3)+NH4	DG(6:0_12:3)	DG(18:3)+NH4	DG	(6:0_12:3)	(6:0)	(12:3)			384.274	C21 H38 O5 N1	1.05998	1.36554e+07	5.96734e+06	8.50742e+06	6.8294e+06	1.80222e+07	7.95411e+06	7.07785e+06	1.56226e+07	1.01899e+07	1.27863e+07	1.12982e+07	6.07349e+06	9.67293e+06	1.64524e+07	1.53297e+07	1.49963e+07	1.88156e+07	5.94811e+06	7.41806e+06	1.26153e+07	1.12117e+07	1.29876e+07	7.83512e+06	8.6139e+06	1.47769e+07	7.81796e+06	7.28788e+06	1.03156e+07	1.49428e+07	7.4459e+06	1.74473e+07	1.55575e+07	1.54275e+07	2.4542e+07	1.1468e+07	1.39231e+07	1.86699e+07
POS23	AcCa(16:0)+H	AcCa(16:0)	AcCa(16:0)+H	AcCa	(16:0)	(16:0)				400.342	C23 H46 O4 N1	3.32739	3.30037e+08	3.10514e+08	2.98203e+08	712907368	4.12907e+08	3.55506e+08	6.53e+08	1255850245	8.3015e+08	3.23671e+08	9.25946e+08	1055831082	7.83649e+08	1311474581	7.66689e+08	909902506	8.08821e+08	5.14693e+08	3.48625e+08	9.12278e+08	8.55624e+08	9.75662e+08	2.74372e+08	6.28648e+08	1120914788	6.63836e+08	5.86703e+08	5.87105e+08	8.04976e+08	4.33417e+08	1662719894	1364404810	1438328728	7.04097e+08	8.87151e+08	1159962151	1142186216
neg2355	Hex1Cer(m40:3)-H	Hex1Cer(m40:3)	Hex1Cer(m40:3)-H	Hex1Cer	(m40:3)	(m40:3)				762.625	C46 H84 O7 N1	21.8722	2.08275e+06	4.6382e+06	2.47699e+06	3.55581e+06	4.27106e+06	4.2117e+06	4.92356e+06	5.18382e+06	2.57848e+06	4.74736e+06	2.66908e+06	2.91947e+06	1.94226e+06	6.2089e+06	3.79103e+06	3.06282e+06	5.26548e+06	3.45705e+06	3.91838e+06	3.86119e+06	4.84797e+06	4.67231e+06	2.54768e+06	1.83e+06	4.43575e+06	4.3218e+06	4.16865e+06	3.2165e+06	3.19647e+06	5.6266e+06	2.25573e+06	2.67371e+06	1.19589e+06	2.00517e+06	1.75279e+06	1.9642e+06	3.87328e+06
POS2485	LPC(20:4)+H	LPC(20:4)	LPC(20:4)+H	LPC	(20:4)	(20:4)				544.34	C28 H51 O7 N1 P1	4.01375	2602552994	2102592167	4291468060	2371211591	4455031897	1324464532	1994186627	2273559184	2579747588	2075541528	2239013377	3340854822	1738623223	3765150376	3172577031	3436726115	2915176454	2164910028	2463566658	2970140656	1703829730	4579042286	4254930165	3230908612	4499124122	4361597162	3810526279	3699563848	3132986424	3201516988	5971339560	3486896328	3076564460	5514142684	1951612192	3351280273	6104114754
neg1543	CerP(t40:3)+HCOO	CerP(t40:3)	CerP(t40:3)+HCOO	CerP	(t40:3)	(t40:3)				758.534	C41 H77 O9 N1 P1	18.0591	258335	739489	309337	1.07194e+06	602800	604213	403225	216208	615983	589191	426564	967962	398986	686447	563893	594995	1.07795e+06	629233	491459	192387	279924	693476	510362	214823	419931	655315	508876	674430	296723	302960	9.57047e+06	736499	3.61805e+06	2.70141e+06	1.38208e+06	1.21986e+06	3.4438e+06
neg5528	PE(18:2_22:6)-H	PE(18:2_22:6)	PE(40:8)-H	PE	(18:2_22:6)	(18:2)	(22:6)			786.508	C45 H73 O8 N1 P1	18.1229	9.18451e+06	6.38464e+06	8.48171e+06	8.41336e+06	8.68523e+06	6.97785e+06	6.5517e+06	1.15171e+07	1.09665e+07	7.86158e+06	9.64252e+06	1.06799e+07	8.32664e+06	1.5979e+07	6.37694e+06	3.88891e+06	5.52453e+06	4.88599e+06	9.92422e+06	6.42365e+06	8.63458e+06	5.86295e+06	7.70153e+06	6.51908e+06	7.3715e+06	5.60453e+06	6.33268e+06	1.10467e+07	1.14395e+07	8.22384e+06	1.90658e+07	3.24301e+07	8.47491e+06	9.56493e+06	1.13255e+07	9.46769e+06	9.52907e+06
neg5236	PE(16:1e_18:2)-H	PE(16:1e_18:2)	PE(34:3e)-H	PE	(16:1e_18:2)	(16:1e)	(18:2)			698.513	C39 H73 O7 N1 P1	19.7678	2.87947e+08	378948303	3.69656e+08	4.23204e+08	2.19516e+08	2.19021e+08	3.78597e+08	2.33536e+08	4.66481e+08	293857929	350083846	3.01823e+08	2.4474e+08	2.40978e+08	3.40823e+08	2.55709e+08	2.54129e+08	456877068	2.72228e+08	2.7826e+08	2.17471e+08	4.15481e+08	4.53821e+08	184535576	2.59468e+08	2.59174e+08	1.7751e+08	3.98126e+08	1.22027e+08	1.21525e+08	5.20089e+08	5.45806e+08	1.95073e+08	4.29815e+08	3.45159e+08	289894998	5.11226e+08
neg1255	CerP(d29:1)-H	CerP(d29:1)	CerP(d29:1)-H	CerP	(d29:1)	(d29:1)				546.393	C29 H57 O6 N1 P1	16.745	3.53944e+06	2.68887e+06	3.47743e+06	1.54533e+06	3.40181e+06	1.86505e+06	2.58231e+06	2.90916e+06	1.60006e+06	2.68117e+06	4.40027e+06	2.06139e+06	2.42375e+06	2.93815e+06	2.37146e+06	2.94467e+06	1.28199e+06	1.98748e+06	1.8219e+06	2.12005e+06	1.15067e+06	2.57333e+06	1.76474e+06	1.93402e+06	2.22744e+06	1.38588e+06	2.43495e+06	1.67876e+06	1.41367e+06	1.55039e+06	2.63288e+06	5.91729e+06	1.49915e+06	3.0012e+06	2.64131e+06	1.37854e+06	3.50421e+06
POS7805	TG(18:0_16:0_18:1)+NH4	TG(18:0_16:0_18:1)	TG(52:1)+NH4	TG	(18:0_16:0_18:1)	(18:0)	(16:0)	(18:1)		878.817	C55 H108 O6 N1	24.1667	14878990916	28772897768	14545699317	55299943239	28661949642	38739616134	43599900263	41756996014	34069002136	35758263483	26518822717	44774802304	31506324530	34104098799	24280587114	8552583931	12627153988	23599094071	48947930652	43248519613	31917550995	20049421637	23119171496	16850331356	20954704648	18070812410	44449244680	33737803069	23971918917	44045981496	7043617625	18209389053	39386479417	11974955481	37490033713	25941108048	18866502112
POS42	AcCa(18:1)+H	AcCa(18:1)	AcCa(18:1)+H	AcCa	(18:1)	(18:1)				426.358	C25 H48 O4 N1	3.73275	7.06233e+08	9.18206e+08	8.7214e+08	4.91547e+08	6.94531e+08	5.56307e+08	4.61334e+08	715254882	4.4101e+08	493959033	6.81002e+08	5.33042e+08	7.66381e+08	1051845119	5.4285e+08	1130252030	5.04341e+08	2.45509e+08	394285947	6.38619e+08	5.45233e+08	7.08888e+08	4.06543e+08	674923218	9.56482e+08	5.74788e+08	4.18389e+08	3.81575e+08	5.59214e+08	5.4351e+08	8.33774e+08	1259451267	1405801549	8.42235e+08	4.39753e+08	6.80078e+08	1196763553
neg4319	PC(18:0e_18:2)+HCOO	PC(18:0e_18:2)	PC(36:2e)+HCOO	PC	(18:0e_18:2)	(18:0e)	(18:2)			816.612	C45 H87 O9 N1 P1	20.7464	7.85745e+07	105963756	9.45406e+07	1.39002e+07	1.0465e+08	7.12866e+07	82875139	7.05587e+07	7.25795e+07	7.05456e+07	8.07558e+07	8.58916e+07	5.78616e+07	7.95112e+07	5.06962e+07	1.08819e+08	6.62684e+07	7.68423e+07	5.94984e+07	6.45015e+07	8.7869e+07	8.67232e+07	7.46964e+07	7.53688e+07	8.24578e+07	7.56969e+07	4.28323e+07	6.22273e+07	9.37378e+07	5.44131e+07	1.2961e+08	8.36519e+07	4.50288e+07	8.46018e+07	7.81598e+07	5.85206e+07	116792778
POS78	AcCa(20:4)+H	AcCa(20:4)	AcCa(20:4)+H	AcCa	(20:4)	(20:4)				448.342	C27 H46 O4 N1	2.24708	3.88015e+07	8.09425e+07	6.28756e+07	7.16144e+07	2.10916e+08	4.24853e+07	1.19297e+08	1.19507e+08	1.39229e+08	5.74472e+07	2.53912e+08	1.00509e+08	1.45377e+08	1.14585e+08	7.14051e+07	4.93022e+07	8.03286e+07	5.38662e+07	6.51676e+07	2.00482e+08	7.67985e+07	4.56311e+07	3.08212e+07	4.3275e+07	1.06332e+08	2.7355e+07	4.72635e+07	6.04729e+07	4.16596e+07	1.0985e+08	1.30005e+08	2.23538e+08	1.13494e+08	1.23729e+08	1.11983e+08	6.3333e+07	5.02564e+08
POS2663	LSM(d18:1)+H	LSM(d18:1)	LSM(d18:1)+H	LSM	(d18:1)	(d18:1)				465.345	C23 H50 O5 N2 P1	1.65922	1.25762e+06	2.77115e+06	1.23212e+06	1.25346e+06	1.30395e+06	2.35501e+06	2.27737e+06	1.92827e+06	1.47393e+06	1.11281e+06	1.97317e+06	3.00225e+06	732310	985257	890379	2.28604e+06	996212	1.97559e+06	928719	2.68143e+06	1.09344e+06	1.68096e+06	1.95629e+06	1.43069e+06	1.75855e+06	720177	1.46435e+06	666076	1.83847e+06	1.74359e+06	3.15949e+06	2.19855e+06	945817	2.6936e+06	2.79605e+06	1.32863e+06	5.74292e+06
POS8468	TG(18:0_18:1_20:4)+NH4	TG(18:0_18:1_20:4)	TG(56:5)+NH4	TG	(18:0_18:1_20:4)	(18:0)	(18:1)	(20:4)		926.817	C59 H108 O6 N1	23.1378	6149707827	9093369392	8401159586	10492952461	12812673511	10273091802	7811184048	9389624701	11204556430	12380549601	10787252878	8285883331	8403479132	12019341770	10593128711	8276245032	8148776999	7487029736	7912232095	8426544632	10748425765	6951299591	5636869908	9164462402	10822482585	6604182659	13379096647	8964693116	11168034240	12457585815	5164623652	9783238258	3899184259	9697042246	6711579350	6464693153	6162589426
POS8399	TG(16:0_16:0_24:1)+NH4	TG(16:0_16:0_24:1)	TG(56:1)+NH4	TG	(16:0_16:0_24:1)	(16:0)	(16:0)	(24:1)		934.88	C59 H116 O6 N1	23.9469	154792105	1.78839e+08	1.80438e+08	3.39299e+08	1.02927e+08	1.77013e+08	2.02413e+08	1.60531e+08	1.56371e+08	1.94677e+08	2.1763e+08	174635767	1.37027e+08	2.3363e+08	1.63735e+08	8.75933e+07	1.11719e+08	108697188	1.8029e+08	1.72656e+08	1.06813e+08	143538720	1.39989e+08	1.40425e+08	1.17846e+08	1.73305e+08	1.40117e+08	1.03024e+08	7.96406e+07	1.4398e+08	1.04178e+08	115625936	1.23197e+08	9.85052e+07	1.11376e+08	1.18893e+08	1.30777e+08
POS8011	TG(20:1_11:3_22:6)+H	TG(20:1_11:3_22:6)	TG(53:10)+H	TG	(20:1_11:3_22:6)	(20:1)	(11:3)	(22:6)		857.665	C56 H89 O6	20.6248	2.55796e+07	2.8395e+07	2.68424e+07	2.90122e+07	2.84588e+07	2.83951e+07	2.22335e+07	2.42017e+07	2.62757e+07	2.43946e+07	2.28842e+07	2.68162e+07	2.96932e+07	2.62952e+07	2.07126e+07	1.91204e+07	2.64253e+07	2.62537e+07	2.45897e+07	2.0634e+07	2.58058e+07	2.0418e+07	2.81452e+07	2.83732e+07	1.91169e+07	2.46587e+07	2.07355e+07	2.21073e+07	2.73221e+07	2.39551e+07	1.82652e+07	2.20536e+07	2.96848e+07	1.30941e+07	1.98138e+07	2.33062e+07	2.41683e+07
POS8459	TG(18:0_18:0_20:4)+H	TG(18:0_18:0_20:4)	TG(56:4)+H	TG	(18:0_18:0_20:4)	(18:0)	(18:0)	(20:4)		911.806	C59 H107 O6	24.3439	1173704453	2184868583	1403705792	2562103255	2216603701	3105875575	2597063125	2473884072	2091539957	2364841093	2269111840	2556996283	2304056539	2891327531	2252466388	8.37629e+08	1453439016	2104258391	2367559583	2765367563	2464442934	1742340530	2236066664	2502347914	1744125387	2138440589	2340704030	2249889866	1927681361	2572321423	7.86259e+08	1748860339	2317716141	1225946025	2119732218	1754132217	1979106009
POS9548	ZyE(22:4)+H	ZyE(22:4)	ZyE(22:4)+H	ZyE	(22:4)	(22:4)				699.607	C49 H79 O2	24.08	1.59363e+08	1.06753e+08	1.00893e+08	5.61035e+06	1.84232e+08	8.88621e+07	2.40132e+07	8.39078e+07	5.12754e+07	4.10104e+07	6.39328e+07	3.96629e+07	8.08476e+07	6.2993e+07	9.56935e+07	2.45589e+08	2.05599e+08	3.52467e+08	8.73434e+07	4.33041e+07	1.61344e+08	1.98034e+08	8.91501e+07	9.15359e+07	1.45838e+08	1.10541e+08	4.54449e+07	9.6912e+07	1.14253e+08	6.20547e+07	4.20464e+08	1.53165e+08	8.08663e+07	1.01178e+08	2.19573e+08	86031293	1.18848e+08
neg295	CL(24:0_20:4_16:0_22:6)-2H	CL(24:0_20:4_16:0_22:6)	CL(82:10)-2H	CL	(24:0_20:4_16:0_22:6)	(24:0)	(20:4)	(16:0)	(22:6)	791.541	C91 H156 O17 P2	18.8787	1.19608e+08	1.47807e+08	1.25256e+08	1.54439e+08	1.53658e+08	1.6752e+08	1.63448e+08	1.63248e+08	1.80644e+08	1.65552e+08	1.31158e+08	2.03382e+08	9.45125e+07	1.46131e+08	1.07335e+08	1.04256e+08	1.25543e+08	121268668	1.64646e+08	1.78144e+08	1.55448e+08	9.08422e+07	1.5144e+08	1.20269e+08	8.70827e+07	160082310	1.37561e+08	1.34441e+08	1.40887e+08	1.85461e+08	9.0661e+08	1.42482e+08	2.28922e+08	5.34175e+08	2.4984e+08	2.10762e+08	8.80624e+08
neg2325	Hex1Cer(m33:1)+HCOO	Hex1Cer(m33:1)	Hex1Cer(m33:1)+HCOO	Hex1Cer	(m33:1)	(m33:1)				714.553	C40 H76 O9 N1	18.829	3.89034e+07	4.91701e+07	3.33706e+07	2.9337e+07	3.77736e+07	3.99061e+07	3.65433e+07	3.69684e+07	2.57387e+07	2.47248e+07	57924136	2.92065e+07	3.24517e+07	3.18102e+07	3.01655e+07	4.01529e+07	2.54793e+07	3.53971e+07	2.8835e+07	2.79638e+07	4.20489e+07	4.11286e+07	3.78135e+07	3.08073e+07	3.67257e+07	3.98684e+07	2.10016e+07	2.94726e+07	4.23658e+07	3.88622e+07	5.9749e+07	4.52959e+07	2.38571e+07	5.02342e+07	3.77086e+07	4.23463e+07	4.42332e+07
neg3730	PA(18:2e_24:2)-H	PA(18:2e_24:2)	PA(42:4e)-H	PA	(18:2e_24:2)	(18:2e)	(24:2)			765.58	C45 H82 O7 N0 P1	18.1364	4.17248e+07	5.27063e+07	4.74664e+07	4.01164e+07	6.91929e+07	6.29344e+07	4.29754e+07	3.69069e+07	4.7059e+07	5.73885e+07	6.45633e+07	5.94673e+07	3.55188e+07	5.48609e+07	3.89366e+07	4.91848e+07	3.88766e+07	6.32039e+07	3.42895e+07	5.13141e+07	5.72854e+07	4.82187e+07	6.00477e+07	5.21114e+07	4.87082e+07	5.12908e+07	3.71242e+07	4.53169e+07	4.77276e+07	4.52749e+07	8.82724e+07	5.26297e+07	2.66356e+07	6.13256e+07	5.17486e+07	4.34008e+07	4.77804e+07
POS4215	PC(18:0_22:6)+H	PC(18:0_22:6)	PC(40:6)+H	PC	(18:0_22:6)	(18:0)	(22:6)			834.601	C48 H85 O8 N1 P1	18.5566	50302458268	43982746215	50619875796	55543321879	56280734251	60791078597	48177432563	63292499103	52795551868	52966640904	48880258159	53181023332	41581123741	56191960138	45577757635	34834756983	55130551073	36088184959	53535340193	59917110142	58084543279	39192840892	44411604162	46035686713	35421257325	61092012925	63574661756	57074176257	54460272182	69492609310	34319125876	33321244310	24738640421	32008545794	37034782120	42550666483	34338424336
POS3512	PC(18:2e_17:0)+H	PC(18:2e_17:0)	PC(35:2e)+H	PC	(18:2e_17:0)	(18:2e)	(17:0)			758.606	C43 H85 O7 N1 P1	19.2375	3.56839e+08	4.19061e+08	3.91805e+08	3.62169e+08	1.77661e+08	1.69709e+08	2.73121e+08	1.59511e+08	4.1762e+08	2.25345e+08	3.56731e+08	2.64308e+08	2.12934e+08	3.21898e+08	4.03254e+08	335937955	2.01398e+08	3.1922e+08	1.74347e+08	351534854	234400576	5.81399e+08	6.04584e+08	2.25896e+08	3.87722e+08	3.45824e+08	2.01122e+08	3.93739e+08	2.15476e+08	1.74717e+08	654662813	6.99623e+08	5.08601e+08	6.58999e+08	5.27362e+08	5.80908e+08	7.2915e+08
POS7186	TG(12:1e_6:0_20:4)+H	TG(12:1e_6:0_20:4)	TG(38:5e)+H	TG	(12:1e_6:0_20:4)	(12:1e)	(6:0)	(20:4)		643.53	C41 H71 O5	19.497	4.30704e+07	77513281	8.7025e+07	2.49416e+08	1.48914e+08	1.18755e+08	1.43448e+08	1.30323e+08	1.17782e+08	1.73401e+08	2.28263e+08	1.95944e+08	9.56355e+07	1.98611e+08	8.44833e+07	8.14091e+07	113562470	58398281	162693849	1.68746e+08	1.28883e+08	4.98991e+07	4.9658e+07	1.22502e+08	1.11703e+08	6.00115e+07	2.24887e+08	1.04803e+08	1.20497e+08	1.95606e+08	3.73797e+07	9.09123e+07	2.59639e+07	8.35155e+07	1.10848e+08	7.61046e+07	6.87467e+07
POS1542	DG(12:0e_23:1)+Na	DG(12:0e_23:1)	DG(35:1e)+Na	DG	(12:0e_23:1)	(12:0e)	(23:1)			617.548	C38 H74 O4 Na1	23.8033	7.90949e+07	125869246	1.04883e+08	1.98363e+08	9.97152e+07	131778567	1.52193e+08	9.1135e+07	9.48226e+07	2.0437e+08	1.63283e+08	1.40853e+08	7.32855e+07	1.93774e+08	1.01044e+08	5.5221e+07	3.30692e+07	4.76519e+07	7.71377e+07	1.69358e+08	1.01107e+08	1.00412e+08	9.70745e+07	1.11348e+08	1.04557e+08	7.75829e+07	1.53665e+08	1.27971e+08	9.99367e+07	2.24506e+08	2.93203e+07	1.27681e+08	9.91601e+07	9.49563e+07	5.97604e+07	1.23858e+08	1.3454e+08
neg5922	PI(36:1_11:3)-H	PI(36:1_11:3)	PI(47:4)-H	PI	(36:1_11:3)	(36:1)	(11:3)			1011.69	C56 H100 O13 N0 P1	21.602	1.46206e+06	2.02833e+06	1.67745e+06	1.46096e+06	4.96214e+06	2.32028e+06	1.36407e+06	1.66358e+06	2.0699e+06	1.40192e+06	1.79737e+06	1.3967e+06	1.70912e+06	3.37603e+06	1.35788e+06	2.50359e+06	1.3115e+06	1.84506e+06	2.67457e+06	1.39616e+06	1.26241e+06	1.98703e+06	1.73972e+06	1.75454e+06	2.56094e+06	1.39389e+06	1.67764e+06	2.44198e+06	1.17772e+06	1.37031e+06	4.9026e+06	1.86144e+06	1.70502e+06	2.30641e+06	2.31473e+06	1.57898e+06	1.825e+06
POS8549	TG(16:1_18:2_22:6)+H	TG(16:1_18:2_22:6)	TG(56:9)+H	TG	(16:1_18:2_22:6)	(16:1)	(18:2)	(22:6)		901.728	C59 H97 O6	21.608	1.96198e+06	2.3164e+06	2.45678e+06	2.435e+06	3.87691e+06	2.07334e+06	1.11093e+06	3.70817e+06	2.36946e+06	2.01464e+06	2.05625e+06	1.62397e+06	2.12012e+06	3.68549e+06	1.91734e+06	1.84187e+06	1.24201e+06	2.60138e+06	2.60033e+06	2.60807e+06	2.65014e+06	3.50137e+06	1.49014e+06	1.98588e+06	3.01306e+06	2.31479e+06	1.42113e+06	2.47128e+06	2.77291e+06	963577	6.99502e+06	2.54412e+06	1.29605e+06	2.8915e+06	3.25103e+06	3.0149e+06	3.15569e+06
POS1626	DG(18:2_18:2)+NH4	DG(18:2_18:2)	DG(36:4)+NH4	DG	(18:2_18:2)	(18:2)	(18:2)			634.541	C39 H72 O5 N1	19.0549	3044739653	2193461641	1910195059	5188592084	4830220881	2867779203	2588660542	3980492796	3713156715	3766958151	3301005212	2497499074	1498731229	3730565960	3023112831	1267435743	1227342704	4.82892e+08	2877275798	1651694148	2190682847	2607984030	1919485061	1897920539	2148475725	1010054802	3164637116	4101339225	1659850605	4060002804	7.67635e+08	2095272586	7.39352e+08	2385568733	7.36312e+08	1268698156	7.78845e+08
POS8641	TG(20:4e_18:4_20:2)+H	TG(20:4e_18:4_20:2)	TG(58:10e)+H	TG	(20:4e_18:4_20:2)	(20:4e)	(18:4)	(20:2)		913.764	C61 H101 O5	21.8472	3.12793e+07	3.71046e+07	2.92013e+07	1.92866e+08	6.82686e+07	4.64157e+07	7.49917e+07	1.75672e+08	9.01493e+07	7.74919e+07	7.06408e+07	5.90411e+07	3.91808e+07	2.89328e+08	7.15225e+07	9.15759e+07	2.47982e+07	2.11719e+07	5.44865e+07	6.05028e+07	8.35085e+07	4.82643e+07	3.20887e+07	2.87851e+07	1.08278e+08	5.3986e+07	1.01062e+08	1.15146e+08	4.14723e+07	8.30072e+07	5.40252e+07	3.25165e+07	9.56248e+06	5.21348e+07	3.83435e+07	6.52706e+07	2.94926e+07
POS101	AcCa(22:6)+H	AcCa(22:6)	AcCa(22:6)+H	AcCa	(22:6)	(22:6)				472.342	C29 H46 O4 N1	2.13144	9.0332e+06	9.59947e+06	2.18483e+07	1.12298e+07	2.4323e+07	1.0514e+07	5.49089e+06	2.04824e+07	1.59633e+07	9.33221e+06	2.18244e+07	1.60346e+07	9.95648e+06	1.95386e+07	7.26722e+06	1.08397e+07	5.94797e+06	2.24578e+06	1.35675e+07	2.40209e+07	2.60133e+07	1.02202e+07	9.77209e+06	8.79727e+06	5.97997e+06	3.70703e+06	1.00858e+07	7.97789e+06	9.67998e+06	1.61125e+07	2.55589e+07	2.73631e+07	2.43817e+07	1.97424e+07	7.03362e+06	1.66025e+07	4.31284e+07
POS7342	TG(16:0_6:0_22:6)+NH4	TG(16:0_6:0_22:6)	TG(44:6)+NH4	TG	(16:0_6:0_22:6)	(16:0)	(6:0)	(22:6)		756.614	C47 H82 O6 N1	19.22	2.09448e+08	1.51777e+08	1.2372e+08	9.38655e+07	125282312	2.63257e+08	1.36771e+08	2.006e+08	9.34982e+07	1.57703e+08	1.1957e+08	1.41054e+08	1.3621e+08	1.50368e+08	1.41976e+08	1.15682e+08	2.10068e+08	1.70914e+08	1.28605e+08	1.59254e+08	4.0844e+08	1.17134e+08	1.54504e+08	1.26636e+08	1.63091e+08	2.02756e+08	81820277	1.02628e+08	1.90791e+08	3.00288e+08	4.79029e+07	8.37486e+07	1.36636e+08	9.62294e+07	1.10098e+08	7.01507e+07	1.13612e+08
neg5707	PI(33:2e)-H	PI(33:2e)	PI(33:2e)-H	PI	(33:2e)	(33:2e)				805.524	C42 H78 O12 N0 P1	17.724	3.68197e+06	4.9418e+06	4.01518e+06	3.94872e+06	3.01578e+06	4.85119e+06	4.3279e+06	4.5288e+06	4.9629e+06	3.95402e+06	3.68319e+06	5.30213e+06	5.71586e+06	3.96078e+06	2.67176e+06	3.18562e+06	3.43653e+06	4.90894e+06	4.96828e+06	3.50466e+06	7.24131e+06	8.222e+06	4.37598e+06	4.15579e+06	4.59658e+06	4.26229e+06	3.61849e+06	4.60933e+06	4.63011e+06	4.85064e+06	4.02505e+07	3.41618e+06	2.42683e+06	1.54078e+07	6.01424e+06	4.13836e+06	2.83772e+06
neg2882	Hex3Cer(d41:1)+HCOO	Hex3Cer(d41:1)	Hex3Cer(d41:1)+HCOO	Hex3Cer	(d41:1)	(d41:1)				1166.78	C60 H112 O20 N1	20.7306	707410	1.15017e+06	546806	609745	914289	1.01333e+06	888841	1.2219e+06	927454	516985	1.03341e+06	657966	734867	1.26656e+06	897411	1.51798e+06	738117	1.0376e+06	1.22897e+06	722932	1.04416e+06	1.13322e+06	1.35034e+06	790582	891098	799432	293148	906966	1.38695e+06	1.15915e+06	2.22064e+06	2.44019e+06	597446	1.69237e+06	1.11228e+06	1.1162e+06	1.66051e+06
neg5098	PC(48:2)-CH3	PC(48:2)	PC(48:2)-CH3	PC	(48:2)	(48:2)				938.758	C55 H105 O8 N1 P1	21.7816	2.12512e+06	3.42257e+06	2.27444e+06	2.06328e+06	2.04848e+06	3.36167e+06	3.27032e+06	2.93084e+06	2.8297e+06	2.52476e+06	1.73284e+06	2.46094e+06	1.80124e+06	2.12769e+06	3.06528e+06	2.99401e+06	1.67914e+06	2.90783e+06	2.98837e+06	1.95329e+06	3.7881e+06	4.10838e+06	3.4401e+06	1.33108e+06	3.16754e+06	2.08539e+06	1.51046e+06	3.52948e+06	2.45444e+06	1.21896e+06	5.63886e+06	3.26415e+06	1.85126e+06	3.06267e+06	3.72972e+06	2.5528e+06	4.10121e+06
POS8642	TG(16:2e_20:2_22:6)+H	TG(16:2e_20:2_22:6)	TG(58:10e)+H	TG	(16:2e_20:2_22:6)	(16:2e)	(20:2)	(22:6)		913.764	C61 H101 O5	22.4406	6.70051e+08	5.34878e+08	5.74515e+08	1298487991	1252514462	792067827	7.72674e+08	1690871077	8.47339e+08	1012909965	1003952158	812369438	5.74372e+08	4881718643	9.11734e+08	1643934193	3.29738e+08	3.07902e+08	4.80273e+08	1211621815	1858815875	727267768	6.31207e+08	4.82431e+08	2107505686	1191544749	9.2446e+08	1527607024	1145854104	1304447472	6.32768e+08	6.71374e+08	2.53868e+08	4.4893e+08	3.69304e+08	9.28594e+08	6.13976e+08
POS2898	PC(8:1e_11:1)+H	PC(8:1e_11:1)	PC(19:2e)+H	PC	(8:1e_11:1)	(8:1e)	(11:1)			534.355	C27 H53 O7 N1 P1	3.53189	10637829	2.39162e+07	1.03772e+07	1.46936e+07	5.91346e+06	8.62462e+06	1.05488e+07	1.06302e+07	5.14709e+06	1.37485e+07	1.13883e+07	1.42304e+07	1.21281e+07	4.16155e+06	1.60614e+07	1.05998e+07	1.67846e+07	1.792e+07	1.81363e+07	9.88028e+06	8.75227e+06	5.1504e+06	2.19761e+07	8.96619e+06	2.11916e+07	1.7354e+07	8.02741e+06	1.50612e+07	9.51829e+06	4.78284e+06	4.52126e+07	3.17778e+07	3.15069e+07	3.31034e+07	8.94858e+06	1.91381e+07	1.95024e+07
POS131	CL(63:9)+H	CL(63:9)	CL(63:9)+H	CL	(63:9)	(63:9)				1321.82	C72 H123 O17 P2	2.764	1.94648e+07	2.36167e+07	7.92421e+06	1.04795e+07	1.36541e+07	4.46497e+06	1.1829e+07	8.04043e+06	2.89922e+07	6.25153e+06	1.30349e+07	1.13706e+07	1.18826e+07	1.20434e+07	1.92485e+07	4.83772e+06	1.76896e+07	1.22388e+07	9.17875e+06	1.36715e+07	4.8728e+06	2.1169e+07	1.74978e+07	1.61832e+06	1.38764e+07	2.4175e+07	7.17801e+06	1.47442e+07	3.81811e+06	8.24091e+06	7.00043e+07	2.64515e+07	9.20086e+06	4.10262e+07	2.57557e+07	5.7749e+06	3.36848e+07
neg5103	PC(38:1_11:1)+HCOO	PC(38:1_11:1)	PC(49:2)+HCOO	PC	(38:1_11:1)	(38:1)	(11:1)			1012.8	C58 H111 O10 N1 P1	22.4867	6257599	8.75985e+06	7.91308e+06	9.22314e+06	7.81486e+06	8.39831e+06	8.80697e+06	6.89868e+06	5.88064e+06	6.67002e+06	1.03839e+07	9.47515e+06	7.05344e+06	6.43108e+06	6.86165e+06	6.73646e+06	6.40994e+06	1.00895e+07	9.29209e+06	9.78247e+06	5.5978e+06	6.04085e+06	5.88971e+06	6.82111e+06	8.54554e+06	6.48968e+06	6.69434e+06	7.22331e+06	6.08823e+06	1.07959e+07	4.90289e+06	6.43351e+06	5.60352e+06	6.20715e+06	5.60832e+06	4.88363e+06	5.09863e+06
POS8090	TG(18:0_18:0_18:1)+NH4	TG(18:0_18:0_18:1)	TG(54:1)+NH4	TG	(18:0_18:0_18:1)	(18:0)	(18:0)	(18:1)		906.848	C57 H112 O6 N1	24.3287	3323713618	10646283473	4457812234	36051518714	9903167168	23281454023	16535241645	16693614516	12908825416	14860578212	11129490501	19720849404	17258809551	19764136148	10012914393	2252265426	4521820251	8415342966	15759180632	21546144455	13184603128	6638069190	9332675490	5436190393	6537108502	9217435634	19548168215	12611634819	6890173370	16276070463	2294803642	4929589640	8666261130	3382387055	12545383891	6341901465	7468589111
POS7113	TG(12:1e_6:0_18:3)+H	TG(12:1e_6:0_18:3)	TG(36:4e)+H	TG	(12:1e_6:0_18:3)	(12:1e)	(6:0)	(18:3)		617.514	C39 H69 O5	19.0601	7.64221e+08	5.15655e+08	4.97217e+08	1222174151	1200373821	7.02215e+08	5.69321e+08	8.43199e+08	8.10548e+08	905605700	8.42311e+08	5.47485e+08	3.97817e+08	9.8015e+08	7.56952e+08	3.04373e+08	329132209	1.18601e+08	6.43616e+08	4.30223e+08	5.19019e+08	6.58401e+08	475831524	4.83783e+08	5.26546e+08	2.74436e+08	8.2471e+08	9.56469e+08	413502477	8.94842e+08	1.77911e+08	4.6156e+08	1.55572e+08	5.49087e+08	1.54052e+08	2.84771e+08	1.82657e+08
neg5107	PC(50:2)-CH3	PC(50:2)	PC(50:2)-CH3	PC	(50:2)	(50:2)				966.79	C57 H109 O8 N1 P1	22.583	6.88853e+06	9.03687e+06	7.51364e+06	5.23287e+06	6.94649e+06	7.53912e+06	8.24953e+06	7.62494e+06	7.50245e+06	7.95895e+06	5.85843e+06	8.18193e+06	5.27878e+06	7.23219e+06	5.64955e+06	7.31565e+06	4.70844e+06	7.0291e+06	6.67842e+06	7.36834e+06	7.98343e+06	8.24375e+06	8.24807e+06	5.27613e+06	6.92847e+06	4.98579e+06	4.90454e+06	5.43264e+06	7.91366e+06	3.01739e+06	1.01508e+07	6.49924e+06	3.45669e+06	7.43742e+06	7.76099e+06	6.01197e+06	1.03582e+07
POS8685	TG(16:0_18:3_24:1)+H	TG(16:0_18:3_24:1)	TG(58:4)+H	TG	(16:0_18:3_24:1)	(16:0)	(18:3)	(24:1)		939.838	C61 H111 O6	24.5964	228030443	7.18093e+08	3.435e+08	1211779846	4.08038e+08	9.96456e+08	8.2852e+08	6.94709e+08	675445392	7.20353e+08	6.59343e+08	9.98288e+08	6.01583e+08	7.11013e+08	5.10821e+08	2.22456e+08	4.36361e+08	4.7386e+08	7.93479e+08	8.21574e+08	6.05917e+08	349742710	4.81548e+08	483130803	4.92368e+08	8.22077e+08	9.42929e+08	575384809	2.65721e+08	6.69619e+08	2.70823e+08	2.6634e+08	3.58453e+08	2.05028e+08	1109850257	3.19249e+08	2.70786e+08
POS2083	Hex2Cer(d18:1_22:0)+H	Hex2Cer(d18:1_22:0)	Hex2Cer(d40:1)+H	Hex2Cer	(d18:1_22:0)	(d18:1)	(22:0)			946.719	C52 H100 O13 N1	20.359	4.7665e+07	3.7262e+07	2.07077e+07	2.5929e+07	6.02981e+07	3.96766e+07	3.20011e+07	3.55835e+07	3.59219e+07	2.85005e+07	3.33891e+07	2.95457e+07	4.487e+07	5.27914e+07	3.27292e+07	3.38919e+07	3.16192e+07	3.47296e+07	5.19902e+07	4.08577e+07	3.23365e+07	3.97073e+07	4.33213e+07	3.68183e+07	4.24938e+07	4.3998e+07	3.02412e+07	3.8362e+07	3.65219e+07	3.10072e+07	8.9161e+07	6.56116e+07	5.59754e+07	4.9542e+07	6.16807e+07	4.3462e+07	4.19698e+07
POS1603	DG(18:1_18:2)+NH4	DG(18:1_18:2)	DG(36:3)+NH4	DG	(18:1_18:2)	(18:1)	(18:2)			636.556	C39 H74 O5 N1	19.6642	3610602599	3010841269	3224697746	10987131590	4586915360	3549216971	4437964958	5464961007	4614296090	6142797674	4410253686	4599687318	2047262135	4866284868	3329322384	1040507212	1370002719	7.44018e+08	3745928877	3376659516	2825553226	3084096127	2202709948	2632455507	3095682104	1496848004	5234133093	5776301026	2349581196	6297500052	1167148125	2868384404	1421113060	2210467157	1526816119	2323421352	1748890993
neg2781	Hex2Cer(t16:1_20:4)-H	Hex2Cer(t16:1_20:4)	Hex2Cer(t36:5)-H	Hex2Cer	(t16:1_20:4)	(t16:1)	(20:4)			896.574	C48 H82 O14 N1	20.799	2.5934e+06	2.25885e+06	2.93596e+06	1.30478e+06	1.65124e+06	1.85225e+06	1.39016e+06	2.66305e+06	1.4896e+06	1.75138e+06	2.14317e+06	1.29404e+06	1.36279e+06	2.03438e+06	1.70307e+06	3.05426e+06	1.86029e+06	1.49622e+06	1.35779e+06	1.48313e+06	1.25717e+06	1.35348e+06	3.21792e+06	1.67554e+06	1.91542e+06	2.38322e+06	1.86696e+06	1.4802e+06	1.57007e+06	1.65083e+06	1.92156e+06	3.22734e+06	770699	2.17345e+06	792727	2.18053e+06	1.96948e+06
neg4517	PC(16:0_22:0)+HCOO	PC(16:0_22:0)	PC(38:0)+HCOO	PC	(16:0_22:0)	(16:0)	(22:0)			862.654	C47 H93 O10 N1 P1	21.1988	5.07329e+07	5.9251e+07	4.9054e+07	5.33605e+07	4.92006e+07	6.82748e+07	5.17817e+07	5.75893e+07	4.71939e+07	5.46572e+07	5.52092e+07	7.3773e+07	4.60537e+07	6.11366e+07	3.97419e+07	5.24129e+07	4.29772e+07	5.62562e+07	4.78953e+07	4.81291e+07	6.69551e+07	5.70829e+07	6.08544e+07	4.23316e+07	5.2497e+07	4.81916e+07	4.72973e+07	4.71647e+07	5.63019e+07	4.98589e+07	5.22841e+07	5.52901e+07	3.63777e+07	5.62613e+07	5.60759e+07	5.10217e+07	5.43768e+07
neg724	Cer(d19:0_25:0)+HCOO	Cer(d19:0_25:0)	Cer(d44:0)+HCOO	Cer	(d19:0_25:0)	(d19:0)	(25:0)			724.682	C45 H90 O5 N1	22.3973	3.61464e+06	5.02542e+06	2.92104e+06	3.92104e+06	3.72408e+06	3.16684e+06	5.76642e+06	4.5347e+06	3.65172e+06	5.15132e+06	4.5194e+06	6.08212e+06	2.08539e+06	6.59136e+06	3.62605e+06	2.93045e+06	5.29049e+06	4.74232e+06	3.24361e+06	4.98e+06	5.91588e+06	4.34666e+06	2.95543e+06	2.27517e+06	2.927e+06	4.0564e+06	2.65717e+06	3.25652e+06	2.88975e+06	6.78377e+06	698678	3.44477e+06	516154	1.9641e+06	1.11981e+06	2.07144e+06	2.75022e+06
neg818	Cer(m42:1)+HCOO	Cer(m42:1)	Cer(m42:1)+HCOO	Cer	(m42:1)	(m42:1)				678.641	C43 H84 O4 N1	22.15	6.06935e+07	1.18974e+08	1.13714e+08	3.73564e+08	2.01218e+08	2.46792e+08	1.94579e+08	3.26908e+08	1.86439e+08	2.48389e+08	2.43782e+08	2.22272e+08	1.21066e+08	1.74642e+08	1.16021e+08	8.26353e+07	2.12138e+08	9.03143e+07	1.4195e+08	1.21478e+08	9.85654e+07	1.70708e+08	8.05489e+07	1.11115e+08	1.12646e+08	6.3091e+07	2.00913e+08	410084087	1.59704e+08	1.53529e+08	5.9244e+07	7.27329e+07	5.45039e+07	8.75347e+07	1.09324e+08	8.1612e+07	8.94847e+07
POS398	Cer(m18:1_22:0)+H	Cer(m18:1_22:0)	Cer(m40:1)+H	Cer	(m18:1_22:0)	(m18:1)	(22:0)			606.618	C40 H80 O2 N1	21.1497	2.13752e+08	1.86348e+08	3.17596e+08	1051279879	4.7787e+08	6.1459e+08	4.62259e+08	7.94037e+08	3.50529e+08	4.42121e+08	5.13074e+08	4.47419e+08	2.53141e+08	344372630	3.03394e+08	183076998	532937390	1.59557e+08	3.78528e+08	2.07088e+08	1.60116e+08	3.05977e+08	1.39285e+08	2.42081e+08	1.49349e+08	1.0216e+08	5.94149e+08	1028648542	2.84092e+08	4.24299e+08	1.09033e+08	1.51193e+08	9.40307e+07	1.45239e+08	2.29386e+08	1.29176e+08	1.32239e+08
POS4496	PC(43:2)+H	PC(43:2)	PC(43:2)+H	PC	(43:2)	(43:2)				884.71	C51 H99 O8 N1 P1	21.383	2.07637e+07	3.14225e+07	1.6165e+07	1.52935e+07	2.72585e+07	1.24656e+07	1.091e+07	2.1581e+07	2.0713e+07	2.00457e+07	9.91521e+06	8.40856e+06	1.8108e+07	2.01605e+07	1.22275e+07	7.46097e+06	1.37795e+07	1.7432e+07	1.92808e+07	1.16858e+07	1.1648e+07	3.72725e+07	1.20085e+07	1.35247e+07	1.86942e+07	1.35278e+07	9.72859e+06	1.96114e+07	1.48216e+07	8.87252e+06	6.30283e+07	4.45083e+07	1.15677e+07	2.15558e+07	1.74184e+07	2.81368e+07	2.1898e+07
neg399	CL(87:10)-2H	CL(87:10)	CL(87:10)-2H	CL	(87:10)	(87:10)				826.581	C96 H166 O17 P2	20.0431	1.18918e+07	8.79074e+06	1.38796e+07	5.79297e+06	5.60186e+06	7.19412e+06	6.58565e+06	1.16143e+07	7.53513e+06	4.75592e+06	1.04104e+07	7.20986e+06	5.02549e+06	1.27405e+07	1.11051e+07	1.63133e+07	8.05289e+06	6.19366e+06	7.95517e+06	4.52312e+06	4.77624e+06	1.2225e+07	1.22762e+07	4.40066e+06	8.69637e+06	7.72715e+06	1.41374e+07	1.17444e+07	5.33972e+06	9.79895e+06	1.31334e+07	1.72845e+07	3.9192e+06	12720241	3.27636e+06	1.37816e+07	5.29768e+06
neg2665	Hex2Cer(d16:0_24:1)+HCOO	Hex2Cer(d16:0_24:1)	Hex2Cer(d40:1)+HCOO	Hex2Cer	(d16:0_24:1)	(d16:0)	(24:1)			990.71	C53 H100 O15 N1	21.1916	2.56265e+07	2.30429e+07	1.38662e+07	1.37918e+07	3.34773e+07	2.35223e+07	1.83546e+07	1.92496e+07	2.13583e+07	1.59747e+07	1.93727e+07	1.64342e+07	2.31552e+07	2.96443e+07	1.59219e+07	1.65001e+07	1.73747e+07	1.85166e+07	2.44966e+07	2.10048e+07	2.18145e+07	2.17374e+07	2.41361e+07	1.90305e+07	2.22665e+07	2.60133e+07	1.65024e+07	1.95458e+07	2.01346e+07	1.48947e+07	4.93361e+07	3.54029e+07	2.73113e+07	2.42232e+07	3.59699e+07	1.89216e+07	2.51516e+07
neg5957	PIP(34:1_18:1)-H	PIP(34:1_18:1)	PIP(52:2)-H	PIP	(34:1_18:1)	(34:1)	(18:1)			1165.77	C61 H115 O16 N0 P2	21.014	2.32085e+06	3.65995e+06	2.30184e+06	1.66149e+06	2.6117e+06	2.7922e+06	2.82255e+06	3.50989e+06	2.81876e+06	1.51289e+06	3.2562e+06	1.86509e+06	2.23318e+06	3.04194e+06	2.62134e+06	5.5304e+06	2.23018e+06	3.77143e+06	3.30343e+06	2.21589e+06	3.17516e+06	3.73574e+06	4.07653e+06	2.57136e+06	2.95824e+06	2.80672e+06	1.14862e+06	2.50619e+06	4.2622e+06	3.15609e+06	6.94173e+06	6.96157e+06	2.04227e+06	4.94292e+06	2.97048e+06	4.24284e+06	4.37806e+06
neg2832	Hex3Cer(d35:1)-H	Hex3Cer(d35:1)	Hex3Cer(d35:1)-H	Hex3Cer	(d35:1)	(d35:1)				1036.68	C53 H98 O18 N1	21.9023	6.01431e+06	5.19646e+06	2.46091e+06	4.38709e+06	4.56379e+06	5.41796e+06	4.21945e+06	4.17125e+06	2.88918e+06	4.32384e+06	4.82486e+06	6.60886e+06	3.28519e+06	5.18536e+06	4.1478e+06	3.74977e+06	3.20869e+06	3.88914e+06	5.39669e+06	3.91519e+06	3.39798e+06	6.94568e+06	4.25647e+06	1.86677e+06	5.49495e+06	3.05446e+06	4.55701e+06	4.89894e+06	4.54243e+06	3.52871e+06	5.67346e+06	5.33944e+06	2.22914e+06	5.46475e+06	5.37857e+06	3.54416e+06	4.07934e+06
neg666	Cer(d18:2_24:0)+HCOO	Cer(d18:2_24:0)	Cer(d42:2)+HCOO	Cer	(d18:2_24:0)	(d18:2)	(24:0)			692.62	C43 H82 O5 N1	21.9995	3839243036	2671000297	3078279803	4073733551	2573101816	2220291937	3924154280	2357297282	1704591175	4254923357	2214973235	2612860648	1696912450	2965420071	2536964392	1500367914	1344001798	2475096159	1800159530	3769963166	3307041880	2575579587	1538299406	1862773016	2712007535	2029910828	2416158880	4835819576	2105083553	2347707220	1672244672	2394870320	6.80477e+08	3250475062	1438049227	1438713025	1909763738
POS8313	TG(55:10e)+Na	TG(55:10e)	TG(55:10e)+Na	TG	(55:10e)	(55:10e)				893.699	C58 H94 O5 Na1	23.0308	1.06507e+08	9.80076e+07	4.13826e+07	7.01263e+07	5.1058e+07	9.15495e+07	8.95792e+07	4.1324e+07	4.54057e+07	8.74276e+07	8.79186e+07	3.97694e+07	1.11073e+08	9.57121e+07	6.26236e+07	1.21703e+08	7.54456e+07	1.28308e+08	8.63398e+07	5.46213e+07	5.32253e+07	1.01554e+08	9.42696e+07	7.16884e+07	1.11941e+08	5.33927e+07	4.61039e+07	9.34204e+07	6.08264e+07	3.39877e+07	8.74058e+07	1.02143e+08	1.30096e+08	111017015	1.24433e+08	9.78952e+07	122542215
POS5479	PI(34:4e)+Na	PI(34:4e)	PI(34:4e)+Na	PI	(34:4e)	(34:4e)				839.504	C43 H77 O12 N0 P1 Na1	3.966	1.8444e+07	1.24448e+07	2.93685e+07	1.87577e+07	2.73957e+07	5.97962e+06	2.27483e+07	1.77143e+07	1.1252e+07	1.54776e+07	1.48607e+07	4.45578e+07	1.46998e+07	9.59365e+06	1.45211e+07	6.37867e+06	2.67951e+07	1.90328e+07	2.60795e+07	2.22861e+07	10469458	3.02874e+07	2.48234e+07	1.38483e+07	3.08653e+07	2.73855e+07	1.91577e+07	1.97436e+07	5.89438e+06	1.10563e+07	5.28661e+07	4.80923e+07	1.57124e+07	4.13278e+07	2.32372e+07	1.43366e+07	4.50921e+07
POS7575	TG(11:0_18:2_20:5)+H	TG(11:0_18:2_20:5)	TG(49:7)+H	TG	(11:0_18:2_20:5)	(11:0)	(18:2)	(20:5)		807.65	C52 H87 O6	20.6559	4.53942e+08	4.28327e+08	603780209	4.12793e+08	7.82484e+08	4.56729e+08	4.52584e+08	3.8412e+08	5.33484e+08	2.93746e+08	4.71467e+08	3.49771e+08	3.91431e+08	5.62918e+08	4.98633e+08	6.75054e+08	4.09992e+08	3.99493e+08	6.23343e+08	3.28559e+08	2.87013e+08	4.34027e+08	4.28003e+08	437548254	5.5899e+08	3.39673e+08	4.59197e+08	6.04194e+08	3.15192e+08	4.05924e+08	9.11098e+08	540740644	4.36318e+08	6.5383e+08	5.41283e+08	4.10306e+08	572513272
neg493	Cer(d18:1_18:0)+HCOO	Cer(d18:1_18:0)	Cer(d36:1)+HCOO	Cer	(d18:1_18:0)	(d18:1)	(18:0)			610.542	C37 H72 O5 N1	20.6593	3.58344e+08	1.94022e+08	1.73202e+08	4.31434e+08	3.15163e+08	3.14133e+08	3.11598e+08	3.03196e+08	1.80325e+08	3.28316e+08	2.15824e+08	2.60203e+08	2.42327e+08	3.02052e+08	2.30691e+08	132215439	1.33059e+08	293735759	2.26068e+08	2.88978e+08	3.24889e+08	2.05204e+08	1.75232e+08	118951865	2.2311e+08	1.7437e+08	2.47502e+08	3.14754e+08	2.85786e+08	3.89108e+08	1.10096e+08	2.83568e+08	1.24694e+08	1.998e+08	163207197	1.43642e+08	2.57841e+08
POS2240	LPC(17:1)+H	LPC(17:1)	LPC(17:1)+H	LPC	(17:1)	(17:1)				508.34	C25 H51 O7 N1 P1	3.10972	1.02795e+08	1.58297e+08	287543611	1.51062e+08	2.19512e+08	1.08443e+08	4.9404e+08	2.36557e+08	3.09263e+08	296116321	4.74515e+08	4.4141e+08	8.81992e+07	249891556	2.00039e+08	1.47685e+08	2.12151e+08	254795566	3.01739e+08	1.93812e+08	1.89851e+08	3.97446e+08	3.84861e+08	2.59276e+08	2.587e+08	1.88949e+08	2.40244e+08	187666323	2.12136e+08	2.66654e+08	4.27053e+08	1299778513	4.44563e+08	1056409397	1.67615e+08	5.8575e+08	1033972798
POS5403	PG(46:0)+NH4	PG(46:0)	PG(46:0)+NH4	PG	(46:0)	(46:0)				936.763	C52 H107 O10 N1 P1	22.3003	5.86923e+07	9.69367e+07	9.10468e+07	2.19779e+08	1.3285e+08	1.20836e+08	1.70123e+08	4.03099e+08	2.91419e+08	2.33894e+08	2.02192e+08	1.80387e+08	1.40769e+08	605051020	1.0419e+08	4.0574e+08	1.3012e+08	9.92242e+07	1.35817e+08	1.426e+08	2.88426e+08	6.62908e+07	1.57536e+08	7.11115e+07	2.09891e+08	176624147	1.51624e+08	1.89785e+08	1.30484e+08	2.1906e+08	9.14435e+07	9.47566e+07	4.74836e+07	7.44089e+07	1.62637e+08	1.63376e+08	1.18452e+08
POS8401	TG(16:0_18:1_22:0)+NH4	TG(16:0_18:1_22:0)	TG(56:1)+NH4	TG	(16:0_18:1_22:0)	(16:0)	(18:1)	(22:0)		934.88	C59 H116 O6 N1	24.5748	737988234	1366760990	1010766671	6047517484	1314197577	1773368930	2020414441	1629538124	1531030849	2128936659	1555787339	2493380367	1112325490	1983605362	1208643693	5.71239e+08	8.52665e+08	9.76874e+08	1812586543	2108583502	1697456888	1115199584	1180270844	1102805577	1071642010	1633383446	2305168431	1578119121	8.62863e+08	1681849639	6.97428e+08	737073879	7.93349e+08	4.75511e+08	2319325827	742102905	9.02711e+08
neg3944	PC(16:1e_16:0)+HCOO	PC(16:1e_16:0)	PC(32:1e)+HCOO	PC	(16:1e_16:0)	(16:1e)	(16:0)			762.565	C41 H81 O9 N1 P1	20.0385	2.26161e+08	3.54793e+08	2.95051e+08	2.16595e+08	2.45137e+08	3.48165e+08	2.39409e+08	3.04921e+08	2.68426e+08	2.66944e+08	2.35802e+08	2.47341e+08	225697120	2.91839e+08	2.70677e+08	3.70249e+08	2.05493e+08	2.02931e+08	2.14021e+08	2.28348e+08	2.75561e+08	319343597	1.85486e+08	1.7119e+08	4.06264e+08	174473539	1.57709e+08	2.70761e+08	3.40506e+08	1.81434e+08	4.08003e+08	2.91694e+08	126728209	2.68633e+08	2.65853e+08	2.37947e+08	2.72503e+08
neg5387	PE(20:1e_18:2)-H	PE(20:1e_18:2)	PE(38:3e)-H	PE	(20:1e_18:2)	(20:1e)	(18:2)			754.576	C43 H81 O7 N1 P1	21.1053	8.48488e+07	9.14095e+07	9.69495e+07	7.57929e+07	7.75122e+07	7.11446e+07	9.9613e+07	5.86921e+07	7.77031e+07	9.34941e+07	1.08418e+08	9.13522e+07	7.90469e+07	8.3981e+07	1.08418e+08	108137660	5.82867e+07	117862936	8.16396e+07	4.81157e+07	4.75282e+07	9.10693e+07	1.22665e+08	6.76533e+07	9.03592e+07	6.09003e+07	5.12522e+07	8.71265e+07	4.02476e+07	4.23701e+07	1.41606e+08	1.55612e+08	5.95646e+07	1.06362e+08	1.25773e+08	5.92695e+07	1.0742e+08
POS5436	PI(12:0e_6:0)+H	PI(12:0e_6:0)	PI(18:0e)+H	PI	(12:0e_6:0)	(12:0e)	(6:0)			601.335	C27 H54 O12 N0 P1	4.34586	7.19603e+06	5.07916e+06	3.49367e+06	3.89266e+06	895741	2.09408e+06	1.37616e+07	5.55219e+06	3.69245e+06	3.77248e+06	1.83538e+07	7.17058e+06	8.04776e+06	6.67096e+06	1.40036e+06	4.1602e+06	2.11476e+06	3.05704e+06	3.07689e+06	4.97059e+06	2.28197e+06	7.81407e+06	4.13185e+06	4.29907e+06	1.00302e+07	6.14616e+06	6.49324e+06	9.70116e+06	3.76473e+06	1.05758e+07	3.40261e+07	3.71511e+07	1.63777e+07	7.2968e+07	1.4536e+07	1.12959e+07	5.97652e+07
neg5266	PE(18:2e_17:1)-H	PE(18:2e_17:1)	PE(35:3e)-H	PE	(18:2e_17:1)	(18:2e)	(17:1)			712.529	C40 H75 O7 N1 P1	20.1543	2.26535e+07	3.29155e+07	62773227	3.40357e+07	1.54973e+07	1.53051e+07	3.76817e+07	1.7488e+07	4.19153e+07	1.99724e+07	2.89779e+07	2.96039e+07	2.07209e+07	2.13385e+07	1.95075e+07	2.31609e+07	1.27951e+07	3.66659e+07	1.40903e+07	2.47872e+07	1.5801e+07	3.07538e+07	4.68931e+07	3.73592e+07	2.20165e+07	2.26819e+07	1.14799e+07	3.24354e+07	8.87344e+06	9.83598e+06	4.05049e+07	1.11421e+08	2.70392e+07	6.74124e+07	3.54481e+07	4.99938e+07	5.5359e+07
neg4835	PC(20:2e_20:4)-CH3	PC(20:2e_20:4)	PC(40:6e)-CH3	PC	(20:2e_20:4)	(20:2e)	(20:4)			804.591	C47 H83 O7 N1 P1	20.9825	2.78148e+07	3.77064e+07	4.7942e+07	2.45666e+07	3.58736e+07	3.04791e+07	3.7113e+07	4.35452e+07	3.01125e+07	4.23013e+07	5.24506e+07	5.06756e+07	2.7745e+07	4.26189e+07	3.25735e+07	5.21559e+07	2.96504e+07	4.09939e+07	3.54676e+07	2.83217e+07	3.2921e+07	2.87008e+07	3.78671e+07	3.37242e+07	3.21872e+07	2.31917e+07	2.61712e+07	2.71651e+07	2.22603e+07	3.00905e+07	4.44069e+07	7.49773e+07	1.99019e+07	3.82715e+07	3.43576e+07	44867352	3.83873e+07
neg5261	PE(18:1e_17:1)-H	PE(18:1e_17:1)	PE(35:2e)-H	PE	(18:1e_17:1)	(18:1e)	(17:1)			714.544	C40 H77 O7 N1 P1	20.3516	2.39879e+06	3.9373e+06	6.20149e+06	2.40958e+06	1.22824e+06	1.5676e+06	3.90672e+06	2.2793e+06	4.56271e+06	3.3394e+06	2.98768e+06	4.075e+06	2.10089e+06	2.24938e+06	2.2992e+06	2.70231e+06	1.49059e+06	3.84221e+06	1.53459e+06	1.38008e+06	1.67441e+06	4.36886e+06	4.611e+06	2.37041e+06	2.43842e+06	1.8771e+06	1.24385e+06	3.87452e+06	972471	583898	6.40938e+06	1.47012e+07	1.53362e+06	5.13825e+06	5.33997e+06	4.0311e+06	7.11855e+06
neg1474	CerP(m43:6)+HCOO	CerP(m43:6)	CerP(m43:6)+HCOO	CerP	(m43:6)	(m43:6)				762.544	C44 H77 O7 N1 P1	17.5896	2.08565e+07	2.27197e+07	1.75367e+07	2.26437e+07	2.20582e+07	2.20783e+07	2.1447e+07	2.26618e+07	1.76345e+07	2.04264e+07	1.98323e+07	2.24317e+07	1.83785e+07	2.5165e+07	2.12493e+07	2.51235e+07	1.81928e+07	2.04833e+07	2.1175e+07	2.14402e+07	2.43347e+07	2.36069e+07	2.31485e+07	1.71849e+07	2.37947e+07	2.44497e+07	2.00127e+07	2.26016e+07	2.50623e+07	2.43946e+07	2.47522e+07	2.41298e+07	1.53078e+07	2.65921e+07	2.15015e+07	21523234	2.33377e+07
POS4414	PC(31:1_11:4)+Na	PC(31:1_11:4)	PC(42:5)+Na	PC	(31:1_11:4)	(31:1)	(11:4)			886.63	C50 H90 O8 N1 P1 Na1	19.4616	1.29976e+08	9.69195e+07	5.61806e+07	102726160	1.72241e+08	134325258	7.89334e+07	1.78931e+08	1.34121e+08	1.37141e+08	8.61611e+07	1.11696e+08	7.02018e+07	1.05765e+08	5.66684e+07	5.29788e+07	1.52478e+08	5.98315e+07	1.23912e+08	1.47853e+08	1.18562e+08	8.26544e+07	7.264e+07	1.34966e+08	8.1349e+07	1.42373e+08	2.40319e+08	2.27054e+08	1.0974e+08	165132834	8.31749e+07	3.73408e+07	8.16565e+07	5.88618e+07	9.6115e+07	136451219	4.833e+07
neg2653	Hex2Cer(d38:3)-H	Hex2Cer(d38:3)	Hex2Cer(d38:3)-H	Hex2Cer	(d38:3)	(d38:3)				912.642	C50 H90 O13 N1	20.704	2.36236e+08	303818349	2.30698e+08	2.23974e+08	2.89513e+08	2.95426e+08	2.25901e+08	3.13677e+08	3.56402e+08	2.33709e+08	2.63104e+08	4.60095e+08	2.21946e+08	2.79068e+08	2.17514e+08	4.31598e+08	2.32103e+08	2.61457e+08	291506095	2.01215e+08	2.71294e+08	3.0063e+08	2.99658e+08	2.3424e+08	2.54865e+08	2.71024e+08	3.31843e+08	3.72416e+08	3.4657e+08	2.7957e+08	3.11526e+08	2.98405e+08	1.61669e+08	4.96719e+08	2.40663e+08	2.57798e+08	4.57044e+08
neg628	Cer(d41:2+O)+HCOO	Cer(d41:2	Cer(d41:2+O)+HCOO	Cer	(d41:2+O)	(d41:2+O)				694.599	C42 H80 O6 N1	20.921	5.33337e+06	4.52274e+06	5.7643e+06	1.33966e+07	6.57511e+06	6.72884e+06	6.89303e+06	7.02782e+06	6.35878e+06	8.59906e+06	5.7801e+06	9.61176e+06	3.75226e+06	1.07668e+07	7.57442e+06	5.96681e+06	7.41821e+06	4.7119e+06	5.23846e+06	4.65464e+06	8.82391e+06	7.83136e+06	3.76001e+06	4.86778e+06	6.39877e+06	3.38321e+06	7.20048e+06	1.06326e+07	6.50042e+06	8.84542e+06	4.75114e+06	3.79539e+06	2.26381e+06	5.56203e+06	5.17065e+06	2.98724e+06	4.2448e+06
neg5458	PE(17:0_22:6)-H	PE(17:0_22:6)	PE(39:6)-H	PE	(17:0_22:6)	(17:0)	(22:6)			776.524	C44 H75 O8 N1 P1	18.7585	1.41866e+07	2.86544e+07	5.77315e+06	1.63559e+07	5.64299e+06	1.76511e+07	1.57636e+07	3.32199e+06	3.29571e+07	1.46564e+07	5.09001e+06	2.19455e+07	5.40682e+06	7.96202e+06	1.79391e+07	1.72095e+07	1.69518e+07	1.00887e+07	1.95161e+07	2.72841e+07	2.63535e+07	1.39474e+07	2.92034e+07	6.38704e+06	1.25923e+07	1.99637e+07	2.12557e+07	1.71699e+07	1.72932e+07	6.14985e+06	6.59518e+06	2.85023e+06	1.26587e+06	9.92401e+06	1.14687e+07	5.49825e+06	6.5215e+06
neg926	Cer(t17:1_25:0)+HCOO	Cer(t17:1_25:0)	Cer(t42:1)+HCOO	Cer	(t17:1_25:0)	(t17:1)	(25:0)			710.63	C43 H84 O6 N1	22.363	11006902	4.16748e+06	6.29252e+06	8.65194e+06	5.02844e+06	1.29102e+07	1.08171e+07	1.14251e+07	1.07956e+07	1.84197e+07	1.13016e+07	2.43997e+06	9.16006e+06	4.0309e+06	9.25839e+06	7.9353e+06	1.24597e+07	1.63934e+07	5.41701e+06	1.16564e+07	1.37704e+07	1.10744e+07	4.16552e+06	7.24853e+06	1.70893e+07	1.0791e+07	3.5647e+06	5.44112e+06	5.35686e+06	1.04861e+07	4.68944e+06	6.69058e+06	4.67617e+06	6.56058e+06	5.42281e+06	4.60146e+06	7.39027e+06
POS4783	PE(21:2p)+H	PE(21:2p)	PE(21:2p)+H	PE	(21:2p)	(21:2p)				518.324	C26 H49 O7 N1 P1	4.73663	1.48458e+07	6.5221e+06	6.7896e+06	8.71797e+06	8.27685e+06	6.99547e+06	6.26472e+06	1.60242e+07	8.85226e+06	1.06144e+07	1.10053e+07	1.32218e+07	7.54345e+06	1.38095e+07	6.95142e+06	9.51453e+06	9.54546e+06	6.24157e+06	1.26173e+07	1.84644e+07	9.83283e+06	1.62216e+07	1.21626e+07	8.70994e+06	1.16618e+07	1.60992e+07	6.25684e+06	1.26424e+07	3.68275e+06	9.95278e+06	1.72774e+07	1.97083e+07	5.399e+06	2.75779e+07	1.6255e+07	2.21693e+07	3.10124e+07
neg2505	Hex1Cer(t42:0+O)+HCOO	Hex1Cer(t42:0	Hex1Cer(t42:0+O)+HCOO	Hex1Cer	(t42:0+O)	(t42:0+O)				890.694	C49 H96 O12 N1	21.7327	1.44883e+07	2.35097e+07	1.42886e+07	1.78675e+07	2.23396e+07	2.52127e+07	17328700	2.13058e+07	2.2608e+07	1.94514e+07	2.73751e+07	2.42803e+07	1.70086e+07	2.20947e+07	1.12918e+07	1.78001e+07	2.17982e+07	2.41373e+07	2.76691e+07	1.69102e+07	2.10679e+07	2.49494e+07	2.19006e+07	2.70688e+07	2.01187e+07	1.77516e+07	1.42285e+07	1.98202e+07	1.79001e+07	2.32538e+07	3.72577e+07	2.63703e+07	1.71156e+07	2.26592e+07	2.40506e+07	2.22053e+07	2.42692e+07
POS8439	TG(16:0_18:1_22:1)+NH4	TG(16:0_18:1_22:1)	TG(56:2)+NH4	TG	(16:0_18:1_22:1)	(16:0)	(18:1)	(22:1)		932.864	C59 H114 O6 N1	24.2396	2715626521	4189421520	5737494641	23095488397	4489341387	5164997059	6925567107	5132144366	4984326014	7394109050	5214022846	8563665379	3201580095	6708170240	3803308552	2104461996	3038916719	3032286386	5923932088	6954685437	5850338607	3981742370	3658462432	4017533235	3777487678	6082401471	10098484511	5619322793	2826552458	5943706250	2428331270	2287329077	1835164295	1497718254	8878461428	2355769156	2356367383
POS8696	TG(18:0_18:1_22:4)+H	TG(18:0_18:1_22:4)	TG(58:5)+H	TG	(18:0_18:1_22:4)	(18:0)	(18:1)	(22:4)		937.822	C61 H109 O6	24.3407	9.03557e+08	9.15805e+08	1128255020	6.83997e+08	1041900739	8.51599e+08	8.60781e+08	7.2841e+08	3.26883e+08	1088048963	1135256081	9.94118e+08	2.73535e+08	9.00352e+08	9.7132e+08	7.35465e+08	9.97534e+08	7.81031e+08	362158775	9.30116e+08	1180554382	1040248443	9.3026e+08	1183722513	9.99777e+08	1467554127	4.03644e+08	8.81586e+08	8.14411e+08	8.96249e+08	7.83222e+08	6.99527e+08	5.86376e+08	5.13647e+08	1339451344	6.42033e+08	6.30673e+08
POS98	AcCa(22:5)+H	AcCa(22:5)	AcCa(22:5)+H	AcCa	(22:5)	(22:5)				474.358	C29 H48 O4 N1	2.64168	3.26751e+06	5.91739e+06	7.00209e+06	2.91446e+06	8.23346e+06	3.17535e+06	3.95367e+06	1.08114e+07	8.35022e+06	5.17153e+06	1.50159e+07	8.28276e+06	7.83429e+06	8.29568e+06	3.06771e+06	2.67388e+06	4.49056e+06	2.55804e+06	4.87225e+06	1.37923e+07	784802	241120	2.082e+06	8.10736e+06	7.9476e+06	2.54655e+06	4.92778e+06	1.00331e+06	3.76616e+06	445748	9.88172e+06	2.26416e+07	2.0543e+07	1.81093e+07	8.84805e+06	7.15974e+06	5.43866e+07
POS607	ChE(15:0)+NH4	ChE(15:0)	ChE(15:0)+NH4	ChE	(15:0)	(15:0)				628.603	C42 H78 O2 N1	21.1507	2.42175e+07	4.64152e+07	5.23699e+07	1.31351e+08	9.12801e+07	1.1044e+08	7.16495e+07	1.33888e+08	7.98832e+07	7.5238e+07	9.89494e+07	7.95392e+07	6.13131e+07	5.80475e+07	6.62266e+07	5.21571e+07	1.33643e+08	3.80818e+07	7.24804e+07	4.19005e+07	3.85785e+07	6.5258e+07	4.4031e+07	6.24734e+07	3.94778e+07	3.37184e+07	9.14515e+07	1.56921e+08	7.14326e+07	6.70486e+07	2.33384e+07	2.34708e+07	4.37203e+07	4.04057e+07	4.81698e+07	3.90156e+07	4.01117e+07
POS7411	TG(18:1_10:3_18:2)+NH4	TG(18:1_10:3_18:2)	TG(46:6)+NH4	TG	(18:1_10:3_18:2)	(18:1)	(10:3)	(18:2)		784.645	C49 H86 O6 N1	19.8045	111883710	1.82876e+08	1.19803e+08	1.9107e+08	1.60631e+08	2.25956e+08	2.42892e+08	2.68132e+08	1.55509e+08	2.05823e+08	1.95611e+08	2.51998e+08	1.49692e+08	1.99155e+08	1.1618e+08	62259914	1.63755e+08	1.91676e+08	2.57875e+08	1.93623e+08	2.19365e+08	1.47991e+08	1.32647e+08	1.07556e+08	112837023	1.65466e+08	1.42749e+08	1.2327e+08	1.32105e+08	2.19441e+08	104944948	1.14131e+08	1.20151e+08	7.09774e+07	2.45047e+08	1.53195e+08	1.22041e+08
POS6016	SM(d38:3)+H	SM(d38:3)	SM(d38:3)+H	SM	(d38:3)	(d38:3)				755.606	C43 H84 O6 N2 P1	19.0661	4.69444e+08	3.47209e+08	2.72802e+08	2.26815e+08	2.69756e+08	5.81168e+08	2.91512e+08	4.37334e+08	2.13132e+08	3.52832e+08	2.80085e+08	3.18699e+08	3.06402e+08	3.40054e+08	3.22945e+08	2.56428e+08	4.58138e+08	3.69497e+08	2.88535e+08	368591434	9.03821e+08	2.75276e+08	3.46312e+08	2.94265e+08	3.802e+08	4.33874e+08	1.78309e+08	2.16587e+08	4.43139e+08	651186426	1.26051e+08	1.96435e+08	3.24114e+08	2.27757e+08	258384475	1.73048e+08	2.72259e+08
POS5065	PE(38:4)+Na	PE(38:4)	PE(38:4)+Na	PE	(18:0_20:4)	(18:0)	(20:4)			790.536	C43 H78 O8 N1 P1 Na1	19.0518	2.25889e+08	2.68348e+08	3.33931e+08	3.67881e+08	5.58803e+08	4.51927e+08	3.2404e+08	6.4037e+08	4.98743e+08	461938813	4.16762e+08	4.47572e+08	3.97873e+08	6.19826e+08	376261264	2.8388e+08	2.11393e+08	2.16531e+08	4.69598e+08	2.27669e+08	2.88418e+08	2.36175e+08	2.26729e+08	3.73458e+08	3.39095e+08	2.03588e+08	3.36529e+08	3.90046e+08	3.61218e+08	5.31764e+08	2.82045e+08	4.84939e+08	2.37251e+08	276592578	2.26521e+08	3.16967e+08	2.34796e+08
POS8673	TG(16:0_18:3_24:0)+NH4	TG(16:0_18:3_24:0)	TG(58:3)+NH4	TG	(16:0_18:3_24:0)	(16:0)	(18:3)	(24:0)		958.88	C61 H116 O6 N1	24.2988	2.50103e+08	2.1092e+08	2.64553e+08	3.24672e+08	1.89527e+08	213801107	1.42613e+08	1.56935e+08	172546103	2.52905e+08	183775600	3.00379e+08	9.87002e+07	2.46045e+08	2.72601e+08	1.45386e+08	2.74533e+08	9.24991e+07	1.2709e+08	1.63635e+08	1.90116e+08	2.11526e+08	1.33936e+08	2.06306e+08	1.64552e+08	1.9789e+08	2.47048e+08	2.27694e+08	1.37721e+08	1.73923e+08	1.87732e+08	1.13432e+08	8.18814e+07	1.06037e+08	3.06163e+08	8.70461e+07	1.01342e+08
POS4886	PE(34:2)+H	PE(34:2)	PE(34:2)+H	PE	(34:2)	(34:2)				716.522	C39 H75 O8 N1 P1	21.563	1.78336e+07	2.58681e+07	2.18221e+07	2.0301e+07	2.10192e+07	2.23771e+07	2.47251e+07	2.0849e+07	2.13028e+07	2.07417e+07	1.76812e+07	2.08705e+07	1.30669e+07	2.05799e+07	1.73456e+07	2.43306e+07	1.1777e+07	2.09163e+07	2.39655e+07	1.81507e+07	2.44935e+07	3.19851e+07	2.4397e+07	1.30928e+07	2.02014e+07	1.54452e+07	1.51397e+07	2.51938e+07	1.98867e+07	9.48247e+06	4.2495e+07	2.96418e+07	1.22605e+07	2.92372e+07	3.30013e+07	1.96311e+07	3.70231e+07
POS5064	PE(18:0_20:4)+H	PE(18:0_20:4)	PE(38:4)+H	PE	(18:0_20:4)	(18:0)	(20:4)			768.554	C43 H79 O8 N1 P1	19.0518	1973623738	2675539271	3119299678	4296466852	6245345319	4575513038	3697875348	7943565095	5433444292	5347113409	4568412109	5273424481	3930173986	8004095194	3737587782	2798008123	1756868307	2281135345	5902531618	2730263276	3194558166	2657086840	2304394433	3452709422	3975012160	2045912467	3851958783	4672312732	4027369272	6518614602	3128305478	6309305337	2011788652	3102483738	2527726770	3974325796	2640357160
POS8489	TG(18:1_18:1_20:4)+NH4	TG(18:1_18:1_20:4)	TG(56:6)+NH4	TG	(18:1_18:1_20:4)	(18:1)	(18:1)	(20:4)		924.801	C59 H106 O6 N1	24.4921	1.04739e+08	1.80468e+08	1.4328e+08	5.31268e+08	1.81724e+08	2.14111e+08	395346709	261185169	2.99353e+08	335119590	275833081	3.39968e+08	2.14493e+08	3.46738e+08	2.37928e+08	7.99467e+07	1.19168e+08	1.12567e+08	2.2258e+08	2.66341e+08	2.61854e+08	207933305	1.95274e+08	1.88756e+08	1.62434e+08	1.88306e+08	4.1425e+08	2.87607e+08	1.86435e+08	3.42278e+08	8.10848e+07	2.06133e+08	225120226	1.64826e+08	1.87623e+08	2.23014e+08	1.86211e+08
neg5793	PI(18:1e_18:2)-H	PI(18:1e_18:2)	PI(36:3e)-H	PI	(18:1e_18:2)	(18:1e)	(18:2)			845.555	C45 H82 O12 N0 P1	18.597	1.41775e+06	1.36739e+06	1.07079e+06	1.18153e+06	1.3157e+06	1.0102e+06	989552	300823	1.26252e+06	1.08848e+06	2.76096e+06	817512	1.68442e+06	901502	1.32855e+06	1.17878e+06	1.14194e+06	901413	1.05641e+06	1.22642e+06	554346	1.34184e+06	1.92326e+06	838316	1.37191e+06	1.07095e+06	526661	3.03223e+06	1.16316e+06	1.03561e+06	1.46173e+06	1.25839e+06	653650	2.5934e+06	1.22549e+06	1.40878e+06	1.03839e+06
POS6648	TG(29:4e)+H	TG(29:4e)	TG(29:4e)+H	TG	(29:4e)	(29:4e)				519.404	C32 H55 O5	6.23028	1.01304e+07	5.85757e+06	7.97712e+06	5.92072e+06	2.68864e+06	7.18508e+06	4.26102e+06	1.01812e+07	6.30858e+06	7.87807e+06	5.14364e+06	6.11159e+06	1.02272e+07	1.71679e+07	9.38668e+06	6.72838e+06	8.72076e+06	4.36779e+06	9.65239e+06	5.24627e+06	3.67064e+06	8.79876e+06	6.44258e+06	6.65933e+06	6.85126e+06	2.24069e+06	5.96879e+06	1.28865e+07	7.74183e+06	1.14548e+07	4.64668e+07	1.57187e+07	1.40535e+07	1.31351e+07	1.46299e+07	1.11295e+07	1.76601e+07
POS9529	ZyE(18:0)+H	ZyE(18:0)	ZyE(18:0)+H	ZyE	(18:0)	(18:0)				651.607	C45 H79 O2	24.234	9.67038e+07	6.89406e+07	9.42035e+07	3.53816e+07	7.54868e+07	6.65345e+07	5.84731e+07	5.39527e+07	5.50782e+07	6.40854e+07	7.11539e+07	5.69008e+07	6.42137e+07	6.22607e+07	5.54679e+07	8.06022e+07	6.10549e+07	6.97172e+07	6.27244e+07	5.75269e+07	6.62486e+07	7.84179e+07	6.5226e+07	6.17939e+07	7.15449e+07	7.20433e+07	4.87166e+07	5.14529e+07	6.34728e+07	5.05041e+07	7.86584e+07	8.16937e+07	4.62132e+07	7.15239e+07	4.86509e+07	6.93994e+07	8.03392e+07
POS8731	TG(18:1_18:2_22:5)+NH4	TG(18:1_18:2_22:5)	TG(58:8)+NH4	TG	(18:1_18:2_22:5)	(18:1)	(18:2)	(22:5)		948.801	C61 H106 O6 N1	23.0614	3163123009	5204997611	5554962384	4797274470	5313739848	6162437932	2382093460	5309262934	5718947463	6064670027	6917725198	4361832454	3492957043	6255630471	4509528723	3401230512	4852906895	2106999372	4738009699	3576134530	4335124903	3784384252	3108545793	5001660336	4456221132	3717930180	6638996150	4899299101	4328500628	5617273984	2592364220	3819300831	1102070435	4883477885	2049692481	2812256489	2510026632
neg5050	PC(26:0_18:1)+HCOO	PC(26:0_18:1)	PC(44:1)+HCOO	PC	(26:0_18:1)	(26:0)	(18:1)			944.733	C53 H103 O10 N1 P1	22.7598	1.33329e+06	2.60492e+06	1.40591e+06	1.75625e+06	2.5233e+06	1.69835e+06	1.83182e+06	1.85433e+06	2.20349e+06	2.3116e+06	2.01469e+06	1.84725e+06	1.78467e+06	1.95482e+06	1.27898e+06	1.9495e+06	1.15716e+06	2.05735e+06	1.71198e+06	2.03234e+06	1.74149e+06	2.11272e+06	1.91008e+06	1.97028e+06	2.34031e+06	1.36148e+06	1.67113e+06	1.54613e+06	1.79364e+06	769679	3.05846e+06	2.00728e+06	842796	2.46136e+06	1.79747e+06	1.56308e+06	1.93517e+06
POS6183	SM(d18:2_24:2)+H	SM(d18:2_24:2)	SM(d42:4)+H	SM	(d18:2_24:2)	(d18:2)	(24:2)			809.653	C47 H90 O6 N2 P1	19.6156	2.78065e+08	5.16092e+08	3.51397e+08	3.8012e+08	2.40971e+08	423317858	6.72906e+08	6.13921e+08	3.20493e+08	7.48562e+08	5.39056e+08	7.37786e+08	2.89315e+08	4.89493e+08	2.3967e+08	2.04707e+08	294623591	6.36465e+08	4.29357e+08	6.58105e+08	9.66957e+08	4.26651e+08	2.4489e+08	2.82486e+08	2.92127e+08	3.93093e+08	3.03628e+08	2.41197e+08	2.58545e+08	4.509e+08	2.33898e+08	2.54364e+08	231806836	2.4765e+08	4.62221e+08	4.77432e+08	334734530
POS1720	DG(38:3e)+H	DG(38:3e)	DG(38:3e)+H	DG	(38:3e)	(38:3e)				633.582	C41 H77 O4	24.288	6.42474e+07	1.11383e+08	8.83477e+07	6.20612e+08	1.04023e+08	149249108	1.73486e+08	1.42002e+08	1.20032e+08	1.82333e+08	1.24294e+08	2.2297e+08	8.73926e+07	1.66339e+08	8.82775e+07	5.20465e+07	6.58492e+07	8.66303e+07	1.65876e+08	1.9316e+08	1.41836e+08	8.9051e+07	7.88338e+07	9.31123e+07	8.98276e+07	1.55341e+08	2.6272e+08	1.30567e+08	7.03255e+07	1.53776e+08	5.23189e+07	5.34132e+07	5.30738e+07	3.12775e+07	2.22391e+08	6.52659e+07	6.16707e+07
POS28	AcCa(17:0)+H	AcCa(17:0)	AcCa(17:0)+H	AcCa	(17:0)	(17:0)				414.358	C24 H48 O4 N1	3.80143	1.20743e+07	1.13261e+07	9.35779e+06	8.11231e+06	2.48713e+06	4.74681e+06	3.76454e+07	6.88021e+06	1.0498e+07	1.51836e+07	2.74679e+07	1.81734e+07	1.03321e+07	3.17137e+07	7.38457e+06	1.549e+07	3.73106e+06	8.8251e+06	7.84874e+06	9.50132e+06	1.51568e+07	1.90389e+07	4.00885e+07	1.18451e+07	1.66787e+07	1.35939e+07	3.84153e+06	7.02021e+06	1.86266e+07	1.66124e+07	1.96635e+07	9.60158e+07	3.69007e+07	4.56752e+07	1.26659e+07	5.66133e+07	8.45287e+07
POS5392	PG(36:1_8:0)+H	PG(36:1_8:0)	PG(44:1)+H	PG	(36:1_8:0)	(36:1)	(8:0)			889.689	C50 H98 O10 N0 P1	21.9378	7.33133e+07	5.1104e+07	7.01262e+07	2.66527e+08	1.41224e+08	1.71919e+08	6.47914e+07	2.00337e+08	8.78321e+07	9.97302e+07	2.31334e+08	2.039e+08	4.69083e+07	3.27156e+08	1.23028e+08	1.15884e+08	3.22896e+07	8.20906e+07	1.55222e+08	1.0623e+08	3.6033e+08	7.93506e+07	3.73164e+07	1.43186e+08	2.66783e+08	1.20015e+08	1.17254e+08	1.41218e+08	1.31152e+08	2.0031e+08	6.21477e+07	8.94638e+07	5.87965e+07	114418844	1.31398e+08	2.39347e+08	1.17665e+08
neg98	CL(72:16)-2H	CL(72:16)	CL(72:16)-2H	CL	(72:16)	(72:16)				715.416	C81 H124 O17 P2	17.5	2.41695e+06	5.24928e+06	4.02675e+06	4.76639e+06	2.97358e+06	1.62338e+06	5.39618e+06	4.18963e+06	4.58313e+06	4.62309e+06	3.35698e+06	3.03185e+06	2.86395e+06	6.50243e+06	9.13293e+06	3.90169e+06	3.09549e+06	2.52514e+06	4.31705e+06	1.65873e+06	1.69559e+06	5.2848e+06	3.52114e+06	2.05244e+06	6.38953e+06	2.82928e+06	3.02352e+06	8.35136e+06	3.66721e+06	5.71776e+06	8.43571e+06	5.39106e+06	6.78671e+06	4.21644e+06	5.45529e+06	2.68879e+06	6.44767e+06
POS3294	PC(33:2e)+H	PC(33:2e)	PC(33:2e)+H	PC	(33:2e)	(33:2e)				730.575	C41 H81 O7 N1 P1	18.09	3.18663e+07	8.51572e+07	109266855	4.63415e+07	1.60656e+07	3.08515e+07	4.81798e+07	2.91634e+07	1.20621e+08	5.9639e+07	1.30589e+08	7.50063e+07	4.60038e+07	4.16048e+07	6.5312e+07	4.6745e+07	3.54455e+07	7.9796e+07	3.83557e+07	7.57705e+07	5.65264e+07	8.58275e+07	1.26232e+08	7.38653e+07	5.37231e+07	5.74601e+07	3.30354e+07	7.94876e+07	1.79868e+07	1.94129e+07	1.37353e+08	2.18675e+08	1.69874e+08	1.41484e+08	1.17412e+08	1.47283e+08	2.32342e+08
neg5916	PI(41:2e)-H	PI(41:2e)	PI(41:2e)-H	PI	(41:2e)	(41:2e)				917.649	C50 H94 O12 N0 P1	20.3179	1.70747e+07	1.28821e+07	1.21503e+07	1.24857e+07	7.99287e+06	1.4301e+07	8.61173e+06	1.3873e+07	9.98615e+06	8.71949e+06	1.4598e+07	1.01497e+07	8.84697e+06	1.5636e+07	1.50429e+07	2.13007e+07	1.27652e+07	8.59706e+06	8.87944e+06	1.06142e+07	1.16207e+07	1.64717e+07	1.53475e+07	6.50242e+06	1.50551e+07	1.30372e+07	1.53211e+07	1.39637e+07	9.11369e+06	1.11558e+07	1.95513e+07	1.60372e+07	6.0641e+06	1.86882e+07	6.57795e+06	1.19353e+07	9.92684e+06
POS32	AcCa(17:1)+H	AcCa(17:1)	AcCa(17:1)+H	AcCa	(17:1)	(17:1)				412.342	C24 H46 O4 N1	2.84803	4.66971e+06	3.96378e+06	7.12187e+06	3.02902e+06	1.00509e+07	8.08355e+06	8.31846e+06	8.67749e+06	3.69247e+06	1.06239e+07	9.72441e+06	6.75618e+06	5.31022e+06	1.9304e+07	4.858e+06	7.63531e+06	5.08076e+06	2.30093e+06	4.3789e+06	5.38419e+06	6.58498e+06	8.41981e+06	6.37638e+06	8.33622e+06	1.50885e+07	5.4349e+06	5.06912e+06	4.60848e+06	1.18912e+07	6.41867e+06	1.27334e+07	3.8805e+07	2.69242e+07	2.0827e+07	1.62388e+07	3.76756e+07	3.34606e+07
POS8842	TG(20:5_20:4_20:5)+H	TG(20:5_20:4_20:5)	TG(60:14)+H	TG	(20:5_20:4_20:5)	(20:5)	(20:4)	(20:5)		947.712	C63 H95 O6	20.2031	2.5904e+07	1.68153e+07	7.60602e+06	1.57645e+07	3.18519e+07	2.19288e+07	8.46844e+06	2.06662e+07	2.20622e+07	1.76854e+07	2.35025e+07	1.48627e+07	2.1875e+07	3.44495e+07	1.48587e+07	1.81067e+07	1.83132e+07	1.72644e+07	2.98823e+07	1.45769e+07	1.45562e+07	2.17729e+07	2.70362e+07	1.89158e+07	2.3059e+07	3.09146e+07	1.80612e+07	2.64408e+07	1.88757e+07	1.35989e+07	5.14017e+07	3.63643e+07	2.93626e+07	2.63647e+07	4.19068e+07	2.48174e+07	2.48734e+07
neg4853	PC(18:1e_22:6)+HCOO	PC(18:1e_22:6)	PC(40:7e)+HCOO	PC	(18:1e_22:6)	(18:1e)	(22:6)			862.597	C49 H85 O9 N1 P1	19.7187	3.0617e+07	5.20882e+07	4.66222e+07	1.98943e+07	4.14732e+07	3.66699e+07	2.46734e+07	3.64444e+07	4.13995e+07	3.72848e+07	4.41684e+07	5.31183e+07	2.5424e+07	3.90691e+07	1.69383e+07	5.15339e+07	4.46479e+07	2.66822e+07	2.81075e+07	3.07896e+07	4.08301e+07	3.23278e+07	5.00774e+07	5.40535e+07	3.17544e+07	3.55992e+07	1.94795e+07	2.31053e+07	3.69328e+07	3.41082e+07	5.46713e+07	5.80607e+07	2.32113e+07	5.66634e+07	2.12862e+07	3.88195e+07	6.56927e+07
neg6339	SM(d36:0)+HCOO	SM(d36:0)	SM(d36:0)+HCOO	SM	(d36:0)	(d36:0)				777.613	C42 H86 O8 N2 P1	20.0338	2.90767e+08	2.91413e+08	2.05518e+08	2.46505e+08	2.22483e+08	4.33434e+08	3.39299e+08	4.16391e+08	1.61202e+08	2.98699e+08	2.25748e+08	3.47037e+08	2.07796e+08	355985202	1.99981e+08	1.64543e+08	2.39267e+08	3.42857e+08	2.90098e+08	3.1883e+08	7.54566e+08	2.3441e+08	2.40812e+08	1.50094e+08	3.18617e+08	321277696	1.61434e+08	1.90761e+08	3.86527e+08	5.37836e+08	1.37798e+08	1.93547e+08	1.77198e+08	1.61947e+08	2.38888e+08	2.00466e+08	2.86653e+08
neg2872	Hex3Cer(d40:1)+HCOO	Hex3Cer(d40:1)	Hex3Cer(d40:1)+HCOO	Hex3Cer	(d40:1)	(d40:1)				1152.76	C59 H110 O20 N1	21.0617	2.08805e+07	2.68048e+07	1.73315e+07	1.65667e+07	5.28677e+07	2.49363e+07	2.76329e+07	2.16204e+07	2.32157e+07	1.90788e+07	2.70351e+07	1.75458e+07	2.35359e+07	2.98033e+07	2.41685e+07	4.9394e+07	1.89695e+07	2.58513e+07	2.69831e+07	1.97443e+07	2.74399e+07	2.83034e+07	2.8757e+07	3.02345e+07	2.40252e+07	2.28492e+07	1.42971e+07	2.39359e+07	3.15754e+07	3.02526e+07	5.52617e+07	6.13978e+07	2.11302e+07	2.9218e+07	3.61926e+07	2.60863e+07	3.71465e+07
POS2933	PC(20:3)+H	PC(20:3)	PC(20:3)+H	PC	(20:3)	(20:3)				560.335	C28 H51 O8 N1 P1	1.08365	3.9881e+06	1.68964e+06	1.93992e+06	1.11991e+06	2.70999e+06	3.55429e+06	2.28293e+06	3.40563e+06	1.71834e+06	2.36712e+06	2.47763e+06	1.94663e+06	4.63366e+06	2.47794e+06	1.12259e+06	1.92733e+06	2.66172e+06	5.20376e+06	4.56422e+06	4.20869e+06	2.47712e+06	969624	1.81953e+06	1.36083e+07	4.17132e+06	4.47223e+06	3.64302e+06	3.02636e+06	2.00163e+06	5.70283e+06	12595440	1.74255e+07	9.25559e+06	1.26285e+07	1.61956e+07	5.48818e+06	8.20626e+06
neg2729	Hex2Cer(m38:3)-H	Hex2Cer(m38:3)	Hex2Cer(m38:3)-H	Hex2Cer	(m38:3)	(m38:3)				896.647	C50 H90 O12 N1	21.4661	1.27748e+08	1.40065e+08	1.7111e+08	1.05099e+08	2.13646e+08	1.40398e+08	1.48343e+08	119231166	1.39223e+08	9.07368e+07	1.3758e+08	120287662	9.5644e+07	1.98831e+08	1.36629e+08	1.75176e+08	1.09868e+08	1.28503e+08	1.73756e+08	9.7678e+07	1.22182e+08	1.47869e+08	1.21831e+08	1.12785e+08	1.85439e+08	100442593	1.25469e+08	1.73269e+08	9.09089e+07	1.20107e+08	2.71398e+08	154382834	115772275	1.73449e+08	1.63941e+08	1.21566e+08	1.77369e+08
POS8737	TG(16:2e_20:0_22:6)+H	TG(16:2e_20:0_22:6)	TG(58:8e)+H	TG	(16:2e_20:0_22:6)	(16:2e)	(20:0)	(22:6)		917.796	C61 H105 O5	23.3638	2.45456e+07	3.58612e+07	4.79445e+07	5.59457e+07	6.30716e+07	4.37486e+07	3.93436e+07	8.79613e+07	5.72613e+07	5.71727e+07	3.92051e+07	4.37133e+07	4.96746e+07	1.74392e+08	3.12605e+07	5.87524e+07	2.9465e+07	4.44258e+07	2.78379e+07	1.42992e+08	1.06095e+08	2.3301e+07	4.80348e+07	2.13826e+07	6.20775e+07	4.82882e+07	3.38688e+07	4.84847e+07	5.108e+07	5.56293e+07	2.07769e+07	3.29662e+07	3.21725e+07	1.31002e+07	2.1796e+07	6.30438e+07	6.98885e+07
neg770	Cer(d20:0_26:2)+HCOO	Cer(d20:0_26:2)	Cer(d46:2)+HCOO	Cer	(d20:0_26:2)	(d20:0)	(26:2)			748.682	C47 H90 O5 N1	23.099	4.7752e+06	5.22044e+06	3.9816e+06	3.53396e+06	3.21908e+06	3.30382e+06	4.76426e+06	2.30482e+06	3.58335e+06	5.73325e+06	4.08255e+06	3.92237e+06	2.94707e+06	6.90026e+06	3.43437e+06	1.80111e+06	3.93366e+06	4.56616e+06	1.62122e+06	4.47659e+06	8.46809e+06	3.5485e+06	2.16719e+06	3.16794e+06	4.56791e+06	3.56444e+06	2.50803e+06	2.99969e+06	2.24371e+06	3.7213e+06	1.5794e+06	3.14135e+06	1.02513e+06	1.38002e+06	2.00556e+06	1.69747e+06	3.04443e+06
POS8757	TG(25:0_16:0_18:1)+Na	TG(25:0_16:0_18:1)	TG(59:1)+Na	TG	(25:0_16:0_18:1)	(25:0)	(16:0)	(18:1)		981.882	C62 H118 O6 Na1	24.1512	182433845	3.57415e+08	2.57528e+08	3.77882e+08	3.27315e+08	2.95156e+08	1.73746e+08	1.87715e+08	2.90845e+08	4.6843e+08	1.66983e+08	2.39229e+08	9.22578e+07	2.55625e+08	2.29442e+08	1.71064e+08	366685895	105366723	1.38528e+08	2.09921e+08	2.30691e+08	111219428	1.81359e+08	2.1764e+08	2.48852e+08	2.13342e+08	2.84761e+08	3.12943e+08	2.16351e+08	2.09883e+08	1.58168e+08	7.64215e+07	1.33145e+08	1.69115e+08	8.11307e+07	1.90436e+08	6.97537e+07
POS8331	TG(19:1_18:1_18:1)+NH4	TG(19:1_18:1_18:1)	TG(55:3)+NH4	TG	(19:1_18:1_18:1)	(19:1)	(18:1)	(18:1)		916.833	C58 H110 O6 N1	23.9993	2258068423	3194235281	2629057630	7579172847	3138050967	2908165455	4903608010	3130606876	4078080547	4949242373	4305016125	4157577299	3137194658	5328566301	3443122470	2550110789	1898479134	1516708988	2767486874	2159845947	3715719763	4086517449	5008453498	3018899727	3261721510	2939201549	5095016818	4688993200	3073986039	4670056705	1692347341	4327348096	2382295668	3561460595	1964498420	3430964181	3178423478
neg796	Cer(m21:1_19:0)+HCOO	Cer(m21:1_19:0)	Cer(m40:1)+HCOO	Cer	(m21:1_19:0)	(m21:1)	(19:0)			650.609	C41 H80 O4 N1	21.9389	4.87406e+07	9.0235e+07	9.74092e+07	3.01289e+08	1.61392e+08	1.95497e+08	1.52492e+08	2.49174e+08	1.38578e+08	1.73437e+08	1.89603e+08	1.81247e+08	9.44454e+07	1.34367e+08	1.11042e+08	6.23753e+07	1.72025e+08	7.61283e+07	1.25633e+08	7.52569e+07	7.91769e+07	1.45121e+08	7.38376e+07	9.13638e+07	7.74165e+07	5.51613e+07	1.68308e+08	3.05015e+08	122890369	1.52459e+08	4.88759e+07	7.92794e+07	4.79953e+07	9.15205e+07	1.02787e+08	8.54859e+07	7.53023e+07
POS2928	PC(20:2)+H	PC(20:2)	PC(20:2)+H	PC	(20:2)	(20:2)				562.35	C28 H53 O8 N1 P1	4.38769	2.97087e+06	3.77796e+06	1.12813e+07	4.25001e+06	3.78444e+06	5.30145e+06	3.07657e+06	1.76043e+07	7.08585e+06	5.15457e+06	8.4008e+06	9.06918e+06	6.06135e+06	8.73734e+06	5.18606e+06	3.84586e+06	3.57494e+06	2.82632e+06	8.02752e+06	4.74221e+06	3.67628e+06	7.43115e+06	4.87247e+06	5.83873e+06	8.04239e+06	5.70724e+06	6.63258e+06	8.63638e+06	9.31181e+06	9.74039e+06	1.49587e+07	1.00861e+07	2.88137e+06	1.11438e+07	7.87671e+06	1.12587e+07	1.58089e+07
POS2654	LPI(12:0)+H	LPI(12:0)	LPI(12:0)+H	LPI	(12:0)	(12:0)				517.241	C21 H42 O12 N0 P1	2.99264	1.76994e+07	1.94396e+07	1.99715e+07	1.98602e+07	1.6234e+07	1.97567e+07	1.70905e+07	1.93636e+07	1.7577e+07	7.24942e+06	1.70791e+07	1.43491e+07	7.9939e+06	1.66212e+07	1.69245e+07	2.14319e+07	1.38112e+07	1.37341e+07	1.41861e+07	1.44134e+07	1.7188e+07	1.20884e+07	1.35764e+07	1.2109e+07	1.27301e+07	1.26691e+07	1.06596e+07	1.27349e+07	1.44806e+07	1.36759e+07	7.07811e+06	8.49904e+06	8.39574e+06	8.25631e+06	8.81205e+06	1.26962e+07	7.62419e+06
POS5418	PG(28:1_18:2)+H	PG(28:1_18:2)	PG(46:3)+H	PG	(28:1_18:2)	(28:1)	(18:2)			913.689	C52 H98 O10 N0 P1	21.6994	6.06877e+07	6.37541e+07	6.92088e+07	1.82421e+08	1.06987e+08	6.93141e+07	7.67334e+07	3.71333e+08	1.69829e+08	1.2482e+08	1.1611e+08	7.71519e+07	8.69069e+07	4.90759e+08	1.19524e+08	230785467	5.81757e+07	5.50187e+07	7.08457e+07	1.15543e+08	1.55958e+08	9.55889e+07	5.41561e+07	7.50718e+07	230565567	1.54996e+08	1.71904e+08	1.59369e+08	9.51751e+07	1.49397e+08	8.91137e+07	6.62899e+07	2.80464e+07	161662050	3.88387e+07	1.03372e+08	5.20424e+07
neg5562	PE(20:1_22:6)-H	PE(20:1_22:6)	PE(42:7)-H	PE	(20:1_22:6)	(20:1)	(22:6)			816.555	C47 H79 O8 N1 P1	19.184	1.34017e+06	4.68552e+06	4.72788e+06	6.96565e+06	1.89759e+06	3.32835e+06	9.39968e+06	3.27766e+06	7.09581e+06	8.04897e+06	3.83686e+06	1.73346e+07	2.09668e+06	2.34168e+06	1.87248e+06	3.75682e+06	6.50681e+06	4.19937e+06	1.04077e+07	7.30769e+06	5.60685e+06	6.0375e+06	1.65506e+07	3.27578e+06	1.28048e+06	3.51637e+06	2.76358e+06	3.20801e+06	2.56083e+06	4.63382e+06	176805676	1.02347e+07	4.05714e+07	8.59377e+07	2.48334e+07	2.25444e+07	1.3929e+08
POS1210	DG(31:8)+H	DG(31:8)	DG(31:8)+H	DG	(31:8)	(31:8)				539.373	C34 H51 O5	5.327	239051	251307	139524	206733	91000.5	417229	479286	442751	340961	484984	444358	128004	614615	871079	423406	618749	494728	70031.3	127336	204825	465693	325012	244136	435677	426118	85639.4	219506	440045	335963	99890.3	1.45769e+06	2.07236e+06	585589	1.08737e+06	603455	754875	801421
neg6697	SM(t41:0)+HCOO	SM(t41:0)	SM(t41:0)+HCOO	SM	(t41:0)	(t41:0)				863.686	C47 H96 O9 N2 P1	21.088	1.13272e+07	1.37262e+07	1.19467e+07	1.11701e+07	1.28954e+07	1.54882e+07	8.36714e+06	1.15657e+07	1.36012e+07	1.45721e+07	1.64856e+07	1.44053e+07	1.16077e+07	1.45623e+07	7.38836e+06	1.22298e+07	1.07576e+07	1.53776e+07	1.19784e+07	9.09504e+06	1.17655e+07	1.87607e+07	1.61482e+07	1.27612e+07	1.34442e+07	1.19632e+07	1.11199e+07	1.30984e+07	1.46012e+07	1.56776e+07	2.51575e+07	1.58794e+07	10315774	1.68181e+07	1.51038e+07	1.63188e+07	1.33249e+07
POS2829	PC(4:0_14:0)+H	PC(4:0_14:0)	PC(18:0)+H	PC	(4:0_14:0)	(4:0)	(14:0)			538.35	C26 H53 O8 N1 P1	1.06694	7.24175e+06	4.35194e+06	5.60435e+06	4.96233e+06	7.42965e+06	4.12602e+06	5.40567e+06	4.68837e+06	9.85541e+06	5.70559e+06	6.68275e+06	8.51205e+06	8.47693e+06	4.97738e+06	5.05855e+06	5.37997e+06	6.67735e+06	4.67498e+06	5.30438e+06	8.64301e+06	4.92844e+06	6.35147e+06	8.83011e+06	1.10417e+07	6.13067e+06	8.68414e+06	3.89281e+06	8.38074e+06	5.71685e+06	3.1362e+06	1.50535e+07	8.79058e+06	3.29116e+06	1.5748e+07	8.7033e+06	6.60755e+06	1.3743e+07
neg6588	SM(d44:4)+HCOO	SM(d44:4)	SM(d44:4)+HCOO	SM	(d44:4)	(d44:4)				881.675	C50 H94 O8 N2 P1	20.7472	6.74325e+07	6.86342e+07	4.6875e+07	3.84306e+07	5.20259e+07	6.6455e+07	5.06692e+07	5.96287e+07	3.97778e+07	5.26931e+07	6.15358e+07	4.55042e+07	4.30277e+07	7.75285e+07	6.10086e+07	1.02419e+08	4.713e+07	7.28093e+07	5.02125e+07	5.14765e+07	6.33465e+07	6.92296e+07	4.20613e+07	4.36808e+07	7.47034e+07	5.07973e+07	3.43967e+07	5.47653e+07	5.56934e+07	4.29168e+07	7.45941e+07	6.25363e+07	4.2515e+07	7.83143e+07	5.15835e+07	5.5584e+07	5.34331e+07
POS6091	SM(d40:3)+H	SM(d40:3)	SM(d40:3)+H	SM	(d40:3)	(d40:3)				783.637	C45 H88 O6 N2 P1	19.8941	2.37703e+08	3.80952e+08	2.40772e+08	4.26415e+08	3.39591e+08	4.76908e+08	4.98481e+08	5.73148e+08	3.29026e+08	583824798	3.93745e+08	5.30316e+08	3.13976e+08	4.11692e+08	2.55314e+08	1.30856e+08	3.51273e+08	3.95117e+08	5.39272e+08	3.94203e+08	4.50396e+08	3.0522e+08	2.82428e+08	2.34796e+08	2.40395e+08	3.46434e+08	2.92546e+08	2.66888e+08	2.66735e+08	4.5483e+08	2.13773e+08	2.35299e+08	2.48591e+08	1.48969e+08	5.04569e+08	3.20649e+08	2.47741e+08
neg4933	PC(20:2e_22:0)+HCOO	PC(20:2e_22:0)	PC(42:2e)+HCOO	PC	(20:2e_22:0)	(20:2e)	(22:0)			900.706	C51 H99 O9 N1 P1	22.1597	3.69229e+07	3.35363e+07	1.70251e+07	2.86864e+07	3.10991e+07	3.55453e+07	2.72653e+07	3.05805e+07	2.03416e+07	2.67796e+07	3.20452e+07	2.68866e+07	2.20993e+07	3.53589e+07	2.77145e+07	2.49809e+07	2.10308e+07	2.68233e+07	5.07179e+07	2.77911e+07	2.34504e+07	4.57998e+07	2.8587e+07	1.33773e+07	3.73418e+07	2.06209e+07	3.10127e+07	3.19241e+07	2.90686e+07	2.26818e+07	3.84894e+07	3.63515e+07	1.43872e+07	3.64757e+07	3.7025e+07	2.43665e+07	2.78639e+07
neg5886	PI(40:3)-H	PI(40:3)	PI(40:3)-H	PI	(40:3)	(40:3)				915.597	C49 H88 O13 N0 P1	18.7026	1.88462e+06	1.31858e+06	2.41675e+06	1.8173e+06	497984	1.38307e+06	1.11313e+06	743378	889269	1.2494e+06	4.11368e+06	1.78457e+06	1.81525e+06	1.0977e+06	3.26363e+06	928075	586233	482535	930455	2.38885e+06	1.13852e+06	1.10342e+06	4.45354e+06	2.59624e+06	1.7496e+06	990909	735409	2.05251e+06	5.42355e+06	1.66515e+06	2.21412e+06	3.33137e+06	324905	2.661e+06	2.17219e+06	2.45726e+06	4.39146e+06
POS2153	LPC(14:0)+H	LPC(14:0)	LPC(14:0)+H	LPC	(14:0)	(14:0)				468.308	C22 H47 O7 N1 P1	2.13304	4.16682e+08	8.06769e+08	579209900	1501075756	6.6644e+08	3.94487e+08	1461252666	1824104666	7.17468e+08	7.79061e+08	1259757239	2609596639	1737320895	6.82607e+08	7.72284e+08	3.72888e+08	1135583669	9.40132e+08	2855111411	1112456048	625912557	7.0976e+08	7.38751e+08	3.69365e+08	3.24615e+08	1180210736	6.42097e+08	4.63075e+08	6.85769e+08	6.32899e+08	3123390772	3026302351	1462375927	1644495250	2108284903	2962487305	3540177238
neg5880	PI(40:2e)-H	PI(40:2e)	PI(40:2e)-H	PI	(40:2e)	(40:2e)				903.633	C49 H92 O12 N0 P1	21.6102	2.5668e+07	2.42815e+07	2.3244e+07	2.41342e+07	2.15934e+07	2.46512e+07	2.16156e+07	2.33777e+07	2.28377e+07	2.47483e+07	2.41659e+07	2.34868e+07	2.28227e+07	2.46815e+07	1.84597e+07	1.96699e+07	2.07943e+07	2.45133e+07	2.10141e+07	2.06168e+07	2.23827e+07	2.59625e+07	2.21193e+07	2.03944e+07	1.99274e+07	2.10593e+07	1.94179e+07	2.18493e+07	2.41148e+07	2.56199e+07	2.015e+07	2.07779e+07	1.85666e+07	2.03514e+07	1.89537e+07	2.3809e+07	2.21369e+07
POS8365	TG(18:0_17:1_20:5)+NH4	TG(18:0_17:1_20:5)	TG(55:6)+NH4	TG	(18:0_17:1_20:5)	(18:0)	(17:1)	(20:5)		910.786	C58 H104 O6 N1	24.375	2199493557	2089065535	2348140988	2153840252	2310121362	2115209439	1963027860	1932146686	2166879987	2257073828	2416646641	2173262441	1951989300	2441663872	2602109191	1634097791	1876911755	1684293950	1401858820	2206160919	2123578005	2267677833	2374768445	2391301265	2186270379	2473047667	1554671590	2479180684	2329507571	2452222302	1399949323	2227536814	2136870725	2127803633	1394795019	1913530004	2042249163
neg2720	Hex2Cer(m36:1)-H	Hex2Cer(m36:1)	Hex2Cer(m36:1)-H	Hex2Cer	(m36:1)	(m36:1)				872.647	C48 H90 O12 N1	20.409	3.60964e+07	3.37147e+07	3.23375e+07	2.26191e+07	2.1956e+07	2.90072e+07	3.11435e+07	2.86083e+07	2.03097e+07	27919449	2.93622e+07	2.77955e+07	2.22229e+07	2.97887e+07	3.1031e+07	3.93948e+07	2.32805e+07	3.19808e+07	2.16053e+07	3.0856e+07	3.561e+07	2.75757e+07	2.90006e+07	2.70755e+07	3.3869e+07	2.92941e+07	2.25701e+07	2.46067e+07	2.89083e+07	2.43101e+07	2.28093e+07	3.05665e+07	2.26692e+07	2.94709e+07	1.94429e+07	2.93899e+07	3.41023e+07
POS3334	PC(25:1_9:0)+H	PC(25:1_9:0)	PC(34:1)+H	PC	(25:1_9:0)	(25:1)	(9:0)			760.585	C42 H83 O8 N1 P1	18.7325	106000000000	97910068672	93770755317	106000000000	101000000000	100000000000	91223545074	95904672677	89451405581	102000000000	90724662178	96921332879	89375753825	91386160204	95198386301	92153589678	88804401770	103000000000	93635037151	102000000000	96438584574	103000000000	94103629507	95718569407	108000000000	101000000000	97733553750	94784948311	100000000000	91740284214	94026947453	92257313918	81682306359	84583489932	92332707914	91975800475	94132651804
POS836	DG(22:3)+NH4	DG(22:3)	DG(22:3)+NH4	DG	(22:3)	(22:3)				440.337	C25 H46 O5 N1	1.85241	5.96273e+06	2.23636e+06	7.47204e+06	2.27993e+06	1.8697e+07	7.19583e+06	4.39532e+06	5.79695e+06	5.4314e+06	6.34249e+06	7.54585e+06	3.15438e+06	5.7499e+06	1.08531e+07	7.28046e+06	2.34414e+07	1.12287e+07	886085	7.49178e+06	7.78822e+06	8.59679e+06	1.31127e+07	3.84191e+06	5.856e+06	1.23894e+07	6.41771e+06	5.24699e+06	5.31122e+06	6.01628e+06	7.63885e+06	1.64412e+07	1.12054e+07	5.75569e+06	1.53531e+07	2.55213e+06	1.14936e+07	7.57877e+06
neg362	CL(84:11)-2H	CL(84:11)	CL(84:11)-2H	CL	(84:11)	(84:11)				804.549	C93 H158 O17 P2	18.815	882035	3.01641e+06	2.13831e+06	3.63617e+06	1.55826e+06	2.79235e+06	5.99418e+06	4.15497e+06	1.0814e+07	3.34557e+06	1.85859e+06	5.55811e+06	2.04602e+06	2.01013e+06	1.8527e+06	1.6966e+06	3.47953e+06	4.73698e+06	5.66546e+06	5.98974e+06	2.81542e+06	2.60553e+06	2.12478e+06	1.94861e+06	4.45011e+06	4.83954e+06	6.05346e+06	2.88332e+06	3.54496e+06	2.39163e+06	3.45774e+06	1.92603e+06	2.60456e+06	4.63885e+06	7.43335e+06	7.77483e+06	3.76191e+07
neg1362	CerP(d42:6)+HCOO	CerP(d42:6)	CerP(d42:6)+HCOO	CerP	(d42:6)	(d42:6)				764.524	C43 H75 O8 N1 P1	18.5042	23025491	1.01982e+08	6.87026e+07	8.71215e+07	1.8865e+07	4.01133e+07	184815118	3.37007e+07	123729027	9.97687e+07	5.67588e+07	2.39908e+08	4.18572e+07	2.18284e+07	2.69155e+07	4.17205e+07	9.77096e+07	7.57541e+07	182738311	1.4343e+08	6.75429e+07	1.82354e+07	1.25464e+08	4.68808e+07	1.73477e+07	6.36549e+07	3.08837e+07	5.06298e+07	3.7666e+07	5.46812e+07	1922505155	1.40553e+08	4.12439e+08	9.73136e+08	4.94095e+08	3.24121e+08	1505851637
POS781	DG(19:3e)+NH4	DG(19:3e)	DG(19:3e)+NH4	DG	(19:3e)	(19:3e)				384.311	C22 H42 O4 N1	1.90016	1.81467e+07	1.77696e+07	2.92339e+07	8.36571e+06	1.37239e+07	2.76168e+07	3.1131e+07	1.89477e+07	2.00036e+07	1.15217e+07	2.22641e+07	6.24452e+06	8.24607e+06	6.13054e+07	2.99309e+07	2.68388e+07	2.68719e+07	9.25984e+06	1.76748e+07	2.25585e+07	3.0755e+07	1.60973e+07	1.09312e+07	4.63544e+06	5.13081e+07	7.02154e+06	4.15407e+06	1.38503e+07	4.81315e+07	2.46419e+07	2.65931e+07	5.35836e+07	3.19112e+07	6.29236e+07	3.47542e+07	4.99479e+07	5.91004e+07
POS7122	TG(4:0_10:2_22:5)+H	TG(4:0_10:2_22:5)	TG(36:7)+H	TG	(4:0_10:2_22:5)	(4:0)	(10:2)	(22:5)		625.446	C39 H61 O6	20.173	9.10903e+07	8.30437e+07	9.1576e+07	1.20007e+08	1.14943e+08	9.66802e+07	7.55746e+07	9.92899e+07	1.1578e+08	7.94752e+07	7.2767e+07	6.27774e+07	1.00754e+08	3.89403e+06	1.0268e+08	5.72928e+07	9.16104e+07	5.15801e+07	8.07039e+07	7.43322e+07	4.62221e+07	4.4033e+07	6.00829e+07	6.31811e+07	4.79442e+07	5.82195e+07	6.59383e+07	5.68428e+07	4.2682e+07	4.91235e+07	3.09346e+07	3.01386e+07	5.20128e+06	2.52826e+07	3.66119e+07	3.62106e+07	2.62782e+07
POS640	ChE(18:3)+NH4	ChE(18:3)	ChE(18:3)+NH4	ChE	(18:3)	(18:3)				664.603	C45 H78 O2 N1	23.177	1.38014e+08	3.74202e+08	2.24906e+08	6.13383e+07	1.42146e+08	1.46669e+08	1.467e+08	2.3833e+08	2.61265e+08	1.20561e+08	1.10384e+08	9.88097e+07	4.8683e+08	1.89782e+08	1.64652e+08	3.53571e+08	5.21858e+08	7.83319e+08	3.20321e+08	3.37606e+08	2.56161e+08	5.56209e+08	2.83327e+08	3.02972e+08	2.16376e+08	4.75186e+08	1.81468e+08	1.32904e+08	253684264	1.04721e+08	7.85982e+08	1.8985e+08	3.21695e+08	7.98495e+08	5.75532e+08	4.80595e+08	4.39555e+08
neg5324	PE(18:2e_18:2)-H	PE(18:2e_18:2)	PE(36:4e)-H	PE	(18:2e_18:2)	(18:2e)	(18:2)			724.529	C41 H75 O7 N1 P1	19.9789	221939850	374292501	4.33597e+08	3.18783e+08	2.82321e+08	1.80368e+08	4.03817e+08	1.91279e+08	4.60906e+08	3.08456e+08	3.51022e+08	5.07586e+08	2.97579e+08	2.10875e+08	2.93498e+08	2.60034e+08	3.07397e+08	5.64784e+08	2.87493e+08	4.1728e+08	2.79156e+08	3.92264e+08	5.27135e+08	2.16975e+08	221372614	2.65601e+08	2.62579e+08	3.99558e+08	1.32e+08	1.69846e+08	358811734	5.35093e+08	1.57574e+08	4.69306e+08	2.8263e+08	3.97656e+08	3.89733e+08
neg822	Cer(m19:1_23:1)+HCOO	Cer(m19:1_23:1)	Cer(m42:2)+HCOO	Cer	(m19:1_23:1)	(m19:1)	(23:1)			676.625	C43 H82 O4 N1	21.2889	464816	1.14516e+06	959256	4.35585e+06	1.40488e+06	3.26419e+06	1.91789e+06	4.03364e+06	1.50591e+06	2.24061e+06	2.74434e+06	2.56629e+06	1.17842e+06	2.07981e+06	1.33204e+06	559184	1.77627e+06	415358	1.47135e+06	1.37366e+06	1.06612e+06	1.78984e+06	1.31333e+06	652470	1.48205e+06	583760	2.05023e+06	4.18358e+06	2.33889e+06	2.41175e+06	819119	817369	467892	1.03238e+06	810091	1.36097e+06	670613
neg6036	PS(36:5e)-H	PS(36:5e)	PS(36:5e)-H	PS	(36:5e)	(36:5e)				766.503	C42 H73 O9 N1 P1	19.5256	6.0673e+06	4.26852e+06	6.60977e+06	5.58956e+06	1.8775e+06	3.34752e+06	4.54328e+06	2.84952e+07	7.0078e+06	4.43108e+06	5.33175e+06	2.43265e+06	4.11454e+06	2.90103e+06	8.36731e+06	5.0959e+06	6.35396e+06	7.71287e+06	5.09573e+06	3.84001e+06	3.94508e+06	7.57496e+06	1.22554e+07	4.09603e+06	4.39518e+06	6.18235e+06	2.82606e+06	9.23037e+06	3.01579e+07	668392	1.08128e+07	9.75397e+06	8.03325e+06	9.71994e+06	8.66584e+06	7.68381e+06	9.8156e+06
neg5226	PE(16:1e_18:1)-H	PE(16:1e_18:1)	PE(34:2e)-H	PE	(16:1e_18:1)	(16:1e)	(18:1)			700.529	C39 H75 O7 N1 P1	20.4826	1.44129e+08	2.00848e+08	2.08962e+08	1.46149e+08	1.26096e+08	1.22595e+08	2.13004e+08	1.54686e+08	2.29389e+08	1.67636e+08	1.75175e+08	1.97393e+08	1.33524e+08	1.40585e+08	1.47632e+08	1.18102e+08	1.05458e+08	1.95128e+08	1.46361e+08	1.60428e+08	1.35401e+08	1.62956e+08	1.5302e+08	1.27023e+08	1.13747e+08	106081071	9.15033e+07	1.36758e+08	9.05978e+07	8.4031e+07	2.02357e+08	2.02904e+08	9.14452e+07	1.61211e+08	1.39768e+08	1.26124e+08	2.21097e+08
neg4945	PC(22:0_20:4)+HCOO	PC(22:0_20:4)	PC(42:4)+HCOO	PC	(22:0_20:4)	(22:0)	(20:4)			910.654	C51 H93 O10 N1 P1	21.47	7.67098e+07	9.63373e+07	9.89511e+07	5.56597e+07	6.03057e+07	9.51613e+07	8.84419e+07	7.46491e+07	6.44048e+07	6.33161e+07	8.85193e+07	8.74752e+07	5.65652e+07	1.23106e+08	6.15067e+07	9.29203e+07	5.67317e+07	8.83493e+07	1.07477e+08	6.13073e+07	8.13928e+07	8.88383e+07	7.85681e+07	5.63563e+07	1.28414e+08	4.9016e+07	6.67675e+07	9.18843e+07	5.43242e+07	7.68979e+07	1.64917e+08	1.0263e+08	5.82405e+07	1.20941e+08	8.62067e+07	9.35549e+07	1.26674e+08
POS4540	PC(44:2)+H	PC(44:2)	PC(44:2)+H	PC	(44:2)	(44:2)				898.726	C52 H101 O8 N1 P1	21.677	7.9043e+07	1.15835e+08	4.05645e+07	6.80731e+07	9.39313e+07	5.9159e+07	6.6025e+07	6.59976e+07	8.33654e+07	1.05516e+08	7.63256e+07	2.44265e+07	2.0036e+07	8.4579e+07	5.26647e+07	7.02088e+07	7.0451e+07	1.05555e+08	8.28557e+07	1.07475e+08	6.02269e+07	9.79586e+07	2.45923e+07	5.81221e+07	7.78233e+07	5.86115e+07	6.1489e+07	7.1522e+07	6.34132e+07	3.38872e+07	1.68392e+08	8.78515e+07	4.19544e+07	8.65716e+07	9.08062e+07	8.59735e+07	7.34897e+07
neg4044	PC(18:0e_16:0)+HCOO	PC(18:0e_16:0)	PC(34:0e)+HCOO	PC	(18:0e_16:0)	(18:0e)	(16:0)			792.612	C43 H87 O9 N1 P1	20.9928	9.57904e+07	8.67255e+07	7.65232e+07	9.48312e+07	9.56712e+07	8.34544e+07	8.01128e+07	7.95958e+07	6.66894e+07	6.33756e+07	7.48287e+07	8.10165e+07	7.43604e+07	9.45877e+07	7.63366e+07	8.26906e+07	5.05882e+07	6.72762e+07	6.68241e+07	7.45269e+07	7.64909e+07	1.05724e+08	7.27931e+07	4.35786e+07	9.20666e+07	6.28036e+07	6.91795e+07	8.81577e+07	9.63923e+07	5.9528e+07	1.19477e+08	1.03743e+08	5.51853e+07	9.36628e+07	1.19436e+08	9.0374e+07	1.01896e+08
neg5134	PC(52:6)-CH3	PC(52:6)	PC(52:6)-CH3	PC	(52:6)	(52:6)				986.758	C59 H105 O8 N1 P1	21.5936	4.70677e+07	8.2531e+07	7.17173e+07	4.68077e+07	5.22749e+07	6.80083e+07	7.49247e+07	6.11855e+07	7.09944e+07	7.64968e+07	5.0156e+07	9.09404e+07	4.90983e+07	6.17286e+07	4.97528e+07	8.35679e+07	5.14994e+07	7.23819e+07	6.38385e+07	6.57683e+07	8.28599e+07	6.49313e+07	6.74257e+07	5.30788e+07	6.01634e+07	4.00748e+07	4.19951e+07	4.96189e+07	5.86158e+07	3.75266e+07	1.07227e+08	5.65097e+07	2.47357e+07	6.20867e+07	5.28358e+07	5.52117e+07	8.18474e+07
POS2366	LPC(18:4)+H	LPC(18:4)	LPC(18:4)+H	LPC	(18:4)	(18:4)				516.308	C26 H47 O7 N1 P1	2.43109	5.42547e+08	3.64998e+08	5.11689e+08	3.93683e+08	4.31508e+08	289998674	3.86087e+08	6.21643e+08	2.8322e+08	5.1228e+08	6.19238e+08	7.49268e+08	3.64361e+08	3.46714e+08	3.30969e+08	1.98595e+08	4.23203e+08	3.88297e+08	6.21035e+08	621494342	2.45183e+08	4.98127e+08	3.84536e+08	397944038	3.64006e+08	3.9127e+08	4.75279e+08	4.42843e+08	3.42382e+08	4.44064e+08	7.7739e+08	1046135835	5.06825e+08	9.64215e+08	5.43945e+08	663501874	9.1378e+08
neg2706	Hex2Cer(d42:3)+HCOO	Hex2Cer(d42:3)	Hex2Cer(d42:3)+HCOO	Hex2Cer	(d42:3)	(d42:3)				1014.71	C55 H100 O15 N1	20.7432	4.86567e+07	4.54836e+07	3.91863e+07	3.5191e+07	3.92731e+07	3.93689e+07	4.50255e+07	4.98931e+07	2.53187e+07	4.04116e+07	4.61265e+07	3.0155e+07	3.15899e+07	7.73556e+07	5.04334e+07	9.8736e+07	3.90785e+07	39716791	4.43137e+07	5.05836e+07	4.30613e+07	6.70624e+07	4.97844e+07	2.62953e+07	7.90855e+07	3.98588e+07	2.59948e+07	4.49732e+07	4.63708e+07	3.28916e+07	6.8009e+07	5.20342e+07	4.92854e+07	6.44373e+07	5.94812e+07	3.93613e+07	4.48021e+07
neg2171	Hex1Cer(d16:0_22:5)+HCOO	Hex1Cer(d16:0_22:5)	Hex1Cer(d38:5)+HCOO	Hex1Cer	(d16:0_22:5)	(d16:0)	(22:5)			792.563	C45 H78 O10 N1	19.0278	1.87527e+07	2.50089e+07	1.33337e+07	3.90648e+07	3.54014e+07	2.46741e+07	1.74274e+07	8.36773e+06	3.09592e+07	3.71087e+07	3.01368e+07	4.9087e+07	1.95453e+07	1.86094e+07	1.87284e+07	2.0736e+07	2.37204e+07	2.80335e+07	4.02805e+07	3.91049e+07	2.61572e+07	2.42251e+07	3.54949e+07	2.38709e+07	2.23183e+07	5.75403e+07	2.61058e+07	2.3839e+07	2.66151e+07	3.06298e+07	3.58525e+08	4.92027e+07	9.88521e+07	2.19333e+08	9.44809e+07	7.52221e+07	3.39593e+08
POS4919	PE(36:1)+Na	PE(36:1)	PE(36:1)+Na	PE	(18:0_18:1)	(18:0)	(18:1)			768.551	C41 H80 O8 N1 P1 Na1	19.8043	6.93785e+07	1.09071e+08	1.26885e+08	3.409e+08	1.58234e+08	1.3523e+08	2.33094e+08	2.46305e+08	1.80497e+08	1.73758e+08	1.43206e+08	2.19503e+08	1.32556e+08	223267091	1.31161e+08	6.56026e+07	6.82043e+07	9.42288e+07	1.99606e+08	1.30518e+08	9.67482e+07	1.2423e+08	9.93735e+07	1.04572e+08	1.15972e+08	9.77647e+07	1.66573e+08	1.63817e+08	8.57955e+07	1.3501e+08	7.90363e+07	1.07674e+08	8.88497e+07	8.14307e+07	118174729	1.05658e+08	8.20137e+07
neg4929	PC(24:0_18:2)+HCOO	PC(24:0_18:2)	PC(42:2)+HCOO	PC	(24:0_18:2)	(24:0)	(18:2)			914.686	C51 H97 O10 N1 P1	21.8467	2.65267e+07	3.48617e+07	2.64548e+07	3.95187e+07	4.30425e+07	2.44275e+07	3.22727e+07	2.88895e+07	4.98151e+07	3.53671e+07	3.04029e+07	2.72294e+07	1.99337e+07	3.25499e+07	3.12873e+07	2.4449e+07	2.88937e+07	2.62025e+07	3.94389e+07	2.2597e+07	1.8082e+07	4.69397e+07	2.80561e+07	1.97399e+07	3.30116e+07	2.33179e+07	3.76851e+07	3.80137e+07	2.45482e+07	1.58353e+07	7.26859e+07	2.96234e+07	1.88596e+07	2.71757e+07	4.7201e+07	2.79588e+07	1.99221e+07
POS8732	TG(22:4_18:2_18:2)+H	TG(22:4_18:2_18:2)	TG(58:8)+H	TG	(22:4_18:2_18:2)	(22:4)	(18:2)	(18:2)		931.775	C61 H103 O6	23.6386	1325130188	1918077493	1756970205	1814041064	3392380080	2211461028	1245793138	1880728385	2976232203	2083069017	2908689574	2745315510	1787348583	1758281316	3011413245	2799297297	2539198258	1554578293	1636165602	1696027623	2153170480	1316733664	1250349144	1965583477	1741245244	1796957839	3195143944	1435053621	2344080598	9.67183e+08	8.55688e+08	2243002684	7.75536e+08	1558851995	1248037847	1131098177	1538156905
POS7726	TG(18:0_16:0_17:0)+Na	TG(18:0_16:0_17:0)	TG(51:0)+Na	TG	(18:0_16:0_17:0)	(18:0)	(16:0)	(17:0)		871.773	C54 H104 O6 Na1	23.423	7.06453e+07	7.63644e+07	6.2016e+07	1.03599e+08	8.58406e+07	8.14939e+07	1.00334e+08	8.02823e+07	9.63999e+07	8.73689e+07	1.01929e+08	6.95404e+07	4.61639e+07	1.2769e+08	8.19338e+07	4.93577e+07	3.50723e+07	2.7142e+07	6.63968e+07	6.79822e+07	8.55476e+07	9.92342e+07	9.4355e+07	7.50437e+07	9.51377e+07	5.10128e+07	8.69069e+07	1.25609e+08	7.8559e+07	8.74562e+07	5.50701e+07	9.03207e+07	5.08295e+07	1.0006e+08	4.01935e+07	69760506	5.5345e+07
neg296	CL(82:10)-2H	CL(82:10)	CL(82:10)-2H	CL	(82:10)	(82:10)				791.541	C91 H156 O17 P2	19.7876	1.05344e+08	1.15147e+08	1.21665e+08	3.69592e+08	2.84326e+08	2.93362e+08	1.62365e+08	5.10775e+08	2.75341e+08	3.17284e+08	1.94512e+08	2.24606e+08	1.48453e+08	4.11157e+08	2.31812e+08	9.5108e+07	7.421e+07	9.33577e+07	2.62797e+08	1.15403e+08	2.31038e+08	1.50586e+08	1.39373e+08	1.51401e+08	1.32607e+08	1.65619e+08	2.26711e+08	2.88133e+08	2.47468e+08	4.46638e+08	8.37649e+07	2.68001e+08	6.94049e+07	100689050	7.38152e+07	1.88851e+08	9.19374e+07
POS8877	TG(18:1_18:3_24:1)+H	TG(18:1_18:3_24:1)	TG(60:5)+H	TG	(18:1_18:3_24:1)	(18:1)	(18:3)	(24:1)		965.853	C63 H113 O6	24.6559	4.91448e+08	5.27566e+08	5.75832e+08	2127611688	6.32028e+08	6.7645e+08	599365321	7.96446e+08	8.93515e+08	1043569675	9.2851e+08	1312970136	6.25787e+08	8.47474e+08	5.70153e+08	3.7413e+08	6.66235e+08	488607427	1134589978	7.86175e+08	7.58886e+08	5.37952e+08	6.68192e+08	8.06203e+08	7.17447e+08	1034204438	1356421047	9.13851e+08	3.87502e+08	8.36828e+08	4.66669e+08	3.95396e+08	3.22788e+08	3.23979e+08	1491311958	3.75849e+08	2.97601e+08
POS337	Cer(d20:1_24:1)+H	Cer(d20:1_24:1)	Cer(d44:2)+H	Cer	(d20:1_24:1)	(d20:1)	(24:1)			676.66	C44 H86 O3 N1	21.7375	8.56998e+07	7.09037e+07	4.87125e+07	8.63872e+07	4.25003e+07	6.09838e+07	9.6534e+07	6.41834e+07	5.18496e+07	9.90296e+07	6.15396e+07	1.00816e+08	4.95541e+07	1.17655e+08	5.23387e+07	4.44363e+07	5.46777e+07	7.1585e+07	4.6911e+07	1.06175e+08	1.26941e+08	6.67135e+07	3.46175e+07	3.93971e+07	7.47882e+07	4.89076e+07	6.1602e+07	6.14355e+07	4.69146e+07	1.01121e+08	2.77215e+07	5.21427e+07	1.22485e+07	4.64152e+07	3.84336e+07	3.06058e+07	5.14857e+07
POS4176	PC(26:1_14:3)+H	PC(26:1_14:3)	PC(40:4)+H	PC	(26:1_14:3)	(26:1)	(14:3)			838.632	C48 H89 O8 N1 P1	19.383	9111798689	8797315315	10592001768	19758659970	19777227406	11616549144	16778733517	11574977480	10471400985	15397481726	14408503721	16985054799	13101142986	20966449560	8135002976	10267106942	7224665475	12371911031	26532220320	19324628284	10498617949	12139196477	7470553597	8399420796	14096049900	8817649620	23021391004	13454788376	14144964882	14383341017	9818371733	9059624657	8406338108	10815812632	12810512589	13101358292	9367049747
neg294	CL(24:0_20:4_22:6_16:0)-2H	CL(24:0_20:4_22:6_16:0)	CL(82:10)-2H	CL	(24:0_20:4_22:6_16:0)	(24:0)	(20:4)	(22:6)	(16:0)	791.541	C91 H156 O17 P2	18.253	1.09869e+07	1.99857e+07	2.23129e+07	1.68171e+07	2.22798e+07	1.5204e+07	2.64885e+07	1.82464e+07	3.10903e+07	1.74871e+07	1.61187e+07	3.04086e+07	1.92608e+07	1.89091e+07	1.41878e+07	1.28843e+07	1.33021e+07	1.99765e+07	1.94046e+07	1.38106e+07	1.14514e+07	1.366e+07	1.39458e+07	1.45455e+07	1.62747e+07	1.0134e+07	2.40287e+07	2.41549e+07	1.29255e+07	1.42199e+07	2.51397e+07	2.03421e+07	6.20641e+06	2.27921e+07	1.43371e+07	1.85195e+07	2.60027e+07
POS1761	DG(38:6e)+H	DG(38:6e)	DG(38:6e)+H	DG	(38:6e)	(38:6e)				627.535	C41 H71 O4	23.603	1.1557e+08	1.41839e+08	1.52106e+08	2.42156e+08	1.85596e+08	2.56065e+08	6.94498e+07	6.19754e+07	290630222	3.21268e+08	2.01215e+08	3.13737e+08	2.20898e+08	1.86252e+08	1.64028e+08	7.74516e+07	100982824	1.60929e+08	2.32638e+08	2.85317e+08	1.72327e+08	1.58409e+08	105172565	157889831	1.90241e+08	1.17654e+08	3.40367e+08	157561047	8.81534e+07	2.12972e+08	9.28268e+07	1.2859e+08	1.1788e+08	1.0409e+08	2.04614e+08	1.31447e+08	1.08989e+08
neg4566	PC(20:1e_18:2)-CH3	PC(20:1e_18:2)	PC(38:3e)-CH3	PC	(20:1e_18:2)	(20:1e)	(18:2)			782.607	C45 H85 O7 N1 P1	21.9607	3.29648e+07	2.58048e+07	2.57973e+07	2.67891e+07	3.10345e+07	2.53692e+07	3.37368e+07	2.15755e+07	2.12129e+07	3.39275e+07	3.82693e+07	2.67199e+07	2.7598e+07	2.7394e+07	3.76014e+07	3.41912e+07	1.82832e+07	3.52375e+07	2.65829e+07	1.5732e+07	1.54604e+07	2.92144e+07	3.85587e+07	2.02001e+07	2.89448e+07	1.73481e+07	1.96828e+07	3.14363e+07	1.77828e+07	1.74527e+07	5.12077e+07	5.05122e+07	1.78633e+07	3.09757e+07	3.50493e+07	2.01904e+07	2.90637e+07
neg2851	Hex3Cer(d37:3)-H	Hex3Cer(d37:3)	Hex3Cer(d37:3)-H	Hex3Cer	(d37:3)	(d37:3)				1060.68	C55 H98 O18 N1	22.1705	6.33865e+06	7.36615e+06	3.50347e+06	5.17071e+06	6.98992e+06	8.50201e+06	5.42542e+06	8.16807e+06	4.68797e+06	5.10351e+06	8.79426e+06	7.40208e+06	4.96657e+06	7.94904e+06	5.03688e+06	8.71331e+06	5.35904e+06	6.15714e+06	6.66985e+06	6.80919e+06	5.11214e+06	6.95403e+06	5.55525e+06	3.54121e+06	9.51995e+06	3.73559e+06	7.06371e+06	5.16995e+06	7.23125e+06	6.78369e+06	6.47124e+06	7.29273e+06	2.90521e+06	6.40859e+06	6.92056e+06	5.05632e+06	5.62085e+06
neg2514	Hex1Cer(t42:1)+HCOO	Hex1Cer(t42:1)	Hex1Cer(t42:1)+HCOO	Hex1Cer	(t42:1)	(t42:1)				872.683	C49 H94 O11 N1	21.7519	157903181	1.65903e+08	1.16431e+08	1.26465e+08	1.46959e+08	2.08043e+08	1.65798e+08	2.50716e+08	1.9471e+08	148002835	2.63466e+08	2.72581e+08	1.83189e+08	195466410	1.37456e+08	1.04363e+08	3.5127e+08	1.80145e+08	3.44417e+08	1.5123e+08	1.27828e+08	2.66878e+08	2.78762e+08	2.00265e+08	1.4086e+08	1.43354e+08	1.39564e+08	1.5988e+08	1.07024e+08	3.17939e+08	2.75085e+08	2.53862e+08	2.28574e+08	3.48994e+08	2.25918e+08	2.27912e+08	2.59717e+08
neg6194	PS(42:9e)-H	PS(42:9e)	PS(42:9e)-H	PS	(42:9e)	(42:9e)				842.534	C48 H77 O9 N1 P1	20.1236	6.39123e+07	1.08708e+08	1.12151e+08	5.238e+07	9.29648e+07	6.28719e+07	6.44992e+07	9.01385e+07	1.01301e+08	6.43285e+07	9.48571e+07	8.52199e+07	5.7618e+07	6.07113e+07	5.67043e+07	8.44699e+07	6.56745e+07	6.48621e+07	5.39639e+07	4.81593e+07	5.46616e+07	4.45172e+07	9.86662e+07	8.40167e+07	3.64711e+07	5.33321e+07	3.18547e+07	5.09881e+07	3.60184e+07	5.45934e+07	6.97238e+07	8.57713e+07	3.38621e+07	6.52993e+07	4.06455e+07	4.58217e+07	6.61161e+07
neg2747	Hex2Cer(m40:3)-H	Hex2Cer(m40:3)	Hex2Cer(m40:3)-H	Hex2Cer	(m40:3)	(m40:3)				924.678	C52 H94 O12 N1	21.9331	1.84144e+08	2.4362e+08	2.38618e+08	1.55447e+08	2.72315e+08	2.52346e+08	2.33644e+08	2.22862e+08	1.99796e+08	1.60426e+08	2.18818e+08	2.0078e+08	1.39746e+08	320575584	1.81537e+08	2.54419e+08	1.51318e+08	2.25908e+08	2.77572e+08	1.65322e+08	1.96139e+08	2.31767e+08	1.68185e+08	1.57601e+08	3.33688e+08	1.29827e+08	1.83653e+08	2.39348e+08	1.39546e+08	180975363	4.29561e+08	2.1555e+08	163549745	2.45544e+08	2.22215e+08	2.08413e+08	262235801
neg2905	Hex3Cer(m40:4)-H	Hex3Cer(m40:4)	Hex3Cer(m40:4)-H	Hex3Cer	(m40:4)	(m40:4)				1084.72	C58 H102 O17 N1	21.22	1.81744e+07	1.87844e+07	1.53042e+07	1.27707e+07	1.74709e+07	1.49289e+07	1.55871e+07	1.77159e+07	1.3284e+07	1.68188e+07	1.85982e+07	1.14014e+07	1.66935e+07	2.88151e+07	1.8744e+07	3.10606e+07	1.85045e+07	1.42197e+07	1.89114e+07	2.35447e+07	1.43678e+07	2.4508e+07	2.17446e+07	1.45863e+07	2.88331e+07	1.64261e+07	1.50628e+07	1.76478e+07	2.46413e+07	1.31613e+07	2.68675e+07	2.0838e+07	2.49596e+07	2.33131e+07	2.79388e+07	1.63031e+07	2.3963e+07
POS623	ChE(18:1)+NH4	ChE(18:1)	ChE(18:1)+NH4	ChE	(18:1)	(18:1)				668.634	C45 H82 O2 N1	23.9772	1618572827	1631373937	1807393702	9.25e+08	1987889749	1489586147	1415037450	1417351059	1160238289	1674180830	1776129832	1489529610	1547692544	1860540245	1231390710	1909726223	1270861524	1753885074	1340889275	1611703967	1616199280	1935745162	1578349716	1597140665	1904365919	1696822242	1104096984	1193218132	1434362763	1097047308	1924549553	2081972111	1087875527	1619366831	1135037640	1545433505	2179437193
POS1715	DG(18:1_20:2)+NH4	DG(18:1_20:2)	DG(38:3)+NH4	DG	(18:1_20:2)	(18:1)	(20:2)			664.587	C41 H78 O5 N1	20.285	8.47591e+07	7.7258e+07	7.83732e+07	3.3278e+08	8.55799e+07	7.55504e+07	9.19472e+07	8.65329e+07	1.23636e+08	1.69426e+08	1.08338e+08	1.00558e+08	4.66869e+07	1.07839e+08	8.64888e+07	1.54059e+07	3.95496e+07	2.18326e+07	8.08445e+07	7.88772e+07	5.37534e+07	6.91724e+07	4.57841e+07	4.92675e+07	6.60751e+07	3.4703e+07	1.2036e+08	136103563	3.77552e+07	1.29969e+08	2.39855e+07	6.73799e+07	3.66172e+07	4.51609e+07	3.09571e+07	6.58757e+07	4.20451e+07
POS1454	DG(34:2e)+Na	DG(34:2e)	DG(34:2e)+Na	DG	(34:2e)	(34:2e)				601.517	C37 H70 O4 Na1	23.393	2800527357	2513316988	2844524954	3219381567	3058381151	2680184804	2772617539	2582599233	2758969075	2873643714	2881567225	2839776447	2342257198	3100295557	2960301858	2323542267	2165769833	1979807160	2626666886	2790624197	2772415447	3016542353	2853821345	2812801545	3079684952	2775316647	3241555797	3251192435	2914206545	3472402333	2299916836	2951024608	2261388660	2885583411	2279459127	2607333819	2591524382
neg2317	Hex1Cer(d48:1+O)+HCOO	Hex1Cer(d48:1	Hex1Cer(d48:1+O)+HCOO	Hex1Cer	(d48:1+O)	(d48:1+O)				956.777	C55 H106 O11 N1	22.4394	2.17721e+06	3.23002e+06	2.07563e+06	2.08571e+06	2.84356e+06	2.45224e+06	2.48085e+06	1.8414e+06	2.64375e+06	2.31697e+06	2.00397e+06	2.85315e+06	2.70366e+06	2.43081e+06	1.56806e+06	2.42209e+06	2.20063e+06	2.93548e+06	1.96835e+06	2.31302e+06	2.47074e+06	2.6733e+06	2.64052e+06	3.50667e+06	3.10036e+06	2.17753e+06	1.65384e+06	1.71216e+06	1.94536e+06	1.71831e+06	4.43762e+06	2.11017e+06	1.59395e+06	3.281e+06	2.42551e+06	2.45715e+06	3.59608e+06
POS8705	TG(18:0_18:1_22:5)+NH4	TG(18:0_18:1_22:5)	TG(58:6)+NH4	TG	(18:0_18:1_22:5)	(18:0)	(18:1)	(22:5)		952.833	C61 H110 O6 N1	23.6987	3263547408	5481565303	4932283306	6979670639	7134376341	5324030629	3110056389	5799514356	6493159188	7516920814	5728140499	6417167375	3726521746	6321459348	4978146674	3041816736	4364195500	3516072932	4464854536	5680322426	6135680249	3533053164	2807451915	5521758479	4693395244	3608272544	8771203620	5308499007	4875113819	6387324015	2344680931	3837902109	2024628641	3182795345	3226518567	4507257476	3948371126
neg5805	PI(18:2e_18:2)-H	PI(18:2e_18:2)	PI(36:4e)-H	PI	(18:2e_18:2)	(18:2e)	(18:2)			843.539	C45 H80 O12 N0 P1	20.114	3.2413e+07	5.51954e+07	5.6598e+07	2.82266e+07	5.00759e+07	3.2934e+07	3.25278e+07	4.64152e+07	5.27363e+07	3.44622e+07	4.99962e+07	4.38765e+07	3.05132e+07	3.20796e+07	2.97571e+07	4.39684e+07	3.37822e+07	3.20626e+07	2.81999e+07	2.54725e+07	2.85121e+07	2.14737e+07	5.08837e+07	4.33717e+07	1.92456e+07	2.83805e+07	1.79968e+07	2.72359e+07	1.87431e+07	2.73764e+07	3.54367e+07	4.74916e+07	1.79661e+07	3.37462e+07	2.15008e+07	2.35241e+07	3.49653e+07
neg2543	Hex1Cer(t43:2)+HCOO	Hex1Cer(t43:2)	Hex1Cer(t43:2)+HCOO	Hex1Cer	(t43:2)	(t43:2)				884.683	C50 H94 O11 N1	20.3218	1.50773e+06	1.88323e+06	1.16196e+06	585587	1.0685e+06	1.89597e+06	1.53269e+06	1.50797e+06	708111	1.04064e+06	1.61268e+06	1.37871e+06	1.14355e+06	2.39067e+06	1.54818e+06	2.84715e+06	1.15222e+06	1.72873e+06	1.07782e+06	1.05021e+06	2.17577e+06	1.66894e+06	1.04063e+06	939297	2.15164e+06	1.39954e+06	343002	1.84647e+06	1.75257e+06	897693	2.09392e+06	1.42705e+06	966774	1.82802e+06	1.26942e+06	1.42313e+06	1.31213e+06
POS8471	TG(18:1_18:1_20:3)+H	TG(18:1_18:1_20:3)	TG(56:5)+H	TG	(18:1_18:1_20:3)	(18:1)	(18:1)	(20:3)		909.791	C59 H105 O6	23.6569	4.3151e+07	6.16438e+07	4.99942e+07	1.07246e+08	9.44447e+07	7.95694e+07	6.59794e+07	6.13034e+07	8.60335e+07	9.50659e+07	8.17007e+07	1.17619e+08	6.53675e+07	9.17287e+07	7.11195e+07	4.10144e+07	3.77332e+07	6.30099e+07	8.14016e+07	7.53363e+07	8.35679e+07	1.22665e+07	4.42717e+07	5.34037e+07	6.89712e+07	4.22392e+07	1.28355e+08	7.21078e+07	6.92312e+07	3.1775e+07	2.45467e+07	4.17535e+07	2.44325e+07	3.60774e+07	5.79597e+07	40299135	4.65003e+07
neg5113	PC(30:1_20:4)-CH3	PC(30:1_20:4)	PC(50:5)-CH3	PC	(30:1_20:4)	(30:1)	(20:4)			960.743	C57 H103 O8 N1 P1	21.6032	3.73647e+07	6.7304e+07	4.70514e+07	3.4646e+07	45752421	6.16073e+07	6.36593e+07	5.60782e+07	5.41104e+07	5.97833e+07	4.05655e+07	7.05458e+07	4.40696e+07	5.45223e+07	4.52148e+07	6.25287e+07	4.50308e+07	5.68862e+07	6.288e+07	5.20046e+07	6.65599e+07	5.02958e+07	5.0579e+07	3.77712e+07	5.55193e+07	3.05555e+07	3.15064e+07	3.88113e+07	5.15099e+07	3.55535e+07	6.94391e+07	4.57403e+07	2.40868e+07	4.43743e+07	4.95452e+07	4.7353e+07	6.21747e+07
POS8121	TG(18:1_18:1_18:1)+NH4	TG(18:1_18:1_18:1)	TG(54:3)+NH4	TG	(18:1_18:1_18:1)	(18:1)	(18:1)	(18:1)		902.817	C57 H108 O6 N1	23.6357	33737877140	32871744295	40382581254	44228729876	43083925489	34264808206	34770014203	27289877458	39437993577	45494097254	30256744733	44563777236	33069265614	30237388681	47030294655	18513491498	31966124463	18300752314	32157104694	45591926591	26668701005	25326717103	32261653034	32283026214	38321009989	36086953228	60657624504	53428987939	40492719376	52092095437	16352348587	26441837999	26793631354	29460104886	20665018725	20599637820	19045693535
POS160	Cer(d32:0)+H	Cer(d32:0)	Cer(d32:0)+H	Cer	(d32:0)	(d32:0)				512.504	C32 H66 O3 N1	19.3803	1.97937e+08	2.20587e+08	2.12575e+08	1.91424e+08	2.07838e+08	2.88293e+08	2.14812e+08	3.49666e+08	2.25973e+08	2.2973e+08	1.83632e+08	2.57398e+08	1.72068e+08	2.00352e+08	3.14669e+08	2.31045e+08	2.93146e+08	2.16803e+08	2.04064e+08	1.57784e+08	3.79437e+08	2.94691e+08	2.89031e+08	2.74052e+08	2.38335e+08	2.73212e+08	1.98428e+08	223503040	2.53628e+08	253766726	1.35447e+08	1.56635e+08	3.12635e+08	2.5046e+08	2.29539e+08	2.06226e+08	2.60548e+08
POS7862	TG(16:0_18:1_18:2)+NH4	TG(16:0_18:1_18:2)	TG(52:3)+NH4	TG	(16:0_18:1_18:2)	(16:0)	(18:1)	(18:2)		874.786	C55 H104 O6 N1	23.5226	114000000000	109000000000	112000000000	117000000000	116000000000	116000000000	118000000000	113000000000	114000000000	116000000000	116000000000	118000000000	107000000000	122000000000	119000000000	88864922456	83986839141	90276622101	118000000000	121000000000	119000000000	117000000000	108000000000	114000000000	131000000000	106000000000	127000000000	128000000000	123000000000	145000000000	97387118733	123000000000	99040172527	110000000000	105000000000	119000000000	111000000000
POS8714	TG(18:1_18:1_22:5)+NH4	TG(18:1_18:1_22:5)	TG(58:7)+NH4	TG	(18:1_18:1_22:5)	(18:1)	(18:1)	(22:5)		950.817	C61 H108 O6 N1	23.2614	4324818150	6233479485	6005551249	6994808952	7947585679	6274398008	3257826971	6578441960	7451867074	7682381881	7044696581	6115064386	4189229748	1751507177	4202453170	1547909313	6274022138	1628332400	4674480609	5308534937	5670140354	4560408741	3818927153	6800509338	5457872854	4629736938	8349093723	6735262066	5683984369	7292540191	3182753812	2231693944	2597122123	3399037436	1303069365	2618020726	3322590810
POS7901	TG(16:0_18:2_18:2)+NH4	TG(16:0_18:2_18:2)	TG(52:4)+NH4	TG	(16:0_18:2_18:2)	(16:0)	(18:2)	(18:2)		872.77	C55 H102 O6 N1	23.2418	114000000000	117000000000	114000000000	123000000000	129000000000	126000000000	133000000000	134000000000	129000000000	127000000000	123000000000	132000000000	117000000000	137000000000	130000000000	94341032783	87582535839	98114945949	137000000000	128000000000	125000000000	128000000000	113000000000	123000000000	139000000000	110000000000	143000000000	142000000000	135000000000	155000000000	102000000000	130000000000	91382063259	126000000000	119000000000	120000000000	105000000000
neg518	Cer(d18:1_20:0)+HCOO	Cer(d18:1_20:0)	Cer(d38:1)+HCOO	Cer	(d18:1_20:0)	(d18:1)	(20:0)			638.573	C39 H76 O5 N1	21.399	4.65652e+08	4.02569e+08	3.61282e+08	5.59601e+08	5.04618e+08	4.2624e+08	5.22061e+08	4.58037e+08	4.4645e+08	5.85971e+08	4.42233e+08	4.81686e+08	4.30586e+08	5.19575e+08	4.05205e+08	2.5404e+08	3.08529e+08	5.00654e+08	4.47119e+08	4.23487e+08	4.27635e+08	4.09023e+08	3.11076e+08	2.71312e+08	3.47511e+08	3.05008e+08	4.62686e+08	5.36242e+08	3.95152e+08	5.19615e+08	3.25033e+08	5.00759e+08	2.04295e+08	3.11595e+08	4.6481e+08	2.64132e+08	4.08113e+08
POS6263	SM(d44:6)+H	SM(d44:6)	SM(d44:6)+H	SM	(d44:6)	(d44:6)				833.653	C49 H90 O6 N2 P1	19.6566	4679192785	4512860764	4156801162	2970679988	2225666781	4262891859	3755442099	3537482818	2964494815	4457995765	4665470422	3378300265	3291005397	3520838806	4282908119	2696383017	3233485492	2634808179	2888277366	4953547886	3114286350	2838891811	3303640766	3595230718	3883409735	2870073582	3236217265	3593472744	3165190708	3820447998	2554090787	3354107629	3744548937	3077375613	2509567062	5456223525	2677552727
neg2591	Hex2Cer(d33:3)-H	Hex2Cer(d33:3)	Hex2Cer(d33:3)-H	Hex2Cer	(d33:3)	(d33:3)				842.564	C45 H80 O13 N1	18.6337	3.37126e+07	1.88369e+07	1.76874e+07	2.1164e+07	2.49854e+07	1.7769e+07	2.0045e+07	1.45618e+07	2.3215e+07	1.22188e+07	1.45103e+07	1.42758e+07	1.69801e+07	1.0634e+07	2.51032e+07	2.64479e+07	1.52143e+07	2.04184e+07	1.3901e+07	1.99012e+07	1.74736e+07	2.53993e+07	4.73034e+07	1.59568e+07	1.84755e+07	2.63922e+07	1.33184e+07	2.83116e+07	2.18224e+07	1.62148e+07	1.73115e+07	2.12034e+07	2.25994e+07	3.08322e+07	1.30295e+07	1.791e+07	2.76171e+07
neg210	CL(78:5)-2H	CL(78:5)	CL(78:5)-2H	CL	(78:5)	(78:5)				768.549	C87 H158 O17 P2	18.3839	1.31363e+07	1.56023e+07	1.11175e+07	2.04738e+07	531028	8.57238e+06	1.78468e+07	391981	2.17942e+07	1.59832e+07	1.34949e+07	1.20709e+07	339904	8.63327e+06	1.49109e+07	200157	1.48028e+07	1.75148e+07	1.47587e+07	1.2378e+07	6.3753e+06	2.06621e+07	1.84931e+07	6.16664e+06	9.98316e+06	1.27793e+07	1.55558e+07	2.6636e+07	1.14139e+06	7.58112e+06	2.45472e+07	1.40967e+07	8.84285e+06	1.54692e+07	1.56033e+07	7.52228e+06	5.79368e+06
neg2498	Hex1Cer(t18:0_24:0)+HCOO	Hex1Cer(t18:0_24:0)	Hex1Cer(t42:0)+HCOO	Hex1Cer	(t18:0_24:0)	(t18:0)	(24:0)			874.699	C49 H96 O11 N1	21.731	7.01255e+07	1.07537e+08	6.95795e+07	6.23366e+07	150103103	9.9321e+07	6.82178e+07	7.74127e+07	8.37615e+07	8.06324e+07	9.78792e+07	9.57382e+07	6.79084e+07	1.2906e+08	5.30227e+07	8.91854e+07	5.6006e+07	9.70244e+07	9.05863e+07	6.70079e+07	8.45821e+07	1.0678e+08	7.35485e+07	7.99612e+07	1.18497e+08	7.51152e+07	5.90854e+07	8.51701e+07	7.52373e+07	7.05441e+07	1.67198e+08	8.73751e+07	5.86714e+07	9.35682e+07	1.06356e+08	7.63338e+07	9.31533e+07
neg5124	PC(52:3)-CH3	PC(52:3)	PC(52:3)-CH3	PC	(52:3)	(52:3)				992.805	C59 H111 O8 N1 P1	22.3285	4.74925e+06	6.64417e+06	6.5859e+06	5.06515e+06	6.12377e+06	5.79847e+06	6.30942e+06	4.85754e+06	6.68918e+06	6.02049e+06	3.73244e+06	5.41787e+06	3.51545e+06	6.17764e+06	4.38272e+06	5.5106e+06	2.71583e+06	5.16558e+06	5.9287e+06	5.1844e+06	6.79085e+06	7.20848e+06	6.33063e+06	3.35769e+06	5.50929e+06	3.84499e+06	4.64723e+06	5.04371e+06	4.77735e+06	1.88312e+06	7.15178e+06	5.86042e+06	3.28617e+06	6.10892e+06	5.5167e+06	5.59131e+06	8.17791e+06
POS1628	DG(16:0_20:4)+NH4	DG(16:0_20:4)	DG(36:4)+NH4	DG	(16:0_20:4)	(16:0)	(20:4)			634.541	C39 H72 O5 N1	19.503	1.88619e+08	1.26232e+08	7.8447e+07	4.24379e+08	1.8676e+08	1.83263e+08	2.82987e+08	2.69803e+08	2.04253e+08	1.79125e+08	1.58366e+08	3.50696e+08	1.34888e+08	2.44181e+08	8.50221e+07	102581680	1.25879e+08	8.20882e+07	3.64258e+08	1.86211e+08	1.61923e+08	5.59588e+07	6.76037e+07	1.01578e+08	9.52915e+07	4.33506e+07	2.07958e+08	119774224	1.15795e+08	1.90075e+08	4.00545e+07	1.09551e+08	5.65872e+07	7.4179e+07	2.35728e+08	1.06221e+08	8.15293e+07
POS1433	DG(34:1e)+Na	DG(34:1e)	DG(34:1e)+Na	DG	(34:1e)	(34:1e)				603.532	C37 H72 O4 Na1	20.3276	4.26468e+08	3.58998e+08	5.56015e+08	2096200338	8.15866e+08	5.41752e+08	4.14126e+08	7.1417e+08	4.75097e+08	7.99194e+08	8.01688e+08	7.40537e+08	3.79317e+08	8.37527e+08	5.32769e+08	1.69572e+08	2.52979e+08	178286529	5.93642e+08	938885857	4.6922e+08	564342931	3.45264e+08	670823661	5.90628e+08	3.66965e+08	1296602805	1009586147	7.16357e+08	1094784151	2.2835e+08	6.08957e+08	2.68789e+08	538983343	3.34279e+08	5.36986e+08	5.0807e+08
POS7960	TG(16:0e_16:0_20:5)+H	TG(16:0e_16:0_20:5)	TG(52:5e)+H	TG	(16:0e_16:0_20:5)	(16:0e)	(16:0)	(20:5)		839.749	C55 H99 O5	24.073	4.65896e+07	1.3798e+08	1.15735e+08	8.5267e+07	4.17895e+07	9.2746e+07	1.97984e+07	8.39198e+07	1.20482e+08	7.3251e+07	1.01974e+08	1.66002e+08	8.17748e+07	5.84041e+07	1.14418e+08	8.35876e+07	1.95088e+08	1.6968e+08	9.81135e+07	1.52305e+08	1.03988e+08	1.30888e+08	1.23073e+08	1.16567e+08	5.65877e+07	4.11166e+07	4.8343e+07	9.42313e+07	3.72912e+07	1.44958e+06	174092820	1.07433e+08	1.13858e+08	1.1886e+08	1.20816e+08	8.16768e+07	7.29842e+07
neg5155	PC(32:1_22:6)-CH3	PC(32:1_22:6)	PC(54:7)-CH3	PC	(32:1_22:6)	(32:1)	(22:6)			1012.77	C61 H107 O8 N1 P1	21.3562	2.28435e+06	2.20413e+06	3.51976e+06	1.16602e+06	1.58963e+06	1.906e+06	4.04085e+06	1.63131e+06	2.97418e+06	3.41874e+06	2.17085e+06	5.56643e+06	1.33468e+06	2.65218e+06	3.04449e+06	4.8529e+06	1.79686e+06	2.82583e+06	3.42768e+06	3.07379e+06	4.96183e+06	4.1254e+06	3.31422e+06	1.73709e+06	2.95605e+06	1.83431e+06	3.16456e+06	4.05495e+06	2.68322e+06	3.50522e+06	3.73551e+06	2.72782e+06	705139	3.10705e+06	2.18972e+06	2.28259e+06	3.2211e+06
neg5197	PE(18:0_16:0)-H	PE(18:0_16:0)	PE(34:0)-H	PE	(18:0_16:0)	(18:0)	(16:0)			718.539	C39 H77 O8 N1 P1	20.0335	8.88256e+06	1.08357e+07	1.42765e+07	3.65582e+07	1.92239e+07	1.7989e+07	2.01269e+07	2.90284e+07	1.65992e+07	2.17886e+07	1.47814e+07	2.70559e+07	1.85846e+07	3.73658e+07	1.35937e+07	1.00262e+07	8.902e+06	1.26493e+07	2.33759e+07	1.12709e+07	1.35638e+07	1.73059e+07	1.06234e+07	1.23399e+07	2.64971e+07	1.12037e+07	1.52189e+07	1.81174e+07	1.77482e+07	2.13035e+07	1.28005e+07	1.98429e+07	1.37003e+07	8.21737e+06	1.95027e+07	1.90431e+07	1.44194e+07
neg1684	FA(20:4)-H	FA(20:4)	FA(20:4)-H	FA	(20:4)	(20:4)				303.233	O2 H31 C20	3.855	4.76526e+06	3.12275e+06	7.57762e+06	3.51456e+06	3.66165e+06	7.60326e+06	9.27827e+06	3.68365e+06	4.31839e+06	2.90822e+06	1.16637e+07	1.18495e+07	6.71563e+06	7.92293e+06	8.50351e+06	9.12311e+06	4.61966e+06	2.67058e+06	1.45001e+07	6.51838e+06	4.94467e+06	5.16397e+06	8.21141e+06	5.60411e+06	9.99568e+06	3.22262e+06	9.74056e+06	8.55182e+06	1.16752e+07	1.01316e+06	1.34663e+06	1.68895e+07	4.67871e+06	1.22611e+07	975429	4.62194e+06	1.29769e+07
neg2244	Hex1Cer(d41:2)+HCOO	Hex1Cer(d41:2)	Hex1Cer(d41:2)+HCOO	Hex1Cer	(d41:2)	(d41:2)				840.657	C48 H90 O10 N1	20.9446	6.3299e+07	6.3072e+07	6.13106e+07	2.52269e+07	4.0829e+07	8.17553e+07	4.16734e+07	6.97697e+07	5.99099e+07	3.43685e+07	4.81607e+07	5.95713e+07	4.2859e+07	6.8048e+07	5.12402e+07	9.55364e+07	5.93136e+07	6.41435e+07	8.74549e+07	3.45351e+07	4.20242e+07	7.63231e+07	7.25138e+07	6.03829e+07	8.03135e+07	5.57214e+07	4.25216e+07	6.15405e+07	4.35543e+07	5.60624e+07	1.34819e+08	112221458	3.88643e+07	1.30411e+08	5.97822e+07	6.39816e+07	1.52234e+08
neg664	Cer(d18:1_24:1)+HCOO	Cer(d18:1_24:1)	Cer(d42:2)+HCOO	Cer	(d18:1_24:1)	(d18:1)	(24:1)			692.62	C43 H82 O5 N1	21.4492	1.09653e+08	9.75891e+07	8.80827e+07	1.32573e+08	4.83196e+07	1.02217e+08	8.7032e+07	1.40903e+08	5.7812e+07	1.29449e+08	1.07128e+08	1.39391e+08	5.28304e+07	1.55032e+08	7.90107e+07	4.14214e+07	9.22377e+07	9.88812e+07	7.61608e+07	1.03899e+08	1.33388e+08	1.14961e+08	5.81937e+07	5.3902e+07	9.85773e+07	6.56001e+07	7.98409e+07	7.07679e+07	8.43119e+07	1.86725e+08	6.14523e+07	9.95294e+07	4.26603e+07	5.32403e+07	9.36679e+07	1.01066e+08	9.80085e+07
neg3767	PA(24:2_22:6)-H	PA(24:2_22:6)	PA(46:8)-H	PA	(24:2_22:6)	(24:2)	(22:6)			827.56	C49 H80 O8 N0 P1	18.6901	1449164760	1817902466	1346046628	2057021151	1540526026	1058839312	1770072457	1397907133	1944224725	1543135683	1574419922	1480544847	1138259504	1157899631	1630265047	919621460	1486977284	1919921147	1524363483	1258394028	8.44323e+08	2178819813	1940387269	8.18238e+08	1508637776	1412272818	1911144261	2645729281	9.58447e+08	1023597156	2690542299	1592232759	9.44483e+08	1743478529	1738217268	1223589611	1400701117
POS5997	SM(d38:0)+H	SM(d38:0)	SM(d38:0)+H	SM	(d38:0)	(d38:0)				761.653	C43 H90 O6 N2 P1	19.9007	9.42161e+08	1483407333	9.78867e+08	1416692097	1148877304	1760181072	1820351119	2105282478	1107896175	1647621446	1488587134	2062837294	1028238439	1819787277	8.6267e+08	6.05201e+08	1234475285	1630334126	1973766232	1606846806	2243511157	1267410767	990329839	8.0404e+08	1011764303	1346905839	1045913456	9.89281e+08	1029146274	1608292538	9.50236e+08	9.65921e+08	7.51597e+08	6.39058e+08	1852259121	1207488170	1086133119
POS8252	TG(54:6e)+H	TG(54:6e)	TG(54:6e)+H	TG	(54:6e)	(54:6e)				865.764	C57 H101 O5	23.068	2.3739e+07	4.91357e+07	3.73123e+07	1.15475e+08	3.36883e+07	6.08577e+07	6.04566e+07	1.32533e+08	9.34271e+07	9.55834e+07	4.61133e+07	5.04472e+07	4.43238e+07	1.55735e+08	4.51546e+07	3.82309e+07	2.85637e+07	2.27279e+07	3.21754e+07	6.7011e+07	9.24727e+07	5.56402e+07	3.74476e+07	3.02159e+07	4.49728e+07	3.40746e+07	2.5825e+07	6.23136e+07	7.27721e+07	5.73878e+07	2.7062e+07	3.50749e+07	3.05588e+07	1.90285e+07	6.98063e+07	8.22654e+07	9.82643e+07
POS338	Cer(d18:2_26:0+O)+H-H2O	Cer(d18:2_26:0	Cer(d44:2+O)+H-H2O	Cer	(d18:2_26:0+O)	(d18:2)	(26:0+O)			674.645	C44 H84 O3 N1	20.917	3.51586e+07	2.4169e+07	1.62092e+07	3.11139e+07	2.2776e+07	2.30636e+07	2.70075e+07	2.8598e+07	1.92039e+07	3.16786e+07	2.39261e+07	2.8769e+07	1.74842e+07	4.50092e+07	2.45946e+07	2.18307e+07	1.47096e+07	2.51741e+07	2.16613e+07	3.54045e+07	3.29803e+07	2.13177e+07	1.36832e+07	1.45565e+07	29973451	1.3937e+07	2.07542e+07	2.6312e+07	2.22979e+07	3.86572e+07	1.26073e+07	2.47678e+07	6.57762e+06	2.61996e+07	1.38769e+07	1.52316e+07	1.80713e+07
neg2915	Hex3Cer(t35:2)-H	Hex3Cer(t35:2)	Hex3Cer(t35:2)-H	Hex3Cer	(t35:2)	(t35:2)				1050.66	C53 H96 O19 N1	21.6742	2.36552e+06	3.05001e+06	2.40481e+06	3.78923e+06	3.00595e+06	2.32971e+06	2.64224e+06	1.99122e+06	4.27189e+06	2.49209e+06	2.7078e+06	1.92405e+06	1.89082e+06	2.38771e+06	2.8166e+06	2.02014e+06	2.28062e+06	1.55474e+06	456608	1.84474e+06	1.06992e+06	2.97119e+06	2.18178e+06	1.47889e+06	2.29661e+06	1.67282e+06	3.09201e+06	2.75504e+06	1.27055e+06	995007	4.85204e+06	1.93579e+06	1.38418e+06	2.0043e+06	2.54457e+06	1.90878e+06	1.20589e+06
POS8933	TG(18:0e_20:5_23:0)+H	TG(18:0e_20:5_23:0)	TG(61:5e)+H	TG	(18:0e_20:5_23:0)	(18:0e)	(20:5)	(23:0)		965.89	C64 H117 O5	24.599	611274	2.33401e+06	987544	508732	775573	3.23921e+06	443977	1.72836e+06	1.09207e+06	1.55364e+06	2.69605e+06	1.27797e+06	1.01834e+06	281548	219587	3.32085e+06	1.99022e+06	1.59682e+06	981079	2.23543e+06	2.63665e+06	1.15199e+06	713245	1.15575e+06	2.72365e+06	872181	2.23561e+06	337930	2.88813e+06	1.42081e+06	404145	7.9806e+06	564938	2.77645e+06	577123	8.9867e+06	1.87007e+06
POS1584	DG(36:1)+Na	DG(36:1)	DG(36:1)+Na	DG	(18:0_18:1)	(18:0)	(18:1)			645.543	C39 H74 O5 Na1	19.5559	4.08836e+07	4.84855e+07	4.81911e+07	2.48384e+08	5.53009e+07	6.59134e+07	3.17791e+07	3.09339e+07	5.00349e+07	5.00808e+07	1.10536e+08	1.01553e+08	3.30453e+07	2.95001e+07	3.74958e+07	6.09117e+06	1.74461e+07	1.26968e+07	5.47321e+07	3.83617e+07	1.77842e+07	3.82324e+07	2.06785e+07	2.35116e+07	3.86438e+07	1.32929e+07	9.01722e+07	6.66895e+07	2.49527e+07	6.02169e+07	7.82665e+06	3.56442e+07	8.15437e+06	1.94371e+07	1.77733e+07	1.65534e+07	2.08708e+07
neg1778	GM2(d34:5)-2H	GM2(d34:5)	GM2(d34:5)-2H	GM2	(d34:5)	(d34:5)				672.858	C65 H107 O26 N3	21.985	4.57293e+06	3.7089e+06	4.67342e+06	4.3948e+06	4.19802e+06	4.08605e+06	3.74288e+06	5.61466e+06	5.81626e+06	4.0646e+06	3.66751e+06	2.75455e+06	4.51099e+06	3.04243e+06	1.11264e+07	7.74145e+06	4.41479e+06	3.61486e+06	4.18958e+06	5.29525e+06	3.05583e+06	2.99495e+06	3.65814e+06	7.33767e+06	3.76766e+06	4.57623e+06	5.04745e+06	4.32242e+06	4.02053e+06	4.29414e+06	3.90953e+06	3.94261e+06	5.36436e+06	3.91713e+06	3.34711e+06	4.45062e+06	3.55691e+06
neg753	Cer(d19:0_25:3)+HCOO	Cer(d19:0_25:3)	Cer(d44:3)+HCOO	Cer	(d19:0_25:3)	(d19:0)	(25:3)			718.635	C45 H84 O5 N1	21.8564	4.32494e+07	3.18261e+07	1.98935e+07	3.30546e+07	2.09419e+07	2.8533e+07	3.07324e+07	3.13772e+07	2.28214e+07	3.83156e+07	2.782e+07	3.40591e+07	2.07811e+07	5.39928e+07	3.26432e+07	2.19213e+07	1.89043e+07	3.40906e+07	2.02371e+07	3.79208e+07	4.63771e+07	2.96808e+07	1.60347e+07	1.65615e+07	4.27711e+07	1.91735e+07	2.63767e+07	3.04379e+07	3.16036e+07	5.11871e+07	1.74822e+07	3.27918e+07	1.19147e+07	3.35285e+07	1.69449e+07	2.29948e+07	2.66428e+07
POS8613	TG(20:4e_18:3_19:0)+Na	TG(20:4e_18:3_19:0)	TG(57:7e)+Na	TG	(20:4e_18:3_19:0)	(20:4e)	(18:3)	(19:0)		927.778	C60 H104 O5 Na1	24.3037	2.61577e+07	4.72359e+07	3.28145e+07	5.42682e+07	4.62163e+07	7.19865e+07	5.64412e+07	5.6625e+07	4.50569e+07	5.33805e+07	5.24633e+07	6.27e+07	6.44612e+07	6.66732e+07	5.52334e+07	1.84556e+07	3.68718e+07	4.91874e+07	5.77512e+07	6.98367e+07	5.82182e+07	4.00376e+07	5.20861e+07	3.81658e+07	3.74314e+07	5.20174e+07	5.33586e+07	5.49733e+07	4.54379e+07	6.12074e+07	1.52945e+07	3.62581e+07	7.16372e+07	2.87147e+07	5.22743e+07	4.25002e+07	4.68235e+07
POS7637	TG(16:0_16:0_18:2)+NH4	TG(16:0_16:0_18:2)	TG(50:2)+NH4	TG	(16:0_16:0_18:2)	(16:0)	(16:0)	(18:2)		848.77	C53 H102 O6 N1	24.2924	1.29969e+08	1.89128e+08	1.21591e+08	2.68737e+08	2.84739e+08	3.28442e+08	4.80886e+08	4.68195e+08	2.15751e+08	150724628	4.26785e+08	3.27337e+08	1.85207e+08	3.05434e+08	1.72007e+08	9.3456e+07	1.98922e+07	1.05508e+08	481428576	3.24408e+08	9.75665e+08	3.99201e+08	1.24994e+08	9.24115e+07	1.86592e+08	9.67285e+07	5.06469e+08	3.47397e+08	2.30725e+08	1522503020	1.04527e+08	8.41868e+07	8.27738e+07	8.16762e+07	1.60013e+08	2.37332e+08	9.95447e+07
neg4873	PC(18:2e_22:6)+HCOO	PC(18:2e_22:6)	PC(40:8e)+HCOO	PC	(18:2e_22:6)	(18:2e)	(22:6)			860.581	C49 H83 O9 N1 P1	19.1128	1.90727e+07	4.00251e+07	3.82919e+07	2.00633e+07	2.36389e+07	2.15935e+07	2.04494e+07	2.30266e+07	3.69442e+07	2.96371e+07	2.48786e+07	3.42386e+07	1.68516e+07	2.02801e+07	1.52561e+07	3.20163e+07	2.67285e+07	1.62705e+07	1.80931e+07	2.09901e+07	1.90003e+07	1.7835e+07	2.86445e+07	3.10855e+07	1.45282e+07	2.29685e+07	1.53152e+07	2.11531e+07	1.64029e+07	1.86792e+07	2.18745e+07	2.27354e+07	1.06406e+07	2.91845e+07	1.06497e+07	2.02478e+07	2.99183e+07
POS7791	TG(18:0_16:0_18:0)+NH4	TG(18:0_16:0_18:0)	TG(52:0)+NH4	TG	(18:0_16:0_18:0)	(18:0)	(16:0)	(18:0)		880.833	C55 H110 O6 N1	24.2601	8.57819e+08	5570696177	1385332679	7639865843	3326143675	9228730576	8537909822	8632570289	8885716738	6021947099	4125636675	8335037339	6992557781	7357776091	3869650615	6.10587e+08	1649139449	4734103808	9503069775	8867960379	5390948634	2379756220	3381980370	1678125053	2599591845	2640503776	8509497383	5602342818	2216258023	7314427852	7.25366e+08	1750728929	4758040605	1110489171	7694799917	3454332367	4067978064
neg2878	Hex3Cer(d40:2)+HCOO	Hex3Cer(d40:2)	Hex3Cer(d40:2)+HCOO	Hex3Cer	(d40:2)	(d40:2)				1150.75	C59 H108 O20 N1	20.3849	1.33019e+07	1.44837e+07	1.45389e+07	9.35222e+06	2.65206e+07	1.53444e+07	1.17631e+07	1.80403e+07	1.40504e+07	9.23116e+06	1.52683e+07	8.66048e+06	1.14941e+07	1.64297e+07	1.79039e+07	2.90139e+07	1.14229e+07	1.41211e+07	1.58456e+07	9.45902e+06	1.58645e+07	1.72254e+07	1.94218e+07	1.45058e+07	1.33477e+07	1.54336e+07	7.09811e+06	1.31469e+07	2.01305e+07	1.61609e+07	3.31524e+07	3.10615e+07	1.16305e+07	2.2998e+07	1.54551e+07	1.48368e+07	1.64535e+07
neg5803	PI(16:2e_20:2)-H	PI(16:2e_20:2)	PI(36:4e)-H	PI	(16:2e_20:2)	(16:2e)	(20:2)			843.539	C45 H80 O12 N0 P1	18.9203	1.60836e+07	1.95407e+07	1.9496e+07	1.83747e+07	1.73778e+07	1.89137e+07	1.91674e+07	2.02774e+07	2.01697e+07	1.77953e+07	2.11191e+07	18255503	2.00674e+07	1.92661e+07	1.82228e+07	2.01568e+07	2.07904e+07	1.96631e+07	2.04585e+07	1.97868e+07	1.81641e+07	1.75853e+07	1.93558e+07	2.1773e+07	2.29419e+07	1.94691e+07	1.93722e+07	1.84261e+07	1.95769e+07	2.02874e+07	2.01587e+07	1.6053e+07	1.81715e+07	1.75092e+07	2.03732e+07	2.12813e+07	1.91982e+07
POS7939	TG(16:1_18:2_18:2)+NH4	TG(16:1_18:2_18:2)	TG(52:5)+NH4	TG	(16:1_18:2_18:2)	(16:1)	(18:2)	(18:2)		870.755	C55 H100 O6 N1	22.848	64276612681	72338141313	74558289738	104000000000	40606909293	50119018639	99975147606	106000000000	85014561867	94916610335	89026012118	66038310053	52697928021	87086595656	46455399856	30939759632	17280155821	42482178742	104000000000	87986064671	62316239278	85838144594	55215516892	40508426716	91060168905	61873096426	73797037715	51351362227	78949054775	61397955735	53440028109	81544445362	38395348244	59225339731	84017593606	78454960142	56491407554
POS1592	DG(18:1_18:1)+NH4	DG(18:1_18:1)	DG(36:2)+NH4	DG	(18:1_18:1)	(18:1)	(18:1)			638.572	C39 H76 O5 N1	20.3116	6.97826e+08	6.83063e+08	8.43086e+08	3989642908	1217751307	8.32391e+08	1285912650	1279630701	9.84461e+08	1362106853	1048317321	1427550157	5.15046e+08	1436875939	7.30945e+08	2.63335e+08	3.23888e+08	2.30116e+08	1070056018	1276423387	7.08554e+08	7.67047e+08	540007652	9.48219e+08	8.38861e+08	4.89181e+08	1903521805	1531644098	9.56275e+08	1941667996	4.26743e+08	1023268023	6.85231e+08	7.41188e+08	6.10074e+08	9.34378e+08	9.33578e+08
POS4940	PE(18:0p_18:2)+H	PE(18:0p_18:2)	PE(36:2p)+H	PE	(18:0p_18:2)	(18:0p)	(18:2)			728.559	C41 H79 O7 N1 P1	19.622	6.87211e+08	1120371576	1462067319	9.53125e+08	7.97703e+08	6.11688e+08	1033286889	7.40848e+08	1319701176	800288630	1339252658	9.96892e+08	7.70734e+08	7.81765e+08	880504346	1084658298	6.79295e+08	1353666700	9.88242e+08	8.76844e+08	5.13583e+08	1070610096	1306023283	8.21875e+08	8.8904e+08	6.56821e+08	4.50621e+08	1074459638	3.56942e+08	3.78428e+08	1874203999	1979728084	8.38851e+08	1786755613	1232664681	9.65654e+08	1717355341
neg4416	PC(16:1e_20:4)+HCOO	PC(16:1e_20:4)	PC(36:5e)+HCOO	PC	(16:1e_20:4)	(16:1e)	(20:4)			810.565	C45 H81 O9 N1 P1	19.4856	6.70639e+08	1520403752	1305924089	8.51522e+08	1111771747	1201738805	1208922495	1175248237	1267320242	1142135329	1159079509	1836105790	9.39506e+08	1252201976	8.76307e+08	1389461501	1267159049	9.56458e+08	1111157133	9.6968e+08	1018651803	8.33655e+08	7.65664e+08	9.40531e+08	1140082242	6.23871e+08	6.45192e+08	8.83585e+08	1120184543	9.10649e+08	1211641484	1077205400	5.11754e+08	1311541722	9.47065e+08	8.13338e+08	1220500859
neg1843	GM3(d34:4)-H	GM3(d34:4)	GM3(d34:4)-H	GM3	(d34:4)	(d34:4)				1145.66	C57 H97 O21 N2	21.6629	1.34659e+06	2.28778e+06	1.51926e+06	1.19685e+06	949762	1.39053e+06	2.3552e+06	1.6464e+06	1.27217e+06	1.7535e+06	1.65165e+06	2.15886e+06	1.12329e+06	1.59243e+06	1.33426e+06	2.32133e+06	1.38665e+06	1.85198e+06	1.26177e+06	1.73943e+06	1.78686e+06	2.25968e+06	1.67454e+06	1.44008e+06	1.86778e+06	1.74138e+06	1.12231e+06	2.61526e+06	1.48259e+06	1.36561e+06	1.50028e+06	1.49189e+06	980330	2.1515e+06	1.63485e+06	1.85e+06	2.28369e+06
POS6523	SiE()+H-H2O	SiE()	SiE()+H-H2O	SiE	()					397.383	C29 H49 O0	24.0815	2.61531e+08	216356724	1.58055e+08	4.06707e+07	542240190	2.19149e+08	9.47405e+07	2.07306e+08	1.25573e+08	1.11429e+08	1.44528e+08	1.23208e+08	1.37815e+08	1.99746e+08	1.58027e+08	412154910	2.74154e+08	7.50389e+08	2.25353e+08	1.11336e+08	406070522	4.27533e+08	1.91086e+08	1.39053e+08	2.66323e+08	1.97635e+08	1.16914e+08	2.27391e+08	1.98658e+08	2.00858e+08	7.81356e+08	3.33965e+08	1.00378e+08	1.6579e+08	4.55239e+08	1.73268e+08	2.15117e+08
neg21	CL(63:7)-H	CL(63:7)	CL(63:7)-H	CL	(63:7)	(63:7)				1323.84	C72 H125 O17 P2	23.2577	592438	644159	830976	402394	422255	665601	374859	771736	516884	707204	417176	506862	710585	573523	913474	1.34341e+06	1.93423e+06	414979	610055	257456	545688	1.85808e+06	1.06541e+06	604749	832266	911049	360950	654243	875706	140634	2.22205e+06	876236	385111	605593	1.55164e+06	462200	152806
POS2094	Hex2Cer(d18:1_24:2)+H	Hex2Cer(d18:1_24:2)	Hex2Cer(d42:3)+H	Hex2Cer	(d18:1_24:2)	(d18:1)	(24:2)			970.719	C54 H100 O13 N1	19.65	7.81967e+07	7.49432e+07	6.53127e+07	5.66002e+07	6.63748e+07	6.49699e+07	6.88531e+07	7.6827e+07	4.4808e+07	6.42535e+07	7.81469e+07	5.01753e+07	5.48634e+07	1.35591e+08	9.24898e+07	1.70762e+08	7.465e+07	6.19935e+07	8.14677e+07	9.03643e+07	6.98082e+07	1.11068e+08	9.09915e+07	4.72097e+07	1.36527e+08	6.87602e+07	4.7766e+07	7.78794e+07	7.49058e+07	5.18645e+07	1.22854e+08	9.42105e+07	96370479	1.23575e+08	1.07463e+08	7.47954e+07	7.76566e+07
POS9	AcCa(12:1)+H	AcCa(12:1)	AcCa(12:1)+H	AcCa	(12:1)	(12:1)				342.264	C19 H36 O4 N1	1.03307	3.73213e+08	1.49313e+08	2.74141e+08	2.00476e+08	4.45321e+08	2.64073e+08	2.35134e+08	9.42396e+08	2.04039e+08	3.44298e+08	297611765	1.73943e+08	2.11721e+08	5.33074e+08	3.97559e+08	3.81256e+08	3.25015e+08	147123575	1.71165e+08	3.18553e+08	3.27164e+08	3.3796e+08	2.93406e+08	1.60092e+08	4.27807e+08	2.45449e+08	1.64574e+08	2.25488e+08	460511390	2.50599e+08	4.8e+08	341324863	2.92991e+08	5.81089e+08	3.45934e+08	4.03946e+08	4.69045e+08
POS80	AcCa(20:5)+H	AcCa(20:5)	AcCa(20:5)+H	AcCa	(20:5)	(20:5)				446.326	C27 H44 O4 N1	1.87694	6.59621e+06	5.17665e+06	1.00177e+07	5.32925e+06	6.10914e+06	5.1442e+06	4.41544e+06	1.32462e+07	8.86142e+06	1.00134e+07	1.55428e+07	1.22655e+07	1.19627e+07	9.69269e+06	2.88381e+06	4.09261e+06	1.23668e+07	2.99772e+06	1.065e+07	9.74965e+06	9.77404e+06	4.35165e+06	6.9895e+06	5.79691e+06	1.21843e+07	8.03817e+06	4.54249e+06	5.30708e+06	5.07267e+06	4.67566e+06	1.75149e+07	3.33294e+07	9.35246e+06	2.73428e+07	6.68056e+06	7.39586e+06	3.81082e+07
POS5378	PG(42:0)+H	PG(42:0)	PG(42:0)+H	PG	(42:0)	(42:0)				863.674	C48 H96 O10 N0 P1	21.9443	3.42401e+07	6.11811e+07	4.07464e+07	1.94441e+08	5.9382e+07	5.45656e+07	1.12547e+08	1.30054e+08	9.26948e+07	9.44074e+07	1.03051e+08	7.57583e+07	6.33942e+07	1.34632e+08	8.1255e+07	6.14199e+07	2.55768e+07	3.064e+07	8.6303e+07	1.09537e+08	7.67503e+07	4.59163e+07	7.1197e+07	2.82162e+07	8.04212e+07	4.03551e+07	9.22454e+07	1.108e+08	3.8387e+07	1.08038e+08	5.0002e+07	4.39322e+07	4.2109e+07	4.63076e+07	6.8901e+07	1.17097e+08	3.97856e+07
POS8978	TG(18:2_22:6_22:6)+Na	TG(18:2_22:6_22:6)	TG(62:14)+Na	TG	(18:2_22:6_22:6)	(18:2)	(22:6)	(22:6)		997.726	C65 H98 O6 Na1	21.2816	4.2593e+07	4.18327e+07	2.32937e+07	2.0276e+07	4.89805e+07	4.13589e+07	3.17494e+07	3.27443e+07	2.93661e+07	3.16881e+07	3.43981e+07	2.66776e+07	3.65904e+07	5.66322e+07	2.45666e+07	4.09692e+07	2.52411e+07	3.60647e+07	4.10197e+07	4.17346e+07	4.09972e+07	4.44745e+07	3.12467e+07	2.99274e+07	4.74849e+07	3.98244e+07	2.33544e+07	2.64562e+07	3.39609e+07	2.22004e+07	6.86985e+07	5.15377e+07	4.10283e+07	3.61288e+07	5.18936e+07	3.02101e+07	4.00456e+07
POS1071	DG(29:5e)+H	DG(29:5e)	DG(29:5e)+H	DG	(29:5e)	(29:5e)				503.409	C32 H55 O4	6.591	4.34406e+06	4.31352e+06	6.84284e+06	4.70903e+06	3.83281e+06	4.77625e+06	3.41227e+06	8.10178e+06	3.76016e+06	5.87389e+06	4.84791e+06	2.39774e+06	4.78276e+06	1.28829e+07	4.33706e+06	6.11411e+06	5.26709e+06	2.08065e+06	3.13785e+06	1.75078e+06	1.95775e+06	4.75063e+06	4.16553e+06	1.60552e+06	1.13547e+06	3.34284e+06	3.17009e+06	7.41635e+06	2.44454e+06	6.36298e+06	8.40876e+06	5.94037e+06	429418	9.27243e+06	4.47118e+06	2.17448e+06	3.83449e+06
neg4171	PC(14:1e_20:4)+HCOO	PC(14:1e_20:4)	PC(34:5e)+HCOO	PC	(14:1e_20:4)	(14:1e)	(20:4)			782.534	C43 H77 O9 N1 P1	18.1662	763598	2.04669e+06	2.33052e+06	934201	841870	3.30061e+06	1.48972e+06	2.93411e+06	2.53803e+06	2.10069e+06	2.32758e+06	2.32867e+06	1.82177e+06	3.41121e+06	1.02176e+06	1.05516e+06	1.42166e+06	1.58585e+06	1.53529e+06	1.63372e+06	3.44076e+06	1.29617e+06	1.1255e+06	1.27341e+06	1.16834e+06	1.48873e+06	716489	1.26802e+06	2.07522e+06	2.15521e+06	3.98724e+06	3.20144e+06	977198	1.90541e+06	1.39665e+06	1.56678e+06	2.27179e+06
POS1517	DG(34:4e)+H	DG(34:4e)	DG(34:4e)+H	DG	(34:4e)	(34:4e)				575.503	C37 H67 O4	23.1563	2842240626	4128493821	2760179769	3625082525	3176578253	3545623930	2932623706	3058123632	2997855440	3552472577	3617030944	2885978973	3431443955	3341572984	3044420198	2566503051	1977340242	2191497904	4445865526	2833585073	2969832960	2951121285	2886969424	3120555758	3247228183	2247178968	4015765934	4292466857	3751129131	4759364040	2794775707	3003973365	2394375164	2554045751	2746131133	3056514079	2395631098
neg2902	Hex3Cer(m40:3)-H	Hex3Cer(m40:3)	Hex3Cer(m40:3)-H	Hex3Cer	(m40:3)	(m40:3)				1086.73	C58 H104 O17 N1	21.586	1.47435e+07	1.4307e+07	7.84878e+06	8.12347e+06	1.69779e+07	1.40234e+07	1.16068e+07	1.17614e+07	1.22576e+07	1.04724e+07	1.21656e+07	1.04383e+07	1.46646e+07	1.97634e+07	1.01513e+07	1.31244e+07	1.06535e+07	1.24399e+07	1.55996e+07	1.72325e+07	1.49376e+07	1.41148e+07	1.35273e+07	1.09679e+07	1.69422e+07	1.4693e+07	1.159e+07	1.19923e+07	1.37257e+07	8.73862e+06	2.32593e+07	1.93098e+07	1.70682e+07	1.37654e+07	1.97753e+07	1.16648e+07	1.56973e+07
POS1710	DG(20:1_18:1)+NH4	DG(20:1_18:1)	DG(38:2)+NH4	DG	(20:1_18:1)	(20:1)	(18:1)			666.603	C41 H80 O5 N1	20.952	2.95471e+07	4.36688e+07	4.1663e+07	2.88559e+08	5.50662e+07	4.46225e+07	5.34381e+07	5.34531e+07	4.6319e+07	1.04245e+08	5.02845e+07	7.55198e+07	1.94496e+07	7.72257e+07	3.11948e+07	1.09119e+07	1.70432e+07	1.29931e+07	4.29823e+07	7.18584e+07	4.76189e+07	3.59892e+07	2.19905e+07	2.99688e+07	2.99783e+07	2.61521e+07	6.89049e+07	5.20717e+07	2.71105e+07	6.84536e+07	1.71812e+07	3.62114e+07	1.86134e+07	1.87485e+07	2.92143e+07	3.73229e+07	3.23213e+07
POS3010	PC(23:0e)+H	PC(23:0e)	PC(23:0e)+H	PC	(23:0e)	(23:0e)				594.449	C31 H65 O7 N1 P1	13.0381	1.3807e+06	553536	962171	697774	788043	896786	737656	548481	715828	665706	1.39147e+06	1.38617e+06	975113	1.28163e+06	343144	1.14755e+06	255838	353567	636382	645813	977920	1.08512e+06	1.14953e+06	974692	307301	681840	1.11997e+06	376454	501650	520388	2.29403e+06	401575	311527	460172	329428	517648	1.66171e+06
neg4285	PC(18:0e_18:1)+HCOO	PC(18:0e_18:1)	PC(36:1e)+HCOO	PC	(18:0e_18:1)	(18:0e)	(18:1)			818.628	C45 H89 O9 N1 P1	20.4379	6.05103e+07	1.70526e+07	2.20869e+07	6.00172e+07	1.77049e+07	1.31968e+07	1.35688e+07	1.25345e+07	1.20091e+07	14691356	1.21094e+07	1.2977e+07	9.67591e+06	3.31098e+07	4.12342e+07	2.05611e+07	4.95028e+06	7.43953e+06	1.05487e+07	2.08782e+07	1.32813e+07	7.2848e+07	5.2747e+07	8.95258e+06	3.70518e+07	2.85579e+07	2.65195e+07	3.7859e+07	3.01988e+07	9.4938e+06	7.88866e+07	5.38115e+07	3.79633e+07	3.74129e+07	6.25854e+07	4.769e+07	5.29527e+07
POS412	Cer(m19:0_22:0)+H	Cer(m19:0_22:0)	Cer(m41:0)+H	Cer	(m19:0_22:0)	(m19:0)	(22:0)			622.65	C41 H84 O2 N1	21.8666	2.71187e+07	5.67688e+07	8.96327e+07	1.8546e+08	6.83396e+07	1.08846e+08	7.75164e+07	1.77116e+08	1.25902e+08	1.36505e+08	1.19077e+08	8.10437e+07	8.07054e+07	8.16679e+07	4.26594e+07	3.12176e+07	8.37702e+07	5.15045e+07	1.03978e+08	6.56622e+07	4.13732e+07	9.00032e+07	2.95277e+07	7.65255e+07	5.3531e+07	3.57005e+07	9.31585e+07	2.5441e+08	5.17709e+07	8.24412e+07	4.99803e+07	3.75379e+07	3.01817e+07	6.41853e+07	6.52498e+07	5.69219e+07	6.61586e+07
POS7681	TG(18:1_14:0_18:3)+NH4	TG(18:1_14:0_18:3)	TG(50:4)+NH4	TG	(18:1_14:0_18:3)	(18:1)	(14:0)	(18:3)		844.739	C53 H98 O6 N1	22.1569	9.94082e+08	2313086844	1422639809	3539163097	1906745936	1407270681	3058156855	2462448574	2911990163	3114596702	2953767625	2615623107	1528511488	1463321498	1823485704	1356093675	9.29765e+08	904030260	2935440592	1612781589	1015766156	1593598320	3.90183e+08	1507630723	1666734284	8.39195e+08	3196970407	2229681876	1213355736	1947522702	1006486140	2019556938	8.71512e+08	1988372912	2047143693	1489936183	9.43646e+08
POS747	DG(18:1e)+Na	DG(18:1e)	DG(18:1e)+Na	DG	(18:1e)	(18:1e)				379.282	C21 H40 O4 Na1	8.51	9.92511e+06	9.52613e+06	1.28395e+07	1.55804e+07	9.02969e+06	6.58594e+06	1.0929e+07	1.33433e+07	1.59884e+07	1.56553e+07	1.09917e+07	1.02029e+07	8.05038e+06	1.30965e+07	6.40514e+06	2.95514e+06	6.40889e+06	2.86139e+06	7.21682e+06	1.20581e+07	7.39717e+06	5.45918e+06	3.82236e+06	3.4795e+06	3.69909e+06	4.14452e+06	3.89443e+06	5.3814e+06	4.96594e+06	5.49679e+06	3.5403e+06	3.46937e+06	3.41616e+06	3.46771e+06	3.54154e+06	3.35948e+06	3.35105e+06
neg1197	CerG3GNAc1(m40:2)-H	CerG3GNAc1(m40:2)	CerG3GNAc1(m40:2)-H	CerG3GNAc1	(m40:2)	(m40:2)				1291.83	C66 H119 O22 N2	23.136	492043	208010	942789	136623	475534	421430	253538	264485	419978	233552	226798	349529	328018	562052	300478	929213	563738	272023	320010	273642	560532	584702	425196	303238	589907	672990	232138	338500	439447	235332	928817	746467	303622	294892	780403	386679	218193
neg5567	PE(20:1e_22:6)-H	PE(20:1e_22:6)	PE(42:7e)-H	PE	(20:1e_22:6)	(20:1e)	(22:6)			802.576	C47 H81 O7 N1 P1	20.8283	5.22604e+07	7.51988e+07	6.26748e+07	3.68766e+07	7.04239e+07	5.85177e+07	4.8403e+07	7.35785e+07	5.75085e+07	6.2882e+07	8.4582e+07	7.16224e+07	4.33052e+07	61856826	4.82748e+07	7.21801e+07	4.77134e+07	4.63526e+07	5.25012e+07	4.12156e+07	4.11654e+07	4.0971e+07	9.83343e+07	6.12987e+07	3.28592e+07	5.02176e+07	4.17561e+07	4.931e+07	3.45581e+07	5.87103e+07	6.06805e+07	9.79783e+07	2.01852e+07	5.55354e+07	3.15473e+07	5.44965e+07	5.68897e+07
POS386	Cer(m20:1_18:1)+H	Cer(m20:1_18:1)	Cer(m38:2)+H	Cer	(m20:1_18:1)	(m20:1)	(18:1)			576.571	C38 H74 O2 N1	20.5385	2.01044e+08	1.50882e+08	1.58258e+08	3.46413e+08	2.24939e+08	1.84139e+08	2.22199e+08	1.96278e+08	2.20404e+08	241548130	1.82811e+08	1.92858e+08	215871296	225573217	1.79623e+08	105500379	1.34404e+08	1.89852e+08	235885446	2.07386e+08	1.43018e+08	1.46718e+08	1.29015e+08	1.1806e+08	1.32251e+08	1.15113e+08	2.29352e+08	2.60358e+08	1.43889e+08	2.10321e+08	1.3196e+08	2.00014e+08	8.15596e+07	1.44075e+08	1.84879e+08	1.07294e+08	1.48584e+08
POS1655	DG(18:3_18:2)+NH4	DG(18:3_18:2)	DG(36:5)+NH4	DG	(18:3_18:2)	(18:3)	(18:2)			632.525	C39 H70 O5 N1	18.4134	2.74103e+08	1.86347e+08	2.10348e+08	1122824644	3.50809e+08	2.40919e+08	2.44891e+08	7.73675e+08	2.60781e+08	4.37815e+08	4.30421e+08	4.66328e+08	1.22907e+08	2.6142e+08	2.45078e+08	1.35997e+08	1.7454e+08	1.19165e+08	396618431	2.35216e+08	158528698	3.35499e+08	1.2957e+08	3.41152e+08	3.28296e+08	1.77038e+08	5.7862e+08	3.91683e+08	2.45077e+08	3.62858e+08	8.94961e+07	1.49141e+08	4.75563e+07	6.802e+08	3.5767e+08	2.15528e+08	6.85222e+07
neg2879	Hex3Cer(d40:3)-H	Hex3Cer(d40:3)	Hex3Cer(d40:3)-H	Hex3Cer	(d40:3)	(d40:3)				1102.73	C58 H104 O18 N1	20.737	781358	557191	283626	147986	641540	216087	528704	448762	348023	180844	582457	283522	679643	850987	528964	847394	426794	250304	514133	669325	204602	754349	590782	534433	594258	1.01674e+06	505304	268224	650203	261696	827017	715568	569512	467381	699743	234678	454156
neg2468	Hex1Cer(t40:1)+HCOO	Hex1Cer(t40:1)	Hex1Cer(t40:1)+HCOO	Hex1Cer	(t40:1)	(t40:1)				844.652	C47 H90 O11 N1	20.9681	1044643585	1434835715	1033241969	9.77942e+08	1548013910	1455645334	1004622789	1533714325	1104838232	1044146320	1221671947	1480078649	9.60324e+08	1366172596	9.40611e+08	1593079659	1037511559	1200853675	1343803938	875041540	1318410075	1555331282	1455139060	9.86258e+08	1224025312	1736514125	1016457834	1280601764	1708949664	1337916799	2076869044	1489387327	6.36965e+08	2518405075	1149967347	1861005155	2214712237
neg2302	Hex1Cer(d44:1)+HCOO	Hex1Cer(d44:1)	Hex1Cer(d44:1)+HCOO	Hex1Cer	(d44:1)	(d44:1)				884.72	C51 H98 O10 N1	22.5619	8.45791e+06	1.14841e+07	8.75877e+06	5.75215e+06	1.25089e+07	8.04546e+06	1.09827e+07	9.49401e+06	9.66813e+06	7.23694e+06	9.12932e+06	1.14585e+07	8.17464e+06	1.40809e+07	5.6138e+06	8.11352e+06	7.06731e+06	8.68563e+06	1.06385e+07	8.31669e+06	8.96949e+06	9.01604e+06	7.93172e+06	7.41851e+06	1.36356e+07	6.50917e+06	7.57297e+06	8.08161e+06	5.50055e+06	8.64559e+06	1.6845e+07	9.35121e+06	5.69551e+06	9.73372e+06	1.0019e+07	7.89924e+06	1.31052e+07
neg2776	Hex2Cer(t34:5)+HCOO	Hex2Cer(t34:5)	Hex2Cer(t34:5)+HCOO	Hex2Cer	(t34:5)	(t34:5)				914.548	C47 H80 O16 N1	20.1272	2.25533e+07	2.1494e+07	2.43469e+07	1.93512e+07	2.18323e+07	2.05741e+07	2.10715e+07	1.80301e+07	2.20996e+07	2.10729e+07	2.20244e+07	1.90113e+07	2.25368e+07	2.15236e+07	2.24448e+07	2.07431e+07	2.51003e+07	2.32601e+07	2.18009e+07	2.19635e+07	2.02397e+07	2.39832e+07	2.45231e+07	2.33633e+07	2.22604e+07	2.51082e+07	2.1861e+07	2.18307e+07	2.29078e+07	2.14537e+07	2.67337e+07	2.1748e+07	2.81764e+07	2.42568e+07	2.52075e+07	2.52025e+07	22544150
POS7474	TG(48:11)+NH4	TG(48:11)	TG(48:11)+NH4	TG	(48:11)	(48:11)				802.598	C51 H80 O6 N1	14.745	1.48211e+06	1.10526e+06	1.4406e+06	1.59912e+06	1.19078e+06	1.02773e+06	1.67838e+06	1.15379e+06	1.12041e+06	1.20816e+06	935403	1.15569e+06	1.1934e+06	1.5339e+06	1.12185e+06	1.04748e+06	1.17832e+06	829367	1.19777e+06	1.59235e+06	772390	1.38676e+06	1.4514e+06	1.15866e+06	1.19163e+06	1.13748e+06	1.2965e+06	1.89744e+06	1.55155e+06	1.01383e+06	4.93621e+06	2.12652e+06	1.19095e+06	3.04626e+06	1.73573e+06	1.66867e+06	2.50651e+06
neg6136	PS(40:7e)-H	PS(40:7e)	PS(40:7e)-H	PS	(40:7e)	(40:7e)				818.534	C46 H77 O9 N1 P1	20.4514	1.63287e+08	4.57604e+08	5.75561e+08	3.60048e+08	4.4971e+08	3.10016e+08	4.51551e+08	4.11718e+08	4.79744e+08	4.20961e+08	5.05854e+08	5.67849e+08	3.95355e+08	3.47386e+08	321884422	4.63594e+08	3.74069e+08	5.14215e+08	4.19192e+08	3.89322e+08	3.85559e+08	2.77761e+08	4.00882e+08	4.47122e+08	3.49048e+08	2.67936e+08	2.5189e+08	3.26686e+08	2.42695e+08	3.10776e+08	3.96599e+08	5.31878e+08	2.57167e+08	4.6234e+08	3.85433e+08	4.291e+08	4.93124e+08
neg4364	PC(18:2_18:2)+HCOO	PC(18:2_18:2)	PC(36:4)+HCOO	PC	(18:2_18:2)	(18:2)	(18:2)			826.56	C45 H81 O10 N1 P1	18.95	8270748006	13247642649	11812314597	11562341121	13270117451	14752745813	13224944051	16435221461	13291524917	13804868600	12131943563	15993133579	11723755767	15005096143	9950821552	12781625236	11726302190	12540834881	14609390802	12572449900	14290193707	9676834863	8906315488	11326175119	12750355358	10316305352	12853636286	11639954070	13788298128	16719715243	10467375820	9542762751	4945035474	9647367005	11067793410	11260917457	10009506074
POS841	DG(4:0_18:4)+NH4	DG(4:0_18:4)	DG(22:4)+NH4	DG	(4:0_18:4)	(4:0)	(18:4)			438.321	C25 H44 O5 N1	1.58642	3.95202e+06	2.08003e+06	5.27495e+06	3.93964e+06	3.73001e+06	2.63398e+06	2.35633e+06	7.5335e+06	2.35446e+06	5.77042e+06	6.23414e+06	4.85605e+06	4.32585e+06	5.49878e+06	3.84802e+06	7.83129e+06	79851.1	2.39351e+06	2.66172e+06	7.7776e+06	4.61959e+06	6.97188e+06	3.59221e+06	2.62913e+06	7.74817e+06	6.60295e+06	5.96655e+06	2.36874e+06	8.72521e+06	3.05399e+06	5.01429e+06	7.97102e+06	5.05072e+06	4.32836e+06	5.42915e+06	6.98931e+06	1.04057e+07
neg685	Cer(d18:2_24:1)+HCOO	Cer(d18:2_24:1)	Cer(d42:3)+HCOO	Cer	(d18:2_24:1)	(d18:2)	(24:1)			690.604	C43 H80 O5 N1	21.3175	1128009175	1001153231	9.06013e+08	1053086388	824207123	9.07895e+08	1025145427	1009128691	796287797	1162910864	8.85735e+08	1145715140	6.56124e+08	1013228943	1110445278	6.56487e+08	4.53315e+08	7.76994e+08	875895125	1016096938	9.79218e+08	9.57878e+08	7.12122e+08	6.5568e+08	1107329969	6.83289e+08	1063795075	1235340294	9.67424e+08	1128166595	7.80703e+08	1108430141	2.97747e+08	9.11699e+08	5.79322e+08	6.42951e+08	7.46398e+08
POS8949	TG(61:8e)+Na	TG(61:8e)	TG(61:8e)+Na	TG	(61:8e)	(61:8e)				981.825	C64 H110 O5 Na1	24.488	1.59466e+07	1.77678e+07	2.1507e+07	5.9665e+07	2.24767e+07	3.32419e+07	3.63613e+07	2.91723e+07	3.52074e+07	3.85747e+07	3.46826e+07	4.09226e+07	2.79285e+07	2.92295e+07	2.56752e+07	1.51043e+07	2.84642e+07	1.90502e+07	4.22755e+07	3.06489e+07	2.76181e+07	2.00301e+07	2.79152e+07	3.35301e+07	2.76935e+07	4.15932e+07	5.09306e+07	3.60296e+07	1.61962e+07	3.45029e+07	1.80633e+07	1.64727e+07	1.73171e+07	1.42595e+07	3.92092e+07	1.4408e+07	1.5605e+07
POS2823	PC(8:1e_8:0)+H	PC(8:1e_8:0)	PC(16:1e)+H	PC	(8:1e_8:0)	(8:1e)	(8:0)			494.324	C24 H49 O7 N1 P1	3.17354	9.2833e+06	8.77235e+06	8.88919e+06	7.93767e+06	6.77799e+06	6.13488e+06	1.24866e+06	3.24992e+06	1.28107e+07	1.04154e+07	1.64035e+07	1.57187e+07	1.14646e+07	2.26297e+06	7.02918e+06	5.38067e+06	2.70194e+06	9.01339e+06	17042700	1.23241e+07	6.79932e+06	1.63697e+07	1.68842e+07	7.99425e+06	1.0894e+07	1.08468e+07	9.3234e+06	1.68587e+07	9.13391e+06	8.90157e+06	3.07953e+07	3.39456e+07	2.03134e+07	2.35728e+07	1.39122e+07	1.62638e+07	3.56156e+07
neg2897	Hex3Cer(d42:3)+HCOO	Hex3Cer(d42:3)	Hex3Cer(d42:3)+HCOO	Hex3Cer	(d42:3)	(d42:3)				1176.76	C61 H110 O20 N1	20.4128	2.18261e+07	2.15889e+07	1.87929e+07	1.46687e+07	2.01559e+07	2.04323e+07	2.12282e+07	2.51141e+07	1.42084e+07	1.59535e+07	1.95636e+07	1.26467e+07	1.88482e+07	2.63573e+07	2.48926e+07	3.99352e+07	1.84708e+07	2.07911e+07	1.90038e+07	1.94732e+07	2.4413e+07	2.26093e+07	2.57733e+07	2.11543e+07	2.50236e+07	2.48534e+07	1.25189e+07	2.2121e+07	2.44146e+07	1.98397e+07	3.61805e+07	4.12801e+07	1.5919e+07	2.32572e+07	2.10648e+07	2.70386e+07	2.5974e+07
POS8083	TG(18:0_18:0_18:0)+NH4	TG(18:0_18:0_18:0)	TG(54:0)+NH4	TG	(18:0_18:0_18:0)	(18:0)	(18:0)	(18:0)		908.864	C57 H114 O6 N1	24.649	122245466	986449389	2.35393e+08	2140786971	4.71606e+08	3314301996	1556415083	1488882239	2106185966	1069961199	9.53762e+08	1680663829	1306910371	2173690629	9.50309e+08	1.07256e+08	3.79252e+08	6.51397e+08	1276373516	1697475262	8.46821e+08	3.61007e+08	5.96934e+08	3.18375e+08	4.73177e+08	7.25608e+08	1535848309	865659075	2.68433e+08	1251315232	1.60849e+08	2.71094e+08	8.77301e+08	1.91152e+08	1610834362	4.27379e+08	1239005382
POS8396	TG(20:0_16:0_20:0)+NH4	TG(20:0_16:0_20:0)	TG(56:0)+NH4	TG	(20:0_16:0_20:0)	(20:0)	(16:0)	(20:0)		936.895	C59 H118 O6 N1	24.9651	5.33775e+07	279704308	8.71443e+07	8.75661e+08	1.6625e+08	5.99543e+08	6.26083e+08	4.53676e+08	5.92268e+08	3.94754e+08	3.73537e+08	6.91504e+08	364746194	4.00679e+08	217876957	5.11845e+07	1.48476e+08	1.88929e+08	4.06734e+08	3.95436e+08	2.50527e+08	1.40122e+08	2.08929e+08	1.74042e+08	2.11854e+08	2.41902e+08	585752748	3.14137e+08	8.51598e+07	3.83259e+08	8.40551e+07	1.23507e+08	1.1547e+08	8.15241e+07	6.62759e+08	1.40666e+08	1.3397e+08
POS8707	TG(18:0_18:0_22:6)+H	TG(18:0_18:0_22:6)	TG(58:6)+H	TG	(18:0_18:0_22:6)	(18:0)	(18:0)	(22:6)		935.806	C61 H107 O6	24.127	788649875	5.15573e+08	8.38103e+08	5.29695e+08	5.51532e+08	4.05836e+08	2.84585e+08	3.48565e+08	4.11981e+08	5.51688e+08	5.02337e+08	4.17466e+08	3.28126e+08	5.60335e+08	6.12735e+08	6.08921e+08	6.56567e+08	3.93534e+08	3.7301e+08	4.42972e+08	5.05113e+08	6.82987e+08	5.00734e+08	7.66975e+08	5.88625e+08	8.58084e+08	5.86858e+08	6.78588e+08	4.98319e+08	4.6765e+08	5.15332e+08	4.76042e+08	3.3595e+08	4.38712e+08	4.42083e+08	3.5129e+08	4.60896e+08
POS7661	TG(16:1_16:1_18:1)+NH4	TG(16:1_16:1_18:1)	TG(50:3)+NH4	TG	(16:1_16:1_18:1)	(16:1)	(16:1)	(18:1)		846.755	C53 H100 O6 N1	24.3452	4.49821e+07	6.89861e+07	9.63302e+07	1.68855e+08	7.6086e+07	7.06729e+07	1.72166e+08	144465004	9.2225e+07	7.18022e+07	9.53275e+07	51486297	5.9768e+07	7.10007e+07	8.56867e+07	27563028	3.75855e+07	4.5011e+07	137623232	1.01897e+08	1.36016e+08	1.46612e+08	5.11648e+07	2.02431e+07	5.91745e+07	3.66754e+07	2.20683e+08	1.2548e+08	6.15912e+07	1.77485e+08	4.60511e+07	32834690	2.6904e+07	4.23246e+07	5.26872e+07	5.73511e+07	3.95226e+07
neg2887	Hex3Cer(d42:1)+HCOO	Hex3Cer(d42:1)	Hex3Cer(d42:1)+HCOO	Hex3Cer	(d42:1)	(d42:1)				1180.79	C61 H114 O20 N1	21.6161	2.24063e+07	3.10671e+07	1.62549e+07	1.72683e+07	4.69037e+07	2.70665e+07	2.88065e+07	2.49316e+07	2.68952e+07	2.16496e+07	3.06888e+07	2.26416e+07	2.88906e+07	3.27833e+07	2.28377e+07	5.00219e+07	1.97754e+07	2.93329e+07	2.82522e+07	2.20105e+07	2.93382e+07	3.06527e+07	2.97911e+07	3.18336e+07	3.00638e+07	2.17478e+07	1.60495e+07	2.78203e+07	3.20325e+07	3.05147e+07	5.3427e+07	5.98307e+07	2.41256e+07	2.627e+07	3.73682e+07	2.59835e+07	38261533
neg5768	PI(35:2e)-H	PI(35:2e)	PI(35:2e)-H	PI	(35:2e)	(35:2e)				833.555	C44 H82 O12 N0 P1	18.668	2.04581e+06	1.71175e+06	892485	4.62693e+06	1.09863e+06	2.34267e+06	3.46054e+06	3.0704e+06	4.0736e+06	5.23826e+06	1.21029e+06	6.36344e+06	444148	2.68483e+06	2.05062e+06	1.96878e+06	2.57812e+06	1.38327e+06	7.09087e+06	3.32838e+06	5.37939e+06	886554	3.82909e+06	2.43489e+06	1.44182e+06	3.52536e+06	2.93776e+06	3.41263e+06	4.047e+06	8.06729e+06	4.14803e+07	6.07734e+06	1.58285e+07	2.16119e+07	7.93419e+06	1.27609e+07	3.36694e+07
neg2368	Hex1Cer(m41:1)+HCOO	Hex1Cer(m41:1)	Hex1Cer(m41:1)+HCOO	Hex1Cer	(m41:1)	(m41:1)				826.678	C48 H92 O9 N1	21.7971	4.73673e+07	5.08663e+07	3.56949e+07	3.86205e+07	4.45824e+07	6.45362e+07	5.0361e+07	7.61062e+07	6.22664e+07	4.63839e+07	8.33434e+07	8.81783e+07	5.62646e+07	6.09506e+07	4.15255e+07	3.12376e+07	1.1208e+08	5.31173e+07	1.06977e+08	4.75856e+07	3.97986e+07	8.75291e+07	8.77633e+07	6.2249e+07	4.51493e+07	4.24286e+07	4.3199e+07	4.93781e+07	3.40033e+07	1.01815e+08	8.88121e+07	8.04257e+07	7.1439e+07	1.09762e+08	7.30942e+07	7.25675e+07	8.20338e+07
POS719	DG(15:0)+Na	DG(15:0)	DG(15:0)+Na	DG	(15:0)	(15:0)				353.23	C18 H34 O5 Na1	2.18637	1.69772e+07	1.69391e+07	1.82387e+07	1.86569e+07	2.52685e+07	1.83082e+07	2.48496e+07	2.87771e+07	1.65946e+07	1.21616e+07	2.87301e+07	1.51073e+07	1.28704e+07	2.79305e+07	2.77899e+07	1.52442e+07	1.10108e+07	1.18927e+07	1.43637e+07	1.68641e+07	1.18822e+07	1.33578e+07	1.28174e+07	1.48524e+07	1.29435e+07	1.48516e+07	1.30097e+07	1.25381e+07	1.27936e+07	1.27145e+07	1.09397e+07	1.20549e+07	7.87951e+06	1.01562e+07	1.87227e+07	2.42051e+07	1.25093e+07
POS4637	PE(10:0e_6:0)+H	PE(10:0e_6:0)	PE(16:0e)+H	PE	(10:0e_6:0)	(10:0e)	(6:0)			454.293	C21 H45 O7 N1 P1	3.92038	4.31369e+07	7.25364e+07	4.63212e+07	3.80893e+07	1.26237e+08	3.40197e+07	6.93486e+07	2.13869e+08	181517860	5.60868e+07	1.86754e+08	1.58654e+08	1.52164e+08	2.26869e+08	8.47458e+07	6.95592e+07	6.59279e+07	1.0464e+08	1.60058e+08	6.74256e+07	5.71684e+07	1.01214e+08	8.59342e+07	1.01773e+08	6.77763e+07	1.09623e+08	7.24792e+07	93797316	6.68648e+07	1.19323e+08	1.83029e+08	2.81186e+08	1.56912e+08	1.57487e+08	8.54056e+07	1.25545e+08	1.92509e+08
neg4682	PC(16:1e_22:6)+HCOO	PC(16:1e_22:6)	PC(38:7e)+HCOO	PC	(16:1e_22:6)	(16:1e)	(22:6)			834.565	C47 H81 O9 N1 P1	19.0322	3.59307e+07	7.06137e+07	6.82581e+07	4.55102e+07	5.86028e+07	5.94341e+07	7.42216e+07	5.72509e+07	6.86987e+07	6.07755e+07	6.65968e+07	7.97895e+07	4.66226e+07	5.84623e+07	4.00351e+07	5.01329e+07	6.46177e+07	4.04598e+07	4.76577e+07	5.2843e+07	5.59936e+07	4.33721e+07	5.0964e+07	6.16314e+07	3.98566e+07	5.01018e+07	3.9094e+07	5.20981e+07	5.49178e+07	5.31378e+07	8.52318e+07	7.58188e+07	3.99653e+07	8.56092e+07	4.92195e+07	6.22189e+07	1.02829e+08
POS1718	DG(38:3)+H	DG(38:3)	DG(38:3)+H	DG	(38:3)	(38:3)				647.561	C41 H75 O5	21.58	5.52028e+07	6.85745e+07	5.75556e+07	1.81071e+08	8.06707e+07	1.19772e+08	5.72447e+07	9.76628e+07	7.68169e+07	7.09383e+07	7.06698e+07	8.90285e+07	7.74209e+07	7.44038e+07	7.05252e+07	6.43044e+07	4.66806e+07	5.74779e+07	8.80573e+07	9.48018e+07	8.02415e+07	6.72311e+07	8.59814e+07	5.09404e+07	6.43222e+07	4.98771e+07	6.5416e+07	5.94638e+07	7.30951e+07	6.08283e+07	3.72119e+07	5.0072e+07	1.01856e+08	3.47266e+07	5.39855e+07	6.14701e+07	5.24829e+07
POS459	Cer(m19:0_24:1)+H	Cer(m19:0_24:1)	Cer(m43:1)+H	Cer	(m19:0_24:1)	(m19:0)	(24:1)			648.665	C43 H86 O2 N1	21.8295	4.51677e+07	5.30419e+07	2.52639e+07	8.46847e+07	2.22372e+07	6.48011e+07	7.76913e+07	4.98537e+07	4.50527e+07	116249399	7.33951e+07	1.032e+08	4.46216e+07	6.17138e+07	2.69201e+07	2.88376e+07	7.53943e+07	8.32011e+07	3.57727e+07	7.39873e+07	7.46263e+07	8.09394e+07	3.30149e+07	2.48324e+07	7.62966e+07	3.11611e+07	2.29795e+07	1.07295e+08	5.96635e+07	7.45547e+07	3.09108e+07	5.39643e+07	1.25145e+07	6.99873e+07	4.93906e+07	39479071	6.04359e+07
neg5522	PE(18:1e_22:6)-H	PE(18:1e_22:6)	PE(40:7e)-H	PE	(18:1e_22:6)	(18:1e)	(22:6)			774.544	C45 H77 O7 N1 P1	20.2636	5.18857e+08	1075309005	1088949010	735777172	1014401518	6.00983e+08	7.66757e+08	9.88917e+08	1057300900	7.69498e+08	1039641130	1028252636	5.59351e+08	752655555	5.38207e+08	7.49462e+08	5.38085e+08	7.9312e+08	6.84124e+08	5.73938e+08	6.07877e+08	5.52644e+08	1000004294	722599124	413348813	5.63914e+08	4.5567e+08	6.87658e+08	425406579	6.15693e+08	8.11519e+08	1153345867	3.01284e+08	7.58747e+08	4.85397e+08	6.52465e+08	8.10538e+08
neg5212	PE(18:1e_16:0)-H	PE(18:1e_16:0)	PE(34:1e)-H	PE	(18:1e_16:0)	(18:1e)	(16:0)			702.544	C39 H77 O7 N1 P1	20.3044	1.62102e+07	3.46501e+07	2.72094e+07	2.14592e+07	1.54715e+07	2.03333e+07	2.32444e+07	2.68345e+07	3.21508e+07	2.44718e+07	2.74937e+07	6.17726e+07	1.99965e+07	2.01209e+07	3.95588e+07	1.64972e+07	1.64613e+07	3.50285e+07	3.07571e+07	4.39214e+07	1.99357e+07	3.95065e+07	3.64037e+07	2.23266e+07	1.61661e+07	1.43909e+07	2.38656e+07	1.88676e+07	1.01141e+07	2.33298e+07	3.83105e+07	4.35528e+07	1.21179e+07	2.27989e+07	1.98457e+07	3.14667e+07	3.31781e+07
POS3428	PC(23:1_11:2)+H	PC(23:1_11:2)	PC(34:3)+H	PC	(23:1_11:2)	(23:1)	(11:2)			756.554	C42 H79 O8 N1 P1	17.4462	13466520037	14682444339	19154927988	38899897390	9552572774	20071770675	21677948913	27091865151	23907666729	28323329426	19346019041	21016290382	30150369648	10495182178	9305193418	13531806228	13120871115	23353937079	24986460733	54614836677	13586404236	31016139706	7989024371	11972628379	49148937918	19187243628	14447556616	19164174984	11608543887	15316023008	23310848574	7446548290	9231601390	24118836826	44412982393	28220236413	9861262487
POS520	CerG3GNAc1(d42:1)+H	CerG3GNAc1(d42:1)	CerG3GNAc1(d42:1)+H	CerG3GNAc1	(d42:1)	(d42:1)				1339.88	C68 H127 O23 N2	19.975	1.35975e+07	1.40064e+07	1.18369e+07	7.14338e+06	1.51173e+07	1.11839e+07	1.49721e+07	1.2616e+07	8.20188e+06	1.2105e+07	1.44949e+07	8.89619e+06	1.07161e+07	1.95854e+07	1.2655e+07	2.79413e+07	6.31692e+06	1.23997e+07	1.21801e+07	1.34452e+07	1.32362e+07	1.47304e+07	1.30454e+07	1.15604e+07	1.70638e+07	1.37843e+07	7.11862e+06	1.01668e+07	1.13184e+07	7.67575e+06	2.46205e+07	2.2932e+07	8.87036e+06	1.09123e+07	1.32425e+07	1.3833e+07	2.05749e+07
POS468	Cer(m21:0_23:2)+H	Cer(m21:0_23:2)	Cer(m44:2)+H	Cer	(m21:0_23:2)	(m21:0)	(23:2)			660.665	C44 H86 O2 N1	21.6514	9.02263e+06	4.58338e+06	5.97314e+06	1.73893e+07	7.61713e+06	7.81484e+06	1.45082e+07	1.17759e+07	6.32886e+06	2.06298e+07	1.00382e+07	9.69064e+06	3.85949e+06	1.39305e+07	5.77949e+06	3.97163e+06	6.45054e+06	4.27049e+06	4.17145e+06	1.18337e+07	1.1964e+07	7.82385e+06	1.38965e+06	3.20828e+06	9.15714e+06	2.88547e+06	8.92728e+06	1.48149e+07	2.92531e+06	7.09469e+06	4.73749e+06	3.37353e+06	680473	4.24167e+06	4.67648e+06	1.75057e+06	3.0616e+06
neg714	Cer(d19:1_24:1)+HCOO	Cer(d19:1_24:1)	Cer(d43:2)+HCOO	Cer	(d19:1_24:1)	(d19:1)	(24:1)			706.635	C44 H84 O5 N1	21.8234	3.33671e+08	2.99442e+08	2.35875e+08	2.54229e+08	1.29021e+08	1.6029e+08	4.144e+08	1.58161e+08	158250887	3.96188e+08	2.81406e+08	4.191e+08	1.96655e+08	3.34981e+08	1.80092e+08	1.57634e+08	1.19448e+08	2.99606e+08	1.48029e+08	3.51562e+08	405738834	3.84146e+08	1.50483e+08	1.78364e+08	2.93599e+08	2.01066e+08	160443889	2.07429e+08	1.75482e+08	369289430	8.08634e+07	3.07842e+08	6.88483e+07	1.85338e+08	1.50489e+08	2.21083e+08	3.8022e+08
POS9014	TG(18:1_20:4_24:0)+H	TG(18:1_20:4_24:0)	TG(62:5)+H	TG	(18:1_20:4_24:0)	(18:1)	(20:4)	(24:0)		993.884	C65 H117 O6	24.814	1.91917e+08	2.30831e+08	2.8082e+08	1685137986	3.51481e+08	3.89325e+08	5.35236e+08	4.10239e+08	4.90602e+08	5.34602e+08	5.25173e+08	7.0107e+08	3.79701e+08	5.43834e+08	3.03924e+08	169076900	3.22482e+08	2.04895e+08	4.84227e+08	4.14177e+08	3.41197e+08	2.57832e+08	3.33636e+08	431611688	3.66589e+08	4.93121e+08	6.89348e+08	4.73447e+08	2.4982e+08	4.13385e+08	2.19472e+08	203080265	1.49118e+08	1.74894e+08	6.9858e+08	1.55015e+08	1.6073e+08
neg1552	CerP(t42:4)+HCOO	CerP(t42:4)	CerP(t42:4)+HCOO	CerP	(t42:4)	(t42:4)				784.55	C43 H79 O9 N1 P1	18.6484	5.02525e+06	1.5595e+07	1.47318e+07	1.50151e+07	7.21705e+06	8.76565e+06	9.16454e+06	2.22131e+07	2.28797e+07	1.0071e+07	1.69939e+07	1.01878e+07	7.98433e+06	1.17068e+07	9.54635e+06	2.04981e+07	7.76242e+06	2.30158e+07	1.50387e+07	1.18674e+07	8.93192e+06	1.5748e+07	1.2052e+07	1.28956e+07	1.43719e+07	1.17014e+07	8.72353e+06	1.49738e+07	1.06528e+07	8.56074e+06	4.89594e+07	2.30393e+07	6.92538e+06	1.41929e+07	1.16103e+07	1.04117e+07	4.47092e+07
POS3682	PC(22:1_14:3)+H	PC(22:1_14:3)	PC(36:4)+H	PC	(22:1_14:3)	(22:1)	(14:3)			782.569	C44 H81 O8 N1 P1	17.8479	98516658869	117000000000	115000000000	109000000000	117000000000	126000000000	117000000000	123000000000	120000000000	119000000000	116000000000	128000000000	119000000000	133000000000	113000000000	125000000000	125000000000	121000000000	130000000000	120000000000	131000000000	109000000000	110000000000	122000000000	127000000000	114000000000	121000000000	120000000000	126000000000	136000000000	117000000000	112000000000	88446416723	113000000000	126000000000	125000000000	117000000000
neg510	Cer(d20:0_18:0)+HCOO	Cer(d20:0_18:0)	Cer(d38:0)+HCOO	Cer	(d20:0_18:0)	(d20:0)	(18:0)			640.589	C39 H78 O5 N1	20.9948	4.24801e+07	3.75447e+07	3.33941e+07	5.08767e+07	5.11043e+07	3.84523e+07	5.36211e+07	4.09492e+07	4.01359e+07	5.96292e+07	4.45421e+07	4.749e+07	3.83159e+07	4.66367e+07	3.99241e+07	2.53777e+07	31081134	4.86745e+07	4.47899e+07	4.26497e+07	4.25431e+07	3.55212e+07	3.0529e+07	2.65349e+07	3.55993e+07	3.04956e+07	4.79261e+07	5.37799e+07	4.00474e+07	5.30666e+07	3.29232e+07	5.03361e+07	2.01317e+07	2.73289e+07	4.76057e+07	2.72003e+07	4.0384e+07
POS4217	PC(40:6)+H	PC(40:6)	PC(40:6)+H	PC	(40:6)	(40:6)				834.601	C48 H85 O8 N1 P1	19.1434	2954460750	3124096950	3553777552	2105238270	1928651166	3481111610	2225845652	2365609732	2388226888	2311229549	2399018267	2227138132	3753300148	2158291026	3429300984	1810255626	3618165317	3638390408	4356246431	3688543462	3118802161	3053367213	3094796354	2586721311	2839604129	3283842199	4956389528	2548797432	3195145685	2581284529	2664086693	1970851751	3773109612	2331560882	2710667470	3270832391	2335861618
neg5012	PC(20:2e_22:6)+HCOO	PC(20:2e_22:6)	PC(42:8e)+HCOO	PC	(20:2e_22:6)	(20:2e)	(22:6)			888.612	C51 H87 O9 N1 P1	19.5798	1.78901e+07	1.34788e+07	1.43785e+07	1.7914e+07	9.59665e+06	1.49269e+07	1.08781e+07	1.55046e+07	1.32432e+07	1.14877e+07	1.54033e+07	1.17982e+07	9.55131e+06	1.72694e+07	1.69381e+07	2.03625e+07	1.37166e+07	8.49433e+06	1.10077e+07	1.17224e+07	1.32751e+07	1.70166e+07	1.52725e+07	6.01404e+06	1.32271e+07	1.50765e+07	1.7371e+07	1.83934e+07	9.71523e+06	1.15282e+07	1.51492e+07	1.33323e+07	6.84387e+06	1.58808e+07	8.27779e+06	1.19173e+07	7.87576e+06
POS5175	PE(18:0p_22:4)+H	PE(18:0p_22:4)	PE(40:4p)+H	PE	(18:0p_22:4)	(18:0p)	(22:4)			780.59	C45 H83 O7 N1 P1	20.0041	1.27738e+08	1.54732e+08	2.01299e+08	1.50762e+08	3.09135e+08	1.19726e+08	1.98183e+08	1.57147e+08	1.77068e+08	3.70313e+07	2.39603e+08	2.34554e+08	164868630	2.31042e+08	1.41028e+08	2.11909e+08	6.60537e+07	2.08368e+08	1.99247e+08	1.52625e+08	119180779	1.43214e+08	157629270	1.5094e+08	1.54533e+08	9.43529e+07	1.36458e+08	1.44184e+08	1.1699e+08	1.33176e+08	3.76532e+08	4.89852e+08	2.34865e+08	1.61953e+08	410654223	3.4527e+08	2.27064e+08
neg4748	PC(16:0e_24:0)+HCOO	PC(16:0e_24:0)	PC(40:0e)+HCOO	PC	(16:0e_24:0)	(16:0e)	(24:0)			876.706	C49 H99 O9 N1 P1	21.7005	8.16098e+06	1.16882e+07	7.69651e+06	6.77384e+06	2.1271e+07	1.13151e+07	7.79803e+06	9.00581e+06	9.87256e+06	7.42743e+06	1.05903e+07	8.16492e+06	7.6424e+06	1.58635e+07	6.3169e+06	1.20779e+07	6.47097e+06	1.04977e+07	1.15432e+07	7.13142e+06	7.81947e+06	9.99745e+06	7.75503e+06	9.69824e+06	1.47826e+07	8.61874e+06	6.95298e+06	1.06563e+07	7.46694e+06	6.47146e+06	2.3551e+07	9.14096e+06	7.3089e+06	1.16982e+07	1.14676e+07	7.88434e+06	1.00826e+07
neg5869	PI(39:2e)-H	PI(39:2e)	PI(39:2e)-H	PI	(39:2e)	(39:2e)				889.618	C48 H90 O12 N0 P1	19.4939	9.89719e+06	7.11979e+06	7.88982e+06	8.84441e+06	5.39529e+06	8.7171e+06	6.42824e+06	7.82933e+06	7.94213e+06	6.49512e+06	8.27714e+06	5.71579e+06	5.35816e+06	9.39242e+06	9.22824e+06	1.12659e+07	7.23097e+06	4.81016e+06	6.03806e+06	6.12265e+06	7.38872e+06	8.95387e+06	8.90589e+06	2.95764e+06	7.41727e+06	9.13677e+06	1.04743e+07	1.09652e+07	5.59803e+06	6.19463e+06	9.25736e+06	6.67845e+06	3.87121e+06	9.06406e+06	4.27965e+06	6.59719e+06	4.7579e+06
POS6197	SM(d42:7)+H	SM(d42:7)	SM(d42:7)+H	SM	(d42:7)	(d42:7)				803.606	C47 H84 O6 N2 P1	15.136	574539	210266	260297	271853	469547	182961	341407	471106	287891	200364	469934	269709	245185	422067	174836	95212.3	183498	147297	317695	495583	198459	556275	508934	273879	305877	201264	234175	450376	534831	169837	1.44064e+06	753120	201677	655689	306099	450798	331515
POS656	ChE(20:4)+H	ChE(20:4)	ChE(20:4)+H	ChE	(20:4)	(20:4)				673.592	C47 H77 O2	24.0185	8.85591e+08	8.07072e+08	864964298	3.69742e+08	8.23571e+08	7.04943e+08	5.3799e+08	5.69003e+08	5.55447e+08	6.66785e+08	7.15402e+08	6.10185e+08	6.13654e+08	6.02275e+08	5.85105e+08	1155652368	6.98047e+08	7.0754e+08	5.48309e+08	540649424	5.8557e+08	7.4314e+08	6.13572e+08	6.60705e+08	7.31045e+08	7.08385e+08	4.55747e+08	4.80803e+08	6.43419e+08	4.09115e+08	8.4484e+08	7.5639e+08	4.86651e+08	7.62127e+08	405132665	6.07837e+08	7.39328e+08
POS8611	TG(18:0_17:1_22:6)+NH4	TG(18:0_17:1_22:6)	TG(57:7)+NH4	TG	(18:0_17:1_22:6)	(18:0)	(17:1)	(22:6)		936.801	C60 H106 O6 N1	23.981	5.09794e+08	302306473	5.2461e+08	2.78243e+08	3.93798e+08	2.30084e+08	1.6749e+08	183496344	2.18247e+08	3.96178e+08	3.9401e+08	2.09572e+08	1.73937e+08	321234734	4.08311e+08	3.72685e+08	3.99656e+08	2.21258e+08	166888609	2.21788e+08	3.35259e+08	4.07979e+08	2.97947e+08	4.68595e+08	3.50584e+08	5.25079e+08	3.39385e+08	320315887	3.07007e+08	310867494	3.14838e+08	2.86055e+08	2.08547e+08	2.52224e+08	2.44795e+08	2.10187e+08	2.7417e+08
POS8020	TG(17:0_18:1_18:1)+NH4	TG(17:0_18:1_18:1)	TG(53:2)+NH4	TG	(17:0_18:1_18:1)	(17:0)	(18:1)	(18:1)		890.817	C56 H108 O6 N1	23.7953	11538293278	21680954422	14930450807	34095482504	17804521520	16731905526	33889396681	19573632863	18725613068	24729109019	25207121140	26867138866	14992212898	25776344419	16731268063	6722203080	6155249232	9190807807	17262939532	25118718873	20909881404	19833913921	20492305845	18945631633	18310170797	15568949140	27182333963	23989400266	19437739801	32818560492	7012918937	23810616094	14662172913	19629937631	13045549330	24444611969	24717699434
neg5580	PE(20:3e_22:6)-H	PE(20:3e_22:6)	PE(42:9e)-H	PE	(20:3e_22:6)	(20:3e)	(22:6)			798.544	C47 H77 O7 N1 P1	19.6311	1.42384e+07	1.31008e+07	1.8922e+07	1.02386e+07	1.33323e+07	1.08783e+07	1.13502e+07	1.73128e+07	1.4255e+07	9.56985e+06	1.6632e+07	1.26796e+07	9.81675e+06	1.61583e+07	1.406e+07	1.57492e+07	1.01592e+07	1.17295e+07	1.43322e+07	1.07844e+07	1.07623e+07	1.32384e+07	1.65754e+07	7.44555e+06	9.35159e+06	1.07879e+07	1.49081e+07	1.78885e+07	8.70567e+06	1.34553e+07	1.49975e+07	1.67941e+07	5.65577e+06	1.3185e+07	7.51206e+06	1.49313e+07	9.2271e+06
neg5979	PIP2(19:1_16:0)-H	PIP2(19:1_16:0)	PIP2(35:1)-H	PIP2	(19:1_16:0)	(19:1)	(16:0)			1009.48	C44 H84 O19 N0 P3	17.842	3.96449e+06	3.65263e+06	3.54474e+06	3.41535e+06	3.54538e+06	3.34819e+06	3.23657e+06	4.22837e+06	2.47747e+06	3.7685e+06	3.53955e+06	2.81316e+06	3.12543e+06	4.32034e+06	2.77433e+06	2.7369e+06	3.89529e+06	3.42204e+06	2.35246e+06	4.10253e+06	4.53671e+06	4.51112e+06	3.66164e+06	3.58816e+06	2.99464e+06	3.59192e+06	3.50324e+06	3.63163e+06	3.04144e+06	3.46038e+06	2.97046e+06	2.69306e+06	2.74181e+06	3.6232e+06	3.51617e+06	2.98611e+06	3.79455e+06
neg1257	CerP(d29:2)-H	CerP(d29:2)	CerP(d29:2)-H	CerP	(d29:2)	(d29:2)				544.377	C29 H55 O6 N1 P1	15.738	306121	531541	451873	292793	226343	326935	248995	345877	208915	418794	278743	282663	460720	584121	716855	383156	265549	180225	414368	373221	237489	345631	263296	196970	713402	283592	253670	356036	531756	429899	560515	495644	241705	357992	675293	187992	299600
neg288	CL(81:4)-H	CL(81:4)	CL(81:4)-H	CL	(81:4)	(81:4)				1582.17	C90 H167 O17 P2	19.2227	1.83009e+07	4.32257e+07	3.65927e+07	3.34921e+07	2.53777e+07	2.70859e+07	2.77587e+07	2.9165e+07	3.56839e+07	3.04618e+07	3.24275e+07	4.43859e+07	2.52861e+07	3.77202e+07	2.99805e+07	3.34456e+07	2.27703e+07	2.55335e+07	2.93204e+07	3.89033e+07	2.89469e+07	2.80387e+07	2.20622e+07	1.81559e+07	3.59436e+07	1.62841e+07	2.25854e+07	2.40925e+07	3.15082e+07	2.47436e+07	3.4299e+07	2.96066e+07	1.35463e+07	3.27584e+07	2.68037e+07	2.70038e+07	3.47118e+07
neg3875	PC(14:0e_16:0)+HCOO	PC(14:0e_16:0)	PC(30:0e)+HCOO	PC	(14:0e_16:0)	(14:0e)	(16:0)			736.55	C39 H79 O9 N1 P1	19.1097	417241	944470	622823	563384	578430	1.37222e+06	805341	887897	799820	706198	659493	443742	394583	1.33878e+06	492667	637153	364919	599910	444824	876763	732337	660447	538510	502980	815718	190771	165036	270514	753357	217669	1.77155e+06	912180	465226	880837	1.01442e+06	618743	1.10689e+06
neg2183	Hex1Cer(d17:1_22:0)+HCOO	Hex1Cer(d17:1_22:0)	Hex1Cer(d39:1)+HCOO	Hex1Cer	(d17:1_22:0)	(d17:1)	(22:0)			814.641	C46 H88 O10 N1	21.0197	5.25921e+07	6.46572e+07	6.10205e+07	3.30929e+07	3.74767e+07	4.80728e+07	4.71155e+07	4.30836e+07	4.74478e+07	3.81575e+07	4.94209e+07	5.56293e+07	3.51192e+07	6.52354e+07	3.53925e+07	4.9736e+07	4.15541e+07	5.62093e+07	5.64673e+07	3.07161e+07	4.73715e+07	5.538e+07	4.73655e+07	3.11939e+07	5.82715e+07	2.78103e+07	3.39125e+07	4.92142e+07	2.53366e+07	4.71867e+07	8.19708e+07	6.08703e+07	2.92108e+07	7.64077e+07	5.63221e+07	4.48902e+07	8.31708e+07
neg2855	Hex3Cer(d37:4)-H	Hex3Cer(d37:4)	Hex3Cer(d37:4)-H	Hex3Cer	(d37:4)	(d37:4)				1058.66	C55 H96 O18 N1	21.541	2.87779e+07	2.19318e+07	2.16122e+07	1.87966e+07	1.49262e+07	2.02024e+07	1.77626e+07	2.41734e+07	1.62882e+07	1.91202e+07	2.10034e+07	1.44224e+07	1.83925e+07	2.38548e+07	2.49948e+07	3.34035e+07	2.22989e+07	1.73631e+07	1.63671e+07	3.14085e+07	1.61065e+07	1.96327e+07	1.89669e+07	1.53573e+07	3.23907e+07	1.84355e+07	3.08206e+07	1.76063e+07	2.18052e+07	1.92333e+07	1.72704e+07	2.08343e+07	1.5377e+07	2.50723e+07	2.0457e+07	1.58801e+07	2.14594e+07
POS6257	SM(d44:5)+H	SM(d44:5)	SM(d44:5)+H	SM	(d44:5)	(d44:5)				835.669	C49 H92 O6 N2 P1	20.2786	6933015368	6593460833	7352214261	6695611546	5886196164	6768783114	6475072374	6358194573	6729838511	8137371831	6347154445	6641634846	6169658754	6179925133	6316591724	5110432730	5704209221	5347395691	6122995422	6130130543	6152847512	6789304815	5873276164	6010341550	6102650788	5599529996	6103251852	6017126461	5655046776	6268971227	5300404776	5770416097	5966982409	5610871829	5399107713	7075071596	5684637828
POS7612	TG(50:13)+NH4	TG(50:13)	TG(50:13)+NH4	TG	(50:13)	(50:13)				826.598	C53 H80 O6 N1	15.1159	3.21836e+06	2.58737e+06	4.14272e+06	3.88085e+06	2.00035e+06	4.77209e+06	3.98246e+06	2.57173e+06	3.53806e+06	3.51302e+06	2.88165e+06	3.80397e+06	2.01208e+06	5.31694e+06	2.28199e+06	3.21062e+06	4.44377e+06	2.3683e+06	2.98006e+06	3.77163e+06	6.36841e+06	2.52984e+06	2.61144e+06	4.39773e+06	1.37449e+07	4.15986e+06	3.74418e+06	2.57901e+06	3.6709e+06	4.75433e+06	6.0934e+06	6.54472e+06	2.43784e+06	5.34251e+06	3.81002e+06	3.66259e+06	5.72248e+06
POS395	Cer(m18:0_22:0)+H	Cer(m18:0_22:0)	Cer(m40:0)+H	Cer	(m18:0_22:0)	(m18:0)	(22:0)			608.634	C40 H82 O2 N1	21.7104	6.32713e+07	1.10248e+08	1.24747e+08	4.35395e+08	2.19882e+08	2.08551e+08	1.97482e+08	3.04959e+08	175620692	2.48332e+08	2.12501e+08	2.05284e+08	1.38411e+08	1.74866e+08	1.14683e+08	6.24762e+07	1.3091e+08	9.37124e+07	2.01093e+08	1.43986e+08	8.47513e+07	1.64647e+08	7.93361e+07	9.60864e+07	9.50303e+07	7.87379e+07	2.27142e+08	3.81778e+08	1.06661e+08	1.50842e+08	8.41314e+07	7.01674e+07	5.14139e+06	8.05064e+07	1.68117e+08	8.62736e+07	9.77033e+07
neg1171	CerG3GNAc1(d42:2)+HCOO	CerG3GNAc1(d42:2)	CerG3GNAc1(d42:2)+HCOO	CerG3GNAc1	(d42:2)	(d42:2)				1381.86	C69 H125 O25 N2	20.744	4.11463e+07	4.08069e+07	3.51556e+07	2.31553e+07	4.31724e+07	3.44913e+07	3.95805e+07	3.31075e+07	2.71096e+07	3.31484e+07	4.20629e+07	2.88124e+07	3.112e+07	4.83202e+07	3.55779e+07	7.09852e+07	2.07453e+07	3.58047e+07	3.15106e+07	3.63532e+07	4.08907e+07	3.93176e+07	4.28855e+07	3.02517e+07	4.5665e+07	4.16471e+07	2.23761e+07	3.08747e+07	3.49343e+07	2.85611e+07	6.41116e+07	6.56633e+07	2.63554e+07	2.87805e+07	3.90389e+07	3.69657e+07	5.17688e+07
POS8602	TG(19:1_18:1_20:4)+NH4	TG(19:1_18:1_20:4)	TG(57:6)+NH4	TG	(19:1_18:1_20:4)	(19:1)	(18:1)	(20:4)		938.817	C60 H108 O6 N1	23.0467	7.40697e+07	9.1635e+07	8.43857e+07	5.56863e+07	8.08581e+07	9.19782e+07	7.08092e+07	7.26912e+07	7.64373e+07	7.88068e+07	8.07821e+07	7.11255e+07	1.29561e+08	1.05133e+08	9.43103e+07	1.06157e+08	1.34046e+08	1.00749e+08	9.72835e+07	9.73673e+07	1.1306e+08	1.0246e+08	1.11666e+08	1.18658e+08	1.05244e+08	1.0395e+08	9.24166e+07	9.25921e+07	1.38086e+08	1.02484e+08	1.13292e+08	1.14705e+08	1.08627e+08	1.08385e+08	1.1452e+08	9.90714e+07	1.34907e+08
POS8985	TG(20:5_20:4_22:6)+Na	TG(20:5_20:4_22:6)	TG(62:15)+Na	TG	(20:5_20:4_22:6)	(20:5)	(20:4)	(22:6)		995.71	C65 H96 O6 Na1	20.3368	6.464e+07	5.91241e+07	6.19703e+07	3.64617e+07	5.81161e+07	4.71483e+07	5.49899e+07	6.0546e+07	4.68535e+07	5.22736e+07	6.21246e+07	3.21072e+07	4.74144e+07	8.80059e+07	6.32894e+07	1.12198e+08	6.00226e+07	5.06896e+07	5.96666e+07	7.38593e+07	5.00332e+07	8.24765e+07	6.54853e+07	4.10864e+07	8.70256e+07	5.49723e+07	3.98086e+07	4.60026e+07	7.14815e+07	3.67872e+07	8.54152e+07	5.70222e+07	6.77735e+07	7.45374e+07	7.88887e+07	4.61143e+07	6.71534e+07
neg750	Cer(d23:2_21:0+O)+HCOO	Cer(d23:2_21:0	Cer(d44:2+O)+HCOO	Cer	(d23:2_21:0+O)	(d23:2)	(21:0+O)			736.646	C45 H86 O6 N1	21.8266	1.41394e+07	1.11485e+07	10825224	1.05005e+07	9.2477e+06	9.42482e+06	1.2661e+07	9.01086e+06	6.22008e+06	1.76185e+07	9.33928e+06	1.14597e+07	7.52068e+06	9.96871e+06	1.43522e+07	6.41658e+06	5.22246e+06	8.76932e+06	6.57922e+06	9.76541e+06	1.06904e+07	1.00434e+07	6.49182e+06	7.36588e+06	8.39335e+06	6.6682e+06	7.39285e+06	1.87318e+07	7.19223e+06	7.98018e+06	7.11852e+06	1.71144e+07	3.47113e+06	6.7161e+06	6.42365e+06	6.52034e+06	7.75596e+06
neg2691	Hex2Cer(d42:1+O)+HCOO	Hex2Cer(d42:1	Hex2Cer(d42:1+O)+HCOO	Hex2Cer	(d42:1+O)	(d42:1+O)				1034.74	C55 H104 O16 N1	20.46	4.06925e+06	3.20633e+06	2.71625e+06	1.68457e+06	3.44816e+06	2.59348e+06	3.30458e+06	2.74203e+06	1.97329e+06	2.68538e+06	2.95104e+06	2.19326e+06	2.5407e+06	5.07732e+06	2.62574e+06	4.51571e+06	1.86949e+06	2.97723e+06	2.84055e+06	4.46935e+06	4.30287e+06	3.33456e+06	3.26906e+06	2.83646e+06	4.14946e+06	4.60243e+06	2.24709e+06	2.27136e+06	2.92503e+06	1.76017e+06	5.30984e+06	3.67558e+06	2.58003e+06	2.963e+06	4.0554e+06	2.19319e+06	3.4152e+06
POS5395	PG(44:2)+H	PG(44:2)	PG(44:2)+H	PG	(44:2)	(44:2)				887.674	C50 H96 O10 N0 P1	21.6317	1.79754e+07	2.67734e+07	2.29777e+07	6.70896e+07	3.29334e+07	2.46145e+07	4.05738e+07	1.17992e+08	6.68266e+07	5.72825e+07	3.91573e+07	2.90253e+07	4.20043e+07	1.29497e+08	3.26434e+07	5.97389e+07	2.68574e+07	2.57858e+07	3.72236e+07	3.30568e+07	3.92637e+07	2.36244e+07	2.53723e+07	2.56682e+07	5.75829e+07	4.74055e+07	4.53108e+07	8.05017e+07	2.13564e+07	4.55376e+07	3.42747e+07	1.94101e+07	1.54333e+07	5.15547e+07	3.31123e+07	6.12702e+07	2.42001e+07
neg2236	Hex1Cer(d16:0_25:1)+HCOO	Hex1Cer(d16:0_25:1)	Hex1Cer(d41:1)+HCOO	Hex1Cer	(d16:0_25:1)	(d16:0)	(25:1)			842.673	C48 H92 O10 N1	21.4717	3.78805e+08	4.81856e+08	4.73686e+08	2.60116e+08	2.83428e+08	4.52871e+08	4.23326e+08	3.53181e+08	2.97873e+08	3.08193e+08	4.37631e+08	4.49882e+08	2.56062e+08	6.18568e+08	2.71002e+08	4.38014e+08	2.57306e+08	4.44904e+08	4.8581e+08	2.77028e+08	4.17486e+08	4.62042e+08	3.70571e+08	2.57197e+08	6.3729e+08	2.29295e+08	2.94577e+08	4.10159e+08	261050643	3.58676e+08	8.06071e+08	4.93528e+08	2.55335e+08	563705611	4.20783e+08	4.44517e+08	6.09678e+08
POS1927	Hex1Cer(d18:1_16:0+O)+H	Hex1Cer(d18:1_16:0	Hex1Cer(d34:1+O)+H	Hex1Cer	(d18:1_16:0+O)	(d18:1)	(16:0+O)			716.567	C40 H78 O9 N1	16.0754	8.48655e+06	1.77562e+07	2.65909e+07	1.73417e+07	1.56059e+07	1.81395e+07	2.45761e+07	1.08611e+07	1.70389e+07	1.02877e+06	2.9736e+07	2.57798e+07	2.36274e+07	2.33262e+07	1.08923e+07	1.7436e+07	1.69653e+07	3.04137e+07	3.33527e+07	2.11196e+07	2.23884e+07	2.26526e+07	2.02971e+07	2.43738e+07	2.1426e+07	1.62259e+07	1.51847e+07	2.04083e+07	9.67648e+06	1.23779e+07	3.19069e+07	3.38386e+07	1.17593e+07	2.15165e+07	2.17358e+07	1.54413e+07	2.37169e+07
neg5096	PC(26:0_20:4)+HCOO	PC(26:0_20:4)	PC(46:4)+HCOO	PC	(26:0_20:4)	(26:0)	(20:4)			966.717	C55 H101 O10 N1 P1	22.2164	1.06491e+06	3.1844e+06	2.54952e+06	1.6954e+06	2.96955e+06	2.06594e+06	2.26132e+06	2.91548e+06	2.92065e+06	2.58361e+06	3.1764e+06	3.34318e+06	2.19779e+06	4.80286e+06	1.40211e+06	2.29003e+06	2.2716e+06	2.95243e+06	3.0339e+06	2.201e+06	1.82468e+06	1.9512e+06	1.80808e+06	2.06031e+06	3.32036e+06	1.15493e+06	2.07693e+06	1.49989e+06	2.53219e+06	1.13161e+06	5.00866e+06	3.23921e+06	1.02963e+06	1.91668e+06	3.75524e+06	2.66119e+06	2.14014e+06
POS2231	LPC(17:0)+H	LPC(17:0)	LPC(17:0)+H	LPC	(17:0)	(17:0)				510.355	C25 H53 O7 N1 P1	4.40093	1399639234	9.23181e+08	8.35304e+08	2.86847e+08	4.14193e+08	5.46867e+08	2670893763	6.25508e+08	7.60153e+08	825441128	1803631864	1619093690	2.52106e+08	1227286306	362816433	5.46825e+08	7.23349e+08	1057361953	6.82315e+08	9.21791e+08	704881617	1527788154	1023871151	1253895274	7.84987e+08	1279385791	435847975	6.45891e+08	6.30112e+08	8.94128e+08	1967039429	6429749189	1092090006	3895877389	1223347947	2284031199	6086654285
neg165	CL(76:2)-2H	CL(76:2)	CL(76:2)-2H	CL	(76:2)	(76:2)				757.557	C85 H160 O17 P2	17.5492	546166	2.18383e+06	1.49003e+06	1.95507e+06	1.0025e+06	1.3086e+06	1.63602e+06	1.49425e+06	1.7386e+06	1.98827e+06	1.88814e+06	2.05547e+06	991054	2.41433e+06	1.02529e+06	1.88104e+06	1.2384e+06	1.61762e+06	1.39305e+06	1.13357e+06	2.42155e+06	2.03565e+06	2.15607e+06	1.15914e+06	2.05173e+06	1.59192e+06	960687	1.44475e+06	1.70796e+06	2.18489e+06	2.14424e+06	3.5285e+06	747664	3.81129e+06	1.43075e+06	2.30775e+06	1.98756e+06
neg551	Cer(d40:0)+HCOO	Cer(d40:0)	Cer(d40:0)+HCOO	Cer	(d18:0_22:0)	(d18:0)	(22:0)			668.62	C41 H82 O5 N1	22.0049	1.59533e+08	333383331	1.28303e+08	3.6436e+08	194235873	2.33787e+08	2.54596e+08	355142609	1.66516e+08	2.34608e+08	2.50371e+08	3.1255e+08	144175484	3.30143e+08	180307391	1.23227e+08	2.72799e+08	2.83587e+08	3.31546e+08	2.33251e+08	2.49908e+08	243579432	1.68064e+08	1.33807e+08	1.30606e+08	1.85575e+08	2.28654e+08	1.95461e+08	1.89219e+08	3.51609e+08	217109062	2.40973e+08	1.39547e+08	1.12725e+08	3.16005e+08	1.69483e+08	1.89237e+08
POS3632	PC(36:2e)+H	PC(36:2e)	PC(36:2e)+H	PC	(36:2e)	(36:2e)				772.621	C44 H87 O7 N1 P1	19.9677	9.88734e+08	1395198429	1272239264	8.17279e+08	1393590548	9.65072e+08	1082411622	9.42761e+08	9.30393e+08	1030392076	1073638471	1142699027	7.81708e+08	9.93101e+08	7.19619e+08	1562227750	8.62244e+08	1051215424	8.10289e+08	9.79757e+08	1102683873	1133770535	992021164	1080204839	1045488635	1089209765	6.56653e+08	7.53735e+08	1229227180	6.81973e+08	1787931636	1126105855	6.15808e+08	1132015031	1092520107	8.57663e+08	1662557060
neg1515	CerP(m48:5)+HCOO	CerP(m48:5)	CerP(m48:5)+HCOO	CerP	(m48:5)	(m48:5)				834.638	C49 H89 O7 N1 P1	20.857	3.39928e+07	4.55127e+07	3.1491e+07	3.71688e+07	3.00168e+07	4.19534e+07	5.16592e+07	3.94987e+07	3.12746e+07	3.36622e+07	4.16534e+07	3.63157e+07	3.3524e+07	4.72902e+07	2.48141e+07	3.72609e+07	3.23034e+07	3.92679e+07	3.0149e+07	2.91082e+07	4.7609e+07	3.80239e+07	3.73775e+07	3.16473e+07	3.07486e+07	3.02468e+07	3.12682e+07	3.43292e+07	3.33229e+07	3.2777e+07	3.83283e+07	6.0998e+07	2.20608e+07	4.92265e+07	4.2982e+07	4.36568e+07	4.92136e+07
neg2351	Hex1Cer(m40:2)+HCOO	Hex1Cer(m40:2)	Hex1Cer(m40:2)+HCOO	Hex1Cer	(m40:2)	(m40:2)				810.646	C47 H88 O9 N1	22.3253	1.04179e+07	1.07732e+07	9.90733e+06	8.20127e+06	1.23406e+07	1.08661e+07	1.40571e+07	7.65425e+06	6.12834e+06	1.14959e+07	1.26226e+07	7.72102e+06	8.62326e+06	9.92005e+06	1.05446e+07	1.23788e+07	8.35398e+06	9.69999e+06	9.00438e+06	5.17945e+06	8.138e+06	9.53545e+06	1.09296e+07	9.47642e+06	8.92912e+06	5.04033e+06	6.47582e+06	1.1102e+07	6.10096e+06	4.94602e+06	1.42346e+07	1.70374e+07	7.1396e+06	1.46769e+07	9.80274e+06	6.05826e+06	1.27524e+07
neg6153	PS(40:9e)-H	PS(40:9e)	PS(40:9e)-H	PS	(40:9e)	(40:9e)				814.503	C46 H73 O9 N1 P1	19.5482	4.37758e+07	4.89436e+07	5.50678e+07	2.49196e+07	3.59864e+07	3.5814e+07	2.9803e+07	5.41051e+07	5.12366e+07	3.10711e+07	4.00036e+07	4.3844e+07	3.56214e+07	3.36398e+07	3.85388e+07	3.45711e+07	3.71009e+07	2.88416e+07	3.07836e+07	2.61246e+07	2.96876e+07	2.39146e+07	4.72933e+07	3.53265e+07	1.60026e+07	2.91633e+07	2.16969e+07	3.36305e+07	2.12211e+07	3.49716e+07	2.8961e+07	3.66162e+07	1.93617e+07	2.80963e+07	2.17064e+07	2.40994e+07	2.48408e+07
POS3683	PC(25:1_11:3)+H	PC(25:1_11:3)	PC(36:4)+H	PC	(25:1_11:3)	(25:1)	(11:3)			782.569	C44 H81 O8 N1 P1	18.6879	2193834154	1843716028	1857626126	1809950958	1793703635	1895539213	1707547363	1746266482	1776063277	1837438105	1750482476	1700373221	1911358473	1643254276	2012373229	1780662755	2017619993	1807203720	1661065838	1716850877	1194696119	1813917485	1980956766	2082568491	1878197210	1953842627	1848510272	1784088160	1717946653	1730118657	1850999935	1750792886	2410017214	1653116985	1828713949	1633889367	1671430979
neg526	Cer(d18:2_20:0)+HCOO	Cer(d18:2_20:0)	Cer(d38:2)+HCOO	Cer	(d18:2_20:0)	(d18:2)	(20:0)			636.557	C39 H74 O5 N1	20.8614	7.92642e+07	6.1515e+07	4.86336e+07	8.79415e+07	9.03909e+07	6.96543e+07	8.73202e+07	7.35536e+07	6.96501e+07	8.94706e+07	5.85564e+07	9.32462e+07	6.17557e+07	8.22177e+07	9.4614e+07	7.03158e+07	4.50711e+07	8.6887e+07	8.08353e+07	7.62864e+07	7.54486e+07	7.7101e+07	6.77421e+07	4.67623e+07	7.51423e+07	6.53845e+07	9.79404e+07	1.00937e+08	8.48754e+07	1.0487e+08	6.87291e+07	9.2726e+07	3.04112e+07	8.18575e+07	6.17615e+07	4.48468e+07	7.38397e+07
POS8323	TG(19:0_18:1_18:1)+NH4	TG(19:0_18:1_18:1)	TG(55:2)+NH4	TG	(19:0_18:1_18:1)	(19:0)	(18:1)	(18:1)		918.848	C58 H112 O6 N1	24.3009	4.8606e+08	9.86857e+08	6.85803e+08	4591723446	8.18582e+08	1117543550	2658130169	1372203295	1530861206	1842026547	1528103699	2275715452	1120876649	2156975376	1158673056	3.32355e+08	5.92787e+08	6.15474e+08	1272169337	1666662926	1466052679	1166187635	1733177040	9.79296e+08	8.55661e+08	1046606083	2297949574	1578294694	8.89372e+08	1995255359	3.79048e+08	1347489459	1245878147	9.13737e+08	1150786368	1311783853	1169779074
POS3958	PC(38:5)+H	PC(38:5)	PC(38:5)+H	PC	(38:5)	(38:5)				808.585	C46 H83 O8 N1 P1	18.344	15223509197	22465541637	19257186055	18166310458	33733030645	19388424940	21808788098	31197364152	28051255048	24770697237	26135235577	24999727283	24646541551	24926402376	14973531490	22044412765	20031343450	20597842313	28922333741	26178316736	19682123320	14728425198	15912815720	22000004026	19759412599	16937530985	35394392889	18114513695	22078721525	26484971915	18731929446	15822878970	11430072458	19725069524	22385622088	20867382533	18916832985
neg4067	PC(18:1e_16:0)+HCOO	PC(18:1e_16:0)	PC(34:1e)+HCOO	PC	(18:1e_16:0)	(18:1e)	(16:0)			790.597	C43 H85 O9 N1 P1	20.1711	9.38776e+08	880395180	9.11353e+08	8.77884e+08	7.70532e+08	7.36934e+08	7.75733e+08	7.41972e+08	655756956	7.1897e+08	6.68384e+08	6.60597e+08	6.00354e+08	9.78577e+08	9.09112e+08	1002838752	5.60745e+08	5.3371e+08	5.8005e+08	8.19235e+08	7.25947e+08	1083291893	7.07255e+08	4.50069e+08	8.29027e+08	6.6714e+08	6.4762e+08	817365326	8.90514e+08	5.63311e+08	1049668849	7.25403e+08	4.24981e+08	8.10102e+08	7.76681e+08	6.88519e+08	7.93779e+08
neg1640	CerP(t46:7)-H	CerP(t46:7)	CerP(t46:7)-H	CerP	(t46:7)	(t46:7)				788.56	C46 H79 O7 N1 P1	20.5764	4.39079e+06	8.58724e+06	9.14321e+06	2.72162e+06	5.43862e+06	3.76746e+06	8.84042e+06	8.71405e+06	8.14284e+06	6.71362e+06	7.58797e+06	7.17842e+06	4.26805e+06	5.03922e+06	3.22487e+06	6.04391e+06	3.33157e+06	5.31124e+06	3.66873e+06	2.79914e+06	5.5757e+06	4.12697e+06	8.09738e+06	7.49331e+06	2.86224e+06	3.96155e+06	1.12598e+06	5.47148e+06	1.82868e+06	3.92484e+06	5.15097e+06	1.17945e+07	1.69355e+06	5.51627e+06	2.45313e+06	4.83502e+06	6.51884e+06
POS6	AcCa(11:0)+H	AcCa(11:0)	AcCa(11:0)+H	AcCa	(11:0)	(11:0)				330.264	C18 H36 O4 N1	1.00653	9.038e+07	6.78638e+07	6.92941e+07	7.11742e+07	8.35818e+07	5.42501e+07	218825973	9.7008e+07	5.24872e+07	1.63115e+08	7.22312e+07	7.86889e+07	5.9889e+07	1.14574e+08	7.93642e+07	5.44579e+07	7.33323e+07	7.1072e+07	4.79136e+07	4.61293e+07	7.67835e+07	1.08302e+08	1.0347e+08	3.84616e+07	8.95833e+07	3.90283e+07	5.20981e+07	6.57156e+07	1.73454e+08	4.19599e+07	1.7533e+08	4.80314e+08	2.28272e+08	6.70613e+08	2.65576e+08	3.48795e+08	6.45621e+08
POS2060	Hex2Cer(d17:1_16:0)+H	Hex2Cer(d17:1_16:0)	Hex2Cer(d33:1)+H	Hex2Cer	(d17:1_16:0)	(d17:1)	(16:0)			848.609	C45 H86 O13 N1	15.677	957002	392265	461937	523859	300217	243105	605709	388051	496532	536212	354295	541164	208501	269871	279439	314173	379704	210748	419920	397966	106043	308944	297659	430022	212824	422746	474151	380323	381004	229221	750353	522481	273207	852162	433587	341759	855663
POS1278	DG(33:0e)+Na	DG(33:0e)	DG(33:0e)+Na	DG	(33:0e)	(33:0e)				591.532	C36 H72 O4 Na1	23.6378	2.4125e+08	2.64226e+08	2.31876e+08	4.43366e+08	2.96476e+08	2.38785e+08	5.4151e+08	2.73781e+08	2.9659e+08	3.58805e+08	4.03501e+08	3.61091e+08	248380023	3.90133e+08	2.98023e+08	1.46278e+08	1.19605e+08	1.42958e+08	2.82352e+08	3.15599e+08	2.98377e+08	4.17016e+08	3.79171e+08	3.06856e+08	3.1278e+08	2.39091e+08	3.7845e+08	4.80299e+08	3.10081e+08	5.12521e+08	1.66449e+08	4.68992e+08	2.55008e+08	4.40915e+08	2.1191e+08	4.48306e+08	2.83401e+08
POS4918	PE(18:0_18:1)+H	PE(18:0_18:1)	PE(36:1)+H	PE	(18:0_18:1)	(18:0)	(18:1)			746.569	C41 H81 O8 N1 P1	19.8043	3.02381e+08	520433086	5.69695e+08	1763716450	7.53574e+08	6.56292e+08	1104945597	1154672132	8.28153e+08	8.33702e+08	6.91814e+08	1102691422	5.98594e+08	1078703600	6.19484e+08	305739156	2.98945e+08	4.28753e+08	9.49262e+08	6.27947e+08	439334767	6.14906e+08	4.7665e+08	4.51081e+08	524602318	4.57553e+08	7.64013e+08	7.46306e+08	3.83724e+08	6.25451e+08	3.80287e+08	5.45022e+08	3.68668e+08	3.93588e+08	5.56586e+08	5.08226e+08	3.92661e+08
POS5990	SM(d37:5)+H	SM(d37:5)	SM(d37:5)+H	SM	(d37:5)	(d37:5)				737.559	C42 H78 O6 N2 P1	15.9474	689484	3.0661e+06	5.44388e+06	687243	319569	2.78839e+06	1.19546e+06	320675	4.136e+06	3.03197e+06	2.30329e+06	1.10723e+06	506901	1.11757e+06	655550	902752	898983	780077	781158	970539	4.88971e+06	1.0876e+06	1.18498e+06	715170	408818	1.04247e+06	271897	1.78724e+06	647724	1.17347e+06	809783	3.69014e+06	611348	1.38502e+06	782885	1.52077e+06	2.13044e+06
POS424	Cer(m18:0_24:0)+H	Cer(m18:0_24:0)	Cer(m42:0)+H	Cer	(m18:0_24:0)	(m18:0)	(24:0)			636.665	C42 H86 O2 N1	21.5705	1.94841e+07	4.0957e+07	4.01276e+07	1.15716e+08	6.662e+07	9.02662e+07	5.58481e+07	9.76582e+07	5.75438e+07	6.20896e+07	7.33839e+07	6.89078e+07	3.84496e+07	5.42879e+07	3.40754e+07	2.97139e+07	7.34218e+07	2.78443e+07	5.12543e+07	3.2163e+07	2.49513e+07	6.27409e+07	2.94881e+07	3.36603e+07	3.05155e+07	2.12254e+07	5.85594e+07	1.23332e+08	4.70808e+07	3.946e+07	1.51134e+07	1.91878e+07	1.43822e+07	2.65359e+07	3.67638e+07	2.23049e+07	2.42599e+07
neg2332	Hex1Cer(m38:1)+HCOO	Hex1Cer(m38:1)	Hex1Cer(m38:1)+HCOO	Hex1Cer	(m38:1)	(m38:1)				784.631	C45 H86 O9 N1	21.078	5.76439e+07	8.06603e+07	5.7176e+07	5.32505e+07	8.56939e+07	8.18175e+07	5.57396e+07	8.61933e+07	5.92184e+07	5.87214e+07	6.69921e+07	8.39721e+07	5.39769e+07	7.69222e+07	5.31076e+07	8.85982e+07	5.73481e+07	6.65744e+07	7.46713e+07	4.82087e+07	7.41849e+07	1.21923e+08	8.02417e+07	5.60911e+07	6.66679e+07	9.39571e+07	5.68504e+07	6.89245e+07	9.47005e+07	7.51774e+07	1.13476e+08	8.13325e+07	3.37615e+07	1.37912e+08	6.22034e+07	9.86933e+07	1.21279e+08
POS6038	SM(d38:6)+H	SM(d38:6)	SM(d38:6)+H	SM	(d38:6)	(d38:6)				749.559	C43 H78 O6 N2 P1	15.6633	608632	1.06428e+06	849121	941165	644761	544328	1.07596e+06	1.02524e+06	890600	993579	794088	1.04479e+06	449325	694683	791711	1.19968e+06	723336	1.08272e+06	1.02431e+06	842585	691685	588598	562917	606327	538175	645977	958504	397896	646863	519505	890068	509367	281775	844418	1.47198e+06	655878	567958
POS1260	DG(32:3e)+Na	DG(32:3e)	DG(32:3e)+Na	DG	(32:3e)	(32:3e)				571.47	C35 H64 O4 Na1	22.3726	1.10152e+08	119164371	1.59927e+08	2.54876e+08	1.94993e+08	1.05897e+08	1.75915e+08	2.6965e+08	1.65099e+08	2.02027e+08	2.08283e+08	2.12476e+08	7.62712e+07	1.22798e+08	1.81004e+08	5.78677e+07	7.10583e+07	4.91548e+07	2.37454e+08	1.34173e+08	5.84119e+07	2.05935e+08	7.55941e+07	1.7047e+08	1.20428e+08	8.23691e+07	347093721	4.37335e+08	8.91304e+07	2.49727e+08	7.56194e+07	1.39782e+08	2.64479e+07	2.35075e+08	1.10534e+08	1.25452e+08	5.40172e+07
neg2750	Hex2Cer(m40:4)-H	Hex2Cer(m40:4)	Hex2Cer(m40:4)-H	Hex2Cer	(m40:4)	(m40:4)				922.663	C52 H92 O12 N1	20.4785	5.59941e+06	4.12091e+06	5.078e+06	3.28971e+06	4.02283e+06	4.53384e+06	4.37164e+06	4.34294e+06	2.7391e+06	3.09637e+06	4.42441e+06	4.10134e+06	2.94162e+06	6.51735e+06	5.62042e+06	7.71147e+06	2.52017e+06	4.14222e+06	5.72492e+06	4.32999e+06	4.45404e+06	4.28941e+06	5.43801e+06	3.14665e+06	7.03816e+06	3.46952e+06	4.21796e+06	5.23031e+06	3.48819e+06	3.29415e+06	1.02527e+07	5.20198e+06	3.48602e+06	7.31991e+06	3.84934e+06	4.14096e+06	5.79241e+06
POS2122	Hex3Cer(d18:1_24:0)+H	Hex3Cer(d18:1_24:0)	Hex3Cer(d42:1)+H	Hex3Cer	(d18:1_24:0)	(d18:1)	(24:0)			1136.8	C60 H114 O18 N1	20.8082	2.88127e+07	4.15907e+07	2.13194e+07	2.26786e+07	6.6277e+07	3.54875e+07	3.87432e+07	3.85898e+07	3.14603e+07	3.14333e+07	4.6255e+07	3.008e+07	3.9909e+07	5.26114e+07	3.01815e+07	7.86568e+07	2.86965e+07	4.28904e+07	4.72303e+07	3.43575e+07	4.23159e+07	4.83919e+07	4.33264e+07	4.61111e+07	4.52685e+07	2.95231e+07	2.22681e+07	3.87904e+07	4.22913e+07	4.18977e+07	8.25159e+07	7.59049e+07	3.00367e+07	4.02295e+07	4.91356e+07	3.58849e+07	5.51951e+07
neg6067	PS(38:4e)-H	PS(38:4e)	PS(38:4e)-H	PS	(38:4e)	(38:4e)				796.55	C44 H79 O9 N1 P1	20.9032	2.54778e+07	4.99793e+07	6.02085e+07	4.11906e+07	4.72065e+07	2.82789e+07	6.57309e+07	3.54289e+07	5.66147e+07	3.90577e+07	4.87508e+07	5.45736e+07	3.30766e+07	3.42135e+07	3.45925e+07	3.38904e+07	2.2392e+07	5.13603e+07	3.65417e+07	3.57292e+07	3.06404e+07	3.65601e+07	4.17759e+07	4.27143e+07	2.84992e+07	2.3865e+07	2.31186e+07	3.36275e+07	2.22538e+07	2.02708e+07	4.56367e+07	6.02049e+07	2.23661e+07	4.84913e+07	3.91165e+07	3.23283e+07	6.54954e+07
neg2773	Hex2Cer(t34:3)-H	Hex2Cer(t34:3)	Hex2Cer(t34:3)-H	Hex2Cer	(t34:3)	(t34:3)				872.574	C46 H82 O14 N1	20.795	5.71918e+06	7.35276e+06	1.04373e+07	5.43891e+06	1.02241e+07	6.19317e+06	8.04277e+06	9.44466e+06	6.33284e+06	7.78699e+06	1.06061e+07	1.17213e+07	6.2591e+06	8.47779e+06	6.1767e+06	1.08709e+07	6.73845e+06	8.47492e+06	7.74503e+06	6.30508e+06	5.54546e+06	5.35089e+06	7.38498e+06	6.99869e+06	5.46469e+06	5.06375e+06	5.88283e+06	5.16066e+06	4.87331e+06	6.45695e+06	7.58193e+06	1.37667e+07	4.50822e+06	7.44091e+06	7.41057e+06	1.03737e+07	7.2578e+06
neg6823	ST(d36:2)-H	ST(d36:2)	ST(d36:2)-H	ST	(d36:2)	(d36:2)				804.53	C42 H78 O11 N1 S1	18.014	2.07034e+06	1.82783e+06	3.422e+06	1.68967e+06	3.56389e+06	2.06218e+06	2.6819e+06	3.20697e+06	3.16881e+06	2.16141e+06	1.87479e+06	2.26738e+06	2.09825e+06	3.45828e+06	2.01177e+06	3.41259e+06	2.10915e+06	3.36473e+06	4.69361e+06	2.52212e+06	2.91463e+06	2.54793e+06	3.78447e+06	2.11383e+06	2.6473e+06	2.76222e+06	1.99134e+06	2.45931e+06	3.28319e+06	3.36429e+06	2.65229e+07	5.15159e+06	7.27125e+06	1.31684e+07	3.04878e+06	3.19881e+06	2.11911e+07
neg416	CL(89:5)-2H	CL(89:5)	CL(89:5)-2H	CL	(89:5)	(89:5)				845.635	C98 H180 O17 P2	18.468	3.25643e+06	5.3284e+06	4.0563e+06	5.17513e+06	1.89696e+06	2.94285e+06	4.64063e+06	1.4926e+06	1.60197e+06	3.15235e+06	1.81236e+06	1.61758e+06	1.68294e+06	3.69771e+06	3.18084e+06	3.08229e+06	2.0743e+06	2.22883e+06	3.13182e+06	3.02971e+06	4.8911e+06	3.52683e+06	1.87184e+06	2.64386e+06	2.61784e+06	3.55427e+06	2.73474e+06	1.35223e+06	2.24928e+06	1.36276e+06	2.27974e+06	2.63837e+06	959116	2.39214e+06	1.68859e+06	965654	1.10476e+06
POS7716	TG(18:2_14:4_18:2)+NH4	TG(18:2_14:4_18:2)	TG(50:8)+NH4	TG	(18:2_14:4_18:2)	(18:2)	(14:4)	(18:2)		836.676	C53 H90 O6 N1	20.0897	3677190883	3531389665	3921186408	3559155861	3119383655	3583972268	3454182560	3367781469	3586476519	4316881616	3354808843	3509521475	3278320744	3306835293	3344143238	2793910623	3033904165	2889114099	3183758249	3360472020	3281947407	3592545195	3135023139	3202945829	3224416928	2952698664	3238379851	3184446010	3026182603	3328929053	2809553276	3068373637	3168161950	3016844581	2871477996	3778272734	3041327757
POS7484	TG(20:5_14:4_14:4)+NH4	TG(20:5_14:4_14:4)	TG(48:13)+NH4	TG	(20:5_14:4_14:4)	(20:5)	(14:4)	(14:4)		798.567	C51 H76 O6 N1	15.4353	1.52863e+07	1.42749e+07	1.06544e+07	5.78929e+06	7.29601e+06	1.8661e+07	1.27242e+07	8.08641e+06	5.90717e+06	1.00588e+07	7.56119e+06	1.3185e+07	8.63335e+06	1.06949e+07	6.95749e+06	1.12956e+07	1.77899e+07	1.00403e+07	1.11922e+07	1.1206e+07	7.44459e+06	5.04797e+06	4.69556e+06	1.27321e+07	1.04079e+07	6.54261e+06	9.39593e+06	7.14746e+06	3.17025e+07	9.10106e+06	2.83918e+07	2.13852e+07	8.58143e+06	4.7701e+07	2.60702e+07	1.38227e+07	5.71355e+07
neg6843	ST(d42:3)-H	ST(d42:3)	ST(d42:3)-H	ST	(d42:3)	(d42:3)				886.608	C48 H88 O11 N1 S1	19.278	4.51148e+06	4.14669e+06	6.73723e+06	1.25321e+06	6.41024e+06	1.08484e+07	4.85844e+06	3.59889e+06	3.40282e+06	2.19484e+06	3.30039e+06	3.76696e+06	4.93151e+06	5.55061e+06	1.02451e+07	8.04961e+06	2.61338e+06	4.08707e+06	4.72557e+06	4.2569e+06	3.91592e+06	8.0958e+06	6.31393e+06	5.43579e+06	4.33762e+06	1.17549e+07	8.06783e+06	2.98246e+06	8.92829e+06	959160	7.66712e+06	1.38737e+07	9.2147e+06	1.28448e+07	3.26747e+06	3.57312e+06	5.67707e+06
POS8373	TG(17:0_18:2_20:5)+H	TG(17:0_18:2_20:5)	TG(55:7)+H	TG	(17:0_18:2_20:5)	(17:0)	(18:2)	(20:5)		891.744	C58 H99 O6	23.3307	1482213029	1139175690	1136286182	8.2975e+08	1117502085	8.83623e+08	1158923882	900526229	1096179706	9.58875e+08	1171191365	7.19747e+08	9.06415e+08	1184541594	1388314131	9.4685e+08	9.24821e+08	6.5376e+08	7.91384e+08	8.12714e+08	1065401988	1951800454	2086718247	1204131684	1068284972	1480703473	8.3592e+08	1840373042	1041742174	1260568868	1412023409	1850475680	1377752895	1416518212	6.04162e+08	958687660	1560017204
POS8499	TG(18:2e_18:4_20:0)+Na	TG(18:2e_18:4_20:0)	TG(56:6e)+Na	TG	(18:2e_18:4_20:0)	(18:2e)	(18:4)	(20:0)		915.778	C59 H104 O5 Na1	24.0729	7.37566e+06	1.71543e+07	1.54079e+07	9.25014e+06	6.5525e+06	7.64367e+06	1.72551e+07	2.11366e+06	1.04486e+07	5.14949e+06	9.57435e+06	1.77399e+07	7.74045e+06	7.53001e+06	3.15781e+06	9.9982e+06	2.79989e+07	2.01263e+07	6.05617e+06	1.3891e+07	1.20756e+07	1.03096e+07	7.49023e+06	8.60334e+06	1.37794e+07	1.15808e+07	4.59522e+06	5.69117e+06	7.38811e+06	2.86803e+07	1.1842e+07	1.8008e+07	6.56264e+06	1.90442e+07	1.02381e+07	1.08828e+07	1.57274e+07
neg2690	Hex2Cer(d42:1)-H	Hex2Cer(d42:1)	Hex2Cer(d42:1)-H	Hex2Cer	(d18:1_24:0)	(d18:1)	(24:0)			972.736	C54 H102 O13 N1	21.6575	9.22951e+06	1.04027e+07	5.16947e+06	4.94255e+06	1.02695e+07	8.35858e+06	8.31896e+06	7.17035e+06	6.69498e+06	7.26083e+06	8.20863e+06	7.05041e+06	8.12347e+06	1.19426e+07	5.84112e+06	7.24934e+06	5.65263e+06	8.13245e+06	9.38418e+06	1.00699e+07	9.8524e+06	9.14829e+06	8.01305e+06	6.60129e+06	1.04006e+07	7.80185e+06	6.5471e+06	6.5018e+06	9.00779e+06	4.99212e+06	1.42538e+07	1.21167e+07	8.34056e+06	8.2489e+06	1.07355e+07	7.02899e+06	1.04162e+07
neg550	Cer(d18:0_22:0)-H	Cer(d18:0_22:0)	Cer(d40:0)-H	Cer	(d18:0_22:0)	(d18:0)	(22:0)			622.614	C40 H80 O3 N1	22.0049	1.27546e+07	2.45014e+07	1.08914e+07	3.06254e+07	1.84402e+07	2.04259e+07	2.18411e+07	3.03346e+07	1.4193e+07	1.98637e+07	2.162e+07	2.6425e+07	1.22814e+07	2.81089e+07	1.53319e+07	9.85588e+06	2.30009e+07	2.35401e+07	2.72575e+07	2.05009e+07	2.11663e+07	2.09299e+07	1.39882e+07	9.40101e+06	1.10305e+07	1.52266e+07	1.90303e+07	1.64229e+07	1.39145e+07	2.96296e+07	1.78976e+07	2.10101e+07	1.20479e+07	9.72703e+06	2.64063e+07	14626269	1.58187e+07
neg4529	PC(14:1e_24:0)+HCOO	PC(14:1e_24:0)	PC(38:1e)+HCOO	PC	(14:1e_24:0)	(14:1e)	(24:0)			846.659	C47 H93 O9 N1 P1	21.3237	1.26771e+07	1.22228e+07	9.85208e+06	1.04308e+07	2.21199e+07	1.2956e+07	5.95353e+06	1.77651e+07	1.23301e+07	8.5613e+06	1.66385e+07	1.80623e+07	1.33227e+07	1.27169e+07	1.02863e+07	3.22443e+07	2.47699e+07	1.41284e+07	2.5182e+07	9.43678e+06	1.03144e+07	1.81082e+07	2.26476e+07	1.38881e+07	8.42546e+06	1.14651e+07	9.79155e+06	1.08058e+07	8.47921e+06	2.61172e+07	3.53417e+07	2.07638e+07	1.58605e+07	2.73571e+07	1.87373e+07	1.80957e+07	2.16865e+07
neg6049	PS(38:3)-H	PS(38:3)	PS(38:3)-H	PS	(38:3)	(38:3)				812.545	C44 H79 O10 N1 P1	20.6855	2.76595e+07	4.58205e+07	4.99982e+07	1.511e+08	6.23943e+07	5.61713e+07	9.80038e+07	1.00079e+08	7.82355e+07	7.38689e+07	5.87098e+07	9.7007e+07	5.68439e+07	8.93325e+07	5.91677e+07	2.51271e+07	3.01954e+07	4.02246e+07	8.1569e+07	5.11336e+07	4.11994e+07	5.41061e+07	4.57667e+07	4.58989e+07	5.14483e+07	4.5665e+07	7.66532e+07	7.38299e+07	3.87333e+07	6.38845e+07	3.54161e+07	4.9131e+07	4.25318e+07	3.51983e+07	5.63172e+07	4.58109e+07	3.56574e+07
POS2982	PC(22:2)+H	PC(22:2)	PC(22:2)+H	PC	(22:2)	(22:2)				590.382	C30 H57 O8 N1 P1	4.5117	9.13274e+06	4.29958e+06	1.10539e+07	2.96191e+06	2.96871e+06	8.2411e+06	2.45629e+06	3.22482e+06	5.92129e+06	2.44779e+06	4.64751e+06	4.18925e+06	2.33835e+06	8.26096e+06	2.48717e+06	2.78711e+06	5.04739e+06	3.89158e+06	2.82952e+06	3.70048e+06	5.09295e+06	2.308e+06	3.63824e+06	5.77344e+06	4.39255e+06	6.0958e+06	3.01286e+06	3.06827e+06	1.77194e+06	4.66275e+06	1.11875e+07	3.62606e+06	3.04327e+06	4.10824e+06	6.88357e+06	2.91385e+06	7.82657e+06
POS8522	TG(18:2e_18:4_20:1)+Na	TG(18:2e_18:4_20:1)	TG(56:7e)+Na	TG	(18:2e_18:4_20:1)	(18:2e)	(18:4)	(20:1)		913.762	C59 H102 O5 Na1	23.7298	1.13214e+07	7.74627e+06	7.13361e+06	2.9201e+07	2.01606e+07	1.60813e+07	3.09305e+07	2.6586e+07	4.67314e+06	2.90204e+07	2.35345e+07	9.45324e+06	3.07566e+06	4.0118e+07	1.32544e+07	5.60545e+06	1.63805e+07	6.70604e+06	1.76215e+07	2.94287e+07	1.58608e+07	2.18831e+07	2.02023e+07	7.93195e+06	2.18955e+07	1.38137e+07	4.29554e+07	1.48344e+07	9.19505e+06	5.98725e+07	9.66527e+06	4.68968e+06	8.93978e+06	2.7784e+07	1.16133e+07	1.23086e+07	6.61994e+06
POS8632	TG(16:0_18:1_24:0)+NH4	TG(16:0_18:1_24:0)	TG(58:1)+NH4	TG	(16:0_18:1_24:0)	(16:0)	(18:1)	(24:0)		962.911	C61 H120 O6 N1	24.951	1.97214e+08	8.934e+08	3.4295e+08	6228511278	5.44962e+08	1243445457	1343263554	1157208280	1299151645	1177466821	1100921290	2265845675	6.91172e+08	1091857722	542424954	2.04496e+08	4.35234e+08	6.96716e+08	1213415290	1031040989	7.00451e+08	4.1198e+08	5.3709e+08	6.11582e+08	591573469	8.25713e+08	1777070463	8.65692e+08	2.67096e+08	894610641	260609547	3.04589e+08	2.35719e+08	3.64882e+08	1696950787	3.18428e+08	2.43421e+08
POS8899	TG(18:0_20:2_22:6)+H	TG(18:0_20:2_22:6)	TG(60:8)+H	TG	(18:0_20:2_22:6)	(18:0)	(20:2)	(22:6)		959.806	C63 H107 O6	24.0557	1.95714e+08	2.34894e+08	3.07993e+08	3.49747e+08	3.33871e+08	2.90392e+08	9.16625e+07	1.96456e+08	2.50659e+08	2.74449e+08	2.04894e+08	2.35925e+08	2.14119e+08	3.69195e+08	1.90252e+08	1.40233e+08	3.48842e+08	1.82841e+08	2.14981e+08	2.4002e+08	2.62626e+08	1.35454e+08	1.20169e+08	2.3018e+08	3.10772e+08	1.41078e+08	4.52686e+08	2.70508e+08	1.92078e+08	1.99196e+08	1.11861e+08	1.26574e+08	1.4198e+08	1.11733e+08	2.50312e+08	1.10879e+08	9.77779e+07
POS20	AcCa(15:0)+H	AcCa(15:0)	AcCa(15:0)+H	AcCa	(15:0)	(15:0)				386.326	C22 H44 O4 N1	2.27665	1.81792e+07	1.85473e+07	1.96739e+07	1.6679e+07	6.01775e+06	1.78353e+07	6.53005e+07	1.99838e+07	1.73437e+07	2.80612e+07	3.95004e+07	7.87163e+06	1.26799e+07	5.10828e+07	1.17998e+07	1.02754e+07	1.58409e+07	1.33692e+07	1.06282e+07	2.53746e+07	2.22867e+07	2.90668e+07	1.0442e+07	2.08644e+07	2.8835e+07	1.58056e+07	1.38517e+07	1.11278e+07	3.12311e+07	1.03852e+07	3.94975e+07	1.19048e+08	4.19064e+07	1.90145e+08	4.05942e+07	1.09928e+08	2.22221e+08
neg4053	PC(16:0_18:1)+HCOO	PC(16:0_18:1)	PC(34:1)+HCOO	PC	(16:0_18:1)	(16:0)	(18:1)			804.576	C43 H83 O10 N1 P1	19.6707	13510333488	14138127052	12637202756	17468378959	14988929660	14294694601	13214244030	14379128647	11978141348	15351258009	12128537138	14418499322	11267556144	12463933932	11556545872	11360241994	10524952282	13710604421	12794149863	14168947359	13506381182	14133076293	11479308300	11644690588	14583789117	13081301285	13815490723	12761626082	14244861154	12835595632	11921267829	11232852904	7432764510	9706689617	11939560848	11668475835	11871804048
POS835	DG(4:0_18:3)+NH4	DG(4:0_18:3)	DG(22:3)+NH4	DG	(4:0_18:3)	(4:0)	(18:3)			440.337	C25 H46 O5 N1	1.34828	4.03709e+06	8.21653e+06	4.61643e+06	155895	2.27719e+06	315914	1.22416e+07	122559	3.91685e+06	6.59074e+06	163649	1.44791e+06	272776	254394	3.75901e+06	7.9993e+06	100064	1.03304e+07	2.13225e+07	1.55763e+07	2.89314e+06	6.22604e+06	8.76401e+06	3.8928e+06	5.71526e+06	5.65768e+06	3.46893e+06	4.14597e+06	230261	4.28576e+06	1.023e+07	1.26392e+07	2.45717e+06	1.2309e+07	2.47345e+06	2.57158e+07	6.56846e+06
neg6095	PS(38:7e)-H	PS(38:7e)	PS(38:7e)-H	PS	(38:7e)	(38:7e)				790.503	C44 H73 O9 N1 P1	19.265	4.36926e+07	9.47382e+07	9.82687e+07	6.62045e+07	6.94119e+07	5.84478e+07	9.75685e+07	7.83982e+07	1.04267e+08	8.26816e+07	1.07769e+08	1.23132e+08	9.69916e+07	6.54524e+07	7.59164e+07	8.51741e+07	9.12153e+07	1.28426e+08	9.88055e+07	8.93805e+07	8.04506e+07	5.77943e+07	9.14747e+07	9.27591e+07	6.04695e+07	5.39618e+07	4.25446e+07	6.5083e+07	4.08883e+07	5.26982e+07	8.20823e+07	1.14239e+08	6.37312e+07	100926114	7.85559e+07	8.72318e+07	101117919
neg3680	OAHFA(45:6)-H	OAHFA(45:6)	OAHFA(45:6)-H	OAHFA	(45:6)	(45:6)				679.567	C45 H75 O4	22.523	1.00518e+06	2.00293e+06	997283	1.16497e+08	2.75612e+06	8.03706e+07	1.08151e+06	1.04695e+08	6.29012e+07	6.83333e+07	7.87927e+07	993499	697923	1.82147e+06	3.64915e+07	2.68134e+06	7.49519e+07	2.6653e+07	4.45475e+07	2.99088e+07	2.50551e+07	773617	393113	913914	3.78069e+06	525753	6.01841e+07	138794379	5.04598e+07	4.5115e+07	2.65991e+06	499763	1.61316e+07	874523	424666	2.39799e+07	1.40364e+06
POS6640	TG(12:0e_6:0_11:3)+H	TG(12:0e_6:0_11:3)	TG(29:3e)+H	TG	(12:0e_6:0_11:3)	(12:0e)	(6:0)	(11:3)		521.42	C32 H57 O5	6.3718	8.64061e+06	4.09314e+06	5.28618e+06	4.49591e+06	9.21078e+06	5.86165e+06	4.18958e+06	9.22431e+06	3.11022e+06	6.07982e+06	6.35041e+06	2.68597e+06	5.6797e+06	1.80914e+07	4.77795e+06	8.08965e+06	1.64599e+06	1.517e+06	3.9042e+06	3.10295e+06	1.59836e+06	3.88388e+06	2.98557e+06	3.57454e+06	2.91441e+06	3.27726e+06	1.50758e+06	4.93397e+06	4.07936e+06	5.04797e+06	1.24398e+07	8.58125e+06	5.50551e+06	1.50854e+07	6.24827e+06	5.54294e+06	1.46021e+07
POS3984	PC(38:6)+H	PC(38:6)	PC(38:6)+H	PC	(38:6)	(38:6)				806.569	C46 H81 O8 N1 P1	17.5571	82095061199	77465244447	80712459423	84721709791	91736888203	97910703816	73438787890	98379641526	94568067315	92603809846	86068264441	93384967046	75641452658	104000000000	85558362490	84910818123	91054958444	75039779752	90362605145	97602578621	105000000000	81502343586	87329035958	91278815459	90028375544	108000000000	99499705139	105000000000	102000000000	116000000000	86465308728	84756715848	51482775318	81439166896	73534337205	91615832688	85917473837
POS8942	TG(19:0_20:5_22:2)+NH4	TG(19:0_20:5_22:2)	TG(61:7)+NH4	TG	(19:0_20:5_22:2)	(19:0)	(20:5)	(22:2)		992.864	C64 H114 O6 N1	24.778	2.06546e+08	1.78196e+08	2.58411e+08	1004581689	2.98613e+08	1.944e+08	361245447	2.83254e+08	3.3595e+08	3.92321e+08	3.77181e+08	4.37036e+08	1.86057e+08	3.73218e+08	2.42084e+08	171588204	3.28902e+08	1.49885e+08	422905314	2.62445e+08	2.49386e+08	2.4865e+08	2.87547e+08	3.67955e+08	2.90758e+08	3.77631e+08	5.34299e+08	415698997	1.68233e+08	313060914	2.35651e+08	1.73228e+08	1.07792e+08	166348657	3.50157e+08	1.11686e+08	1.13366e+08
POS8918	TG(25:0_18:1_18:1)+NH4	TG(25:0_18:1_18:1)	TG(61:2)+NH4	TG	(25:0_18:1_18:1)	(25:0)	(18:1)	(18:1)		1002.94	C64 H124 O6 N1	24.8788	1.45975e+07	4.54348e+07	3.23553e+07	3.17998e+08	5.20324e+07	6.56275e+07	7.64953e+07	4.14509e+07	7.64698e+07	7.90395e+07	6.11524e+07	1.6359e+08	3.28984e+07	5.58468e+07	3.74891e+07	1.94572e+07	4.14925e+07	1.64632e+07	5.22774e+07	4.3883e+07	3.51242e+07	3.35401e+07	3.38456e+07	5.72912e+07	6.67432e+07	3.98884e+07	7.56724e+07	9.9511e+07	3.16576e+07	8.08569e+07	1.85927e+07	2.29497e+07	1.22697e+07	1.74508e+07	7.14212e+07	1.91106e+07	2.02524e+07
POS7583	TG(18:0_16:0_16:0)+NH4	TG(18:0_16:0_16:0)	TG(50:0)+NH4	TG	(18:0_16:0_16:0)	(18:0)	(16:0)	(16:0)		852.801	C53 H106 O6 N1	24.0186	1599198742	5339368811	1707121161	6407719039	3830820950	7580151087	9195571049	9128324088	7944187545	5492741857	4064652310	8128256685	7521856649	5308519800	3618215770	1115105342	2072365094	5058664038	12880649433	7111350472	9341719861	2955005700	3747523401	2075474588	3113510308	2403809594	7999147857	5772110929	3366004218	6707604691	1044389813	2414224718	6239323353	1504968298	11760040433	6446381982	3148342464
neg5034	PC(22:4_21:0)+HCOO	PC(22:4_21:0)	PC(43:4)+HCOO	PC	(22:4_21:0)	(22:4)	(21:0)			924.67	C52 H95 O10 N1 P1	21.2032	2.4644e+07	2.34719e+07	3.31387e+07	1.34798e+07	1.61457e+07	2.2422e+07	2.59677e+07	1.89613e+07	1.40455e+07	1.57065e+07	1.97547e+07	1.87528e+07	1.24288e+07	2.76873e+07	2.5187e+07	3.16949e+07	1.46392e+07	1.96971e+07	2.13112e+07	2.03669e+07	2.1584e+07	1.70176e+07	2.0718e+07	1.56062e+07	3.24716e+07	1.43678e+07	1.80387e+07	2.13887e+07	1.43253e+07	1.31899e+07	3.45179e+07	2.06053e+07	1.58145e+07	2.41028e+07	1.84055e+07	2.03783e+07	2.68221e+07
neg3927	PC(16:0e_16:0)+HCOO	PC(16:0e_16:0)	PC(32:0e)+HCOO	PC	(16:0e_16:0)	(16:0e)	(16:0)			764.581	C41 H83 O9 N1 P1	20.2015	4.30091e+08	4.18557e+08	4.02553e+08	3.93609e+08	2.85124e+08	4.40824e+08	3.05256e+08	4.19944e+08	3.45323e+08	3.56464e+08	3.4281e+08	3.24777e+08	3.39343e+08	466730917	4.99099e+08	5.01976e+08	2.75895e+08	323582491	3.19873e+08	3.76969e+08	4.31797e+08	4.93813e+08	3.55395e+08	2.12326e+08	5.78636e+08	2.8568e+08	329156256	4.65832e+08	5.10999e+08	304868925	5.62065e+08	4.31762e+08	3.00279e+08	4.57888e+08	5.0347e+08	4.13014e+08	4.53185e+08
neg4976	PC(20:0e_22:6)+HCOO	PC(20:0e_22:6)	PC(42:6e)+HCOO	PC	(20:0e_22:6)	(20:0e)	(22:6)			892.644	C51 H91 O9 N1 P1	20.7706	1.01339e+08	1.18952e+08	1.05857e+08	8.82933e+07	9.06907e+07	1.07814e+08	7.87176e+07	1.17444e+08	7.81443e+07	9.9803e+07	112445865	9.16159e+07	6.74159e+07	116049801	8.25221e+07	1.57613e+08	9.19253e+07	5.49224e+07	7.91996e+07	9.38505e+07	8.03303e+07	102258900	8.06016e+07	5.52561e+07	1.13074e+08	8.67021e+07	9.73082e+07	8.36174e+07	1.2278e+08	7.61375e+07	1.1283e+08	1.0935e+08	3.19895e+07	1.09821e+08	5.92074e+07	7.97594e+07	8.67771e+07
POS18	AcCa(14:3)+H	AcCa(14:3)	AcCa(14:3)+H	AcCa	(14:3)	(14:3)				366.264	C21 H36 O4 N1	1.00674	4.78374e+07	1.67818e+07	3.06689e+07	2.70167e+07	4.58633e+07	2.24941e+07	1.49989e+07	1.27793e+07	2.95828e+07	3.51409e+07	2.44704e+07	1.73914e+07	1.6623e+07	4.76917e+07	2.22176e+07	7.59017e+07	4.16096e+07	1.25803e+07	2.34882e+07	3.52151e+07	2.97357e+07	3.36828e+07	1.25332e+07	2.2827e+07	4.52288e+07	1.10247e+07	1.92795e+07	2.30296e+07	4.06695e+07	1.44648e+07	3.97845e+07	2.65938e+07	1.99288e+07	9.88148e+07	3.03702e+07	4.02428e+07	3.76735e+07
neg5040	PC(22:4_21:1)+HCOO	PC(22:4_21:1)	PC(43:5)+HCOO	PC	(22:4_21:1)	(22:4)	(21:1)			922.654	C52 H93 O10 N1 P1	21.3023	1.28189e+08	1.16661e+08	1.77211e+08	6.65993e+07	8.3919e+07	1.1825e+08	1.32853e+08	9.4837e+07	7.03369e+07	7.6088e+07	9.92591e+07	8.48449e+07	6.20877e+07	1.4506e+08	1.26358e+08	1.69536e+08	6.97904e+07	9.83489e+07	111817585	1.07862e+08	1.11909e+08	8.43113e+07	1.08953e+08	7.99878e+07	1.6543e+08	7.31203e+07	9.70448e+07	1.10327e+08	7.35838e+07	6.78064e+07	1.74222e+08	1.08806e+08	8.48108e+07	1.31028e+08	9.2731e+07	1.03289e+08	1.40158e+08
neg2906	Hex3Cer(m41:5)-H	Hex3Cer(m41:5)	Hex3Cer(m41:5)-H	Hex3Cer	(m41:5)	(m41:5)				1096.72	C59 H102 O17 N1	19.808	5.00614e+06	6.56548e+06	4.09306e+06	3.96337e+06	6.80997e+06	5.31887e+06	5.35836e+06	4.11104e+06	7.52706e+06	4.64155e+06	6.48396e+06	4.54551e+06	5.70022e+06	6.62515e+06	6.0513e+06	7.35737e+06	4.02937e+06	7.43138e+06	5.95068e+06	4.71721e+06	6.71132e+06	6.22569e+06	7.15164e+06	7.26428e+06	7.45281e+06	4.59997e+06	2.7746e+06	4.71463e+06	6.2725e+06	6.48691e+06	1.12103e+07	1.35397e+07	5.26208e+06	7.37803e+06	7.55325e+06	5.53515e+06	9.5926e+06
POS4842	PE(25:1e)+Na	PE(25:1e)	PE(25:1e)+Na	PE	(25:1e)	(25:1e)				600.4	C30 H60 O7 N1 P1 Na1	5.10274	415496	159124	410171	180840	348844	200958	145894	157894	190674	325227	371017	99885.4	299565	353690	198426	235763	168237	120014	142529	561944	126097	267672	179197	141915	287419	185925	217065	256080	166050	238967	1.41754e+06	997701	643570	1.14399e+06	307322	231658	791958
neg5919	PI(18:3e_23:0)-H	PI(18:3e_23:0)	PI(41:3e)-H	PI	(18:3e_23:0)	(18:3e)	(23:0)			915.633	C50 H92 O12 N0 P1	20.2242	4.60277e+06	2.91211e+06	2.91434e+06	1.89428e+06	1.23422e+06	281182	2.83535e+06	2.1618e+06	2.04588e+06	766043	1.91266e+06	1.66319e+06	2.42472e+06	4.07158e+06	3.07622e+06	4.35073e+06	3.22643e+06	3.01047e+06	2.73658e+06	2.39987e+06	6.68872e+06	3.95489e+06	876229	4.95604e+06	1.39447e+06	3.75381e+06	873132	1.04679e+06	4.37099e+06	3.48311e+06	5.20534e+06	3.56306e+06	4.18988e+06	3.7617e+06	3.95136e+06	3.06099e+06	4.70993e+06
neg2630	Hex2Cer(d34:2+O)+HCOO	Hex2Cer(d34:2	Hex2Cer(d34:2+O)+HCOO	Hex2Cer	(d34:2+O)	(d34:2+O)				920.595	C47 H86 O16 N1	17.646	2.48616e+06	3.71948e+06	2.7076e+06	1.40675e+06	3.0718e+06	2.86568e+06	2.21691e+06	3.29565e+06	1.60136e+06	1.33256e+06	3.31189e+06	2.04137e+06	2.01e+06	4.08683e+06	2.67529e+06	4.48627e+06	1.57486e+06	2.16972e+06	4.71207e+06	3.16554e+06	3.5088e+06	4.23027e+06	3.29969e+06	2.81105e+06	3.01337e+06	2.81238e+06	1.8107e+06	3.72176e+06	3.564e+06	2.92037e+06	4.85625e+06	5.68302e+06	495916	5.46967e+06	1.99292e+06	3.66063e+06	2.67552e+06
POS7967	TG(16:0_18:3_18:3)+NH4	TG(16:0_18:3_18:3)	TG(52:6)+NH4	TG	(16:0_18:3_18:3)	(16:0)	(18:3)	(18:3)		868.739	C55 H98 O6 N1	22.3391	10317548361	10421063495	15125899891	20270022727	14970898251	9406043368	16249041718	21830930355	13772645268	16750729262	17472592780	16671269386	6566286326	10010834118	14783168621	6625778531	6933152666	4231712775	18436571432	13018014513	5896898735	16854906543	6914551472	15099450826	11233644749	7453815439	29755482421	28440612746	8514857113	20471142221	7179606730	12430441947	2510502303	20630398724	24734849885	10242416400	5138337545
POS3466	PC(20:2_14:3)+H	PC(20:2_14:3)	PC(34:5)+H	PC	(20:2_14:3)	(20:2)	(14:3)			752.522	C42 H75 O8 N1 P1	16.1027	1.21493e+07	1.03413e+08	7.82872e+07	6.97329e+07	1.69426e+07	2.45209e+07	1.47308e+08	2.53713e+08	1.37419e+08	1.26107e+08	1.68705e+08	1.37343e+08	1.07802e+08	2.25904e+07	3.08605e+07	1.39003e+07	6.44971e+07	2.06692e+08	1.99497e+08	7.66335e+07	2.11942e+07	4.18601e+07	3.5081e+07	4.67934e+07	1.75456e+07	5.18714e+07	1.28612e+08	2.77552e+07	2.28869e+07	5.15497e+07	1.03859e+08	3.8311e+07	1.69849e+07	109418581	1.70596e+08	1.22987e+08	7.98065e+07
neg2193	Hex1Cer(d40:0)+HCOO	Hex1Cer(d40:0)	Hex1Cer(d40:0)+HCOO	Hex1Cer	(d40:0)	(d40:0)				830.673	C47 H92 O10 N1	21.5454	5.58388e+06	7.87155e+06	4.85985e+06	5.7866e+06	8.6612e+06	7.70263e+06	1.09794e+07	9.91942e+06	6.74302e+06	6.44273e+06	7.94117e+06	9.98489e+06	6.02999e+06	1.01708e+07	5.2273e+06	6.22731e+06	8.59231e+06	6.95809e+06	1.25382e+07	6.26581e+06	6.56837e+06	8.88155e+06	7.95646e+06	5.5734e+06	6.74448e+06	7.68284e+06	7.48859e+06	7.75984e+06	4.56553e+06	9.31016e+06	1.79367e+07	8.74023e+06	5.21195e+06	6.68426e+06	8.62968e+06	8.28051e+06	9.54736e+06
POS7597	TG(16:0_16:0_18:1)+NH4	TG(16:0_16:0_18:1)	TG(50:1)+NH4	TG	(16:0_16:0_18:1)	(16:0)	(16:0)	(18:1)		850.786	C53 H104 O6 N1	23.8512	14481182505	17445068317	11706687050	27240673887	18249851843	25919110598	34838657090	29310980811	20377013613	18850620467	17087683737	28937072656	24233611225	23651300855	16918165117	12490382327	11046120306	17814182676	36646744888	25929255795	20304514617	15151290469	16332430777	15061674471	18796826249	11984172150	24706037853	19895633935	24949318829	21248918835	8593818233	14472032406	24685154262	10759872701	35269494785	24195682710	15973448916
neg5138	PC(30:1_22:6)-CH3	PC(30:1_22:6)	PC(52:7)-CH3	PC	(30:1_22:6)	(30:1)	(22:6)			984.743	C59 H103 O8 N1 P1	21.421	3.63614e+07	2.20745e+07	1.87673e+07	1.40652e+07	1.54584e+07	1.92501e+07	2.57303e+07	2.88899e+07	2.59438e+07	2.21246e+07	1.4875e+07	2.68868e+07	1.34975e+07	2.04412e+07	1.92256e+07	2.38963e+07	2.1021e+07	1.96479e+07	2.31148e+07	2.19667e+07	2.78288e+07	2.18059e+07	2.47365e+07	1.51499e+07	1.85966e+07	1.5186e+07	1.54248e+07	2.35446e+07	1.82242e+07	1.26572e+07	2.91885e+07	1.90933e+07	7.56502e+06	2.36391e+07	1.87551e+07	1.85349e+07	2.16548e+07
POS2806	PC(8:0_8:0)+H	PC(8:0_8:0)	PC(16:0)+H	PC	(8:0_8:0)	(8:0)	(8:0)			510.319	C24 H49 O8 N1 P1	1.81913	3.36855e+06	5.08138e+06	5.11021e+06	3.45133e+06	4.21334e+06	2.40317e+06	2.69547e+06	4.25175e+06	3.34369e+06	3.20352e+06	4.03591e+06	4.42916e+06	5.52897e+06	6.9636e+06	3.75222e+06	5.75626e+06	3.80762e+06	4.5869e+06	3.82549e+06	5.31364e+06	2.38962e+06	7.29931e+06	5.00285e+06	4.71547e+06	3.38714e+06	8.78347e+06	4.87136e+06	5.36888e+06	5.09841e+06	6.83726e+06	2.65999e+07	1.87883e+07	6.27762e+06	1.43967e+07	9.33911e+06	6.13632e+06	2.62586e+07
neg4034	PC(18:0_16:0)+HCOO	PC(18:0_16:0)	PC(34:0)+HCOO	PC	(18:0_16:0)	(18:0)	(16:0)			806.592	C43 H85 O10 N1 P1	19.6523	1809986977	1898259144	1700934717	2335105790	2011055624	1902202763	1769706476	1923566492	1606112526	2047692741	1611850850	1940614144	1518836473	1669300680	1535513103	1519127269	1409610605	1835455264	1724733242	1895828595	1809351600	1891428533	1549539337	1563694864	1956150904	1763981048	1840429417	1705225200	1901457233	1717144338	1589197280	1508740294	9.89438e+08	1311905680	1600031463	1575998771	1601409868
POS718	DG(4:0_11:0)+Na	DG(4:0_11:0)	DG(15:0)+Na	DG	(4:0_11:0)	(4:0)	(11:0)			353.23	C18 H34 O5 Na1	1.49965	7.00836e+06	3.79798e+06	1.80313e+06	6.95388e+06	6.61823e+06	5.86749e+06	5.60823e+06	4.51037e+06	2.10989e+06	2.13747e+06	1.90294e+06	4.48023e+06	145640	6.84224e+06	3.71982e+06	5.42575e+06	4.81815e+06	1.93018e+06	4.17403e+06	6.37281e+06	6.5017e+06	4.91207e+06	4.83679e+06	886876	3.70204e+06	6.23561e+06	2.80831e+06	6.9489e+06	6.41556e+06	2.4386e+06	1.39892e+06	1.15716e+06	1.09391e+06	2.25174e+06	3.50849e+06	2.35003e+06	1.67026e+06
POS8261	TG(18:3_18:2_18:2)+NH4	TG(18:3_18:2_18:2)	TG(54:7)+NH4	TG	(18:3_18:2_18:2)	(18:3)	(18:2)	(18:2)		894.755	C57 H100 O6 N1	22.426	27408722365	29373215218	32433804926	73014620765	33605035790	24449858956	35748547914	52253607982	49322253743	44046869310	43032940551	34873799265	16008333078	31457681648	42952554600	15473388737	20839069433	11483270611	50660078125	27183137692	15671321670	44886227346	18925243961	34084572725	25953439494	26409800862	75900167723	56484974197	18094405459	46733253477	17044633734	24078024420	4083107859	74961986995	20435066308	16087740610	7325671485
POS1785	DG(40:5)+H	DG(40:5)	DG(40:5)+H	DG	(40:5)	(40:5)				671.561	C43 H75 O5	20.985	6.70441e+07	7.90097e+07	9.8956e+07	3.67949e+08	1.32778e+08	9.70533e+07	9.34737e+07	1.00027e+08	8.74847e+07	1.9206e+08	1.07592e+08	1.19334e+08	5.74216e+07	1.64775e+08	9.61399e+07	3.66254e+07	5.9214e+07	3.26661e+07	9.27509e+07	176431163	1.05767e+08	7.45914e+07	6.37232e+07	1.10712e+08	8.45496e+07	8.7371e+07	1.87488e+08	1.26145e+08	8.7642e+07	1.53292e+08	4.52261e+07	9.23813e+07	6.46461e+07	4.6673e+07	6.90974e+07	1.02144e+08	6.23815e+07
neg2379	Hex1Cer(m42:0+O)+HCOO	Hex1Cer(m42:0	Hex1Cer(m42:0+O)+HCOO	Hex1Cer	(m42:0+O)	(m42:0+O)				858.704	C49 H96 O10 N1	21.7059	1.3476e+08	1.78339e+08	1.67312e+08	110048151	1.95018e+08	1.7926e+08	1.63198e+08	1.61124e+08	1.39961e+08	1.14153e+08	159173900	1.4895e+08	9.6617e+07	2.42295e+08	1.24055e+08	1.7456e+08	1.02552e+08	1.61928e+08	1.94584e+08	117776461	1.41782e+08	176113140	1.20905e+08	1.06448e+08	250149109	8.95128e+07	1.26181e+08	1.72337e+08	1.0185e+08	1.31792e+08	3.1782e+08	1.60858e+08	1.13058e+08	1.77631e+08	1.63615e+08	1.51147e+08	1.94321e+08
POS4163	PC(40:3)+H	PC(40:3)	PC(40:3)+H	PC	(40:3)	(40:3)				840.648	C48 H91 O8 N1 P1	19.1094	1434461733	1366693356	1670464933	3104392518	3116186115	1835020867	2613501831	1846596600	1636521392	2407838209	2271922127	2662235520	2043249860	2577158448	1269430522	1621465847	1129825386	1946471095	4132740024	3043561991	1636621630	1908461777	1170111860	1315845078	2209813700	1395338671	3615039564	2097340755	2223510072	2254178000	1538623353	1423638518	1324592178	1246229021	2002294977	2061734741	1481806463
POS9020	TG(18:1_20:4_24:1)+H	TG(18:1_20:4_24:1)	TG(62:6)+H	TG	(18:1_20:4_24:1)	(18:1)	(20:4)	(24:1)		991.869	C65 H115 O6	24.777	3.06566e+08	263955081	3.84672e+08	1455097692	438038690	3.0225e+08	5.20614e+08	4.24609e+08	5.05242e+08	5.9295e+08	5.55788e+08	6.45416e+08	2.848e+08	5.53235e+08	3.55994e+08	2.58925e+08	4.85002e+08	2.2215e+08	626268039	2.19855e+08	3.72652e+08	3.74911e+08	4.23032e+08	5.43608e+08	4.431e+08	5.54457e+08	5.42836e+08	6.15037e+08	2.53218e+08	4.75088e+08	3.47467e+08	2.63512e+08	1.56666e+08	2.50517e+08	5.18355e+08	1.70333e+08	1.75921e+08
POS1612	DG(36:3e)+Na	DG(36:3e)	DG(36:3e)+Na	DG	(36:3e)	(36:3e)				627.532	C39 H72 O4 Na1	19.054	9.59214e+07	1.26926e+08	1.57825e+08	2.18516e+08	3.19323e+08	2.34142e+08	1.95882e+08	3.93722e+08	2.80671e+08	2.73928e+08	2.2802e+08	2.70407e+08	2.00158e+08	4.20231e+08	1.91425e+08	1.39208e+08	8.59002e+07	1.18194e+08	2.97768e+08	1.27021e+08	165440303	1.28503e+08	1.12748e+08	1.7039e+08	2.03306e+08	9.91969e+07	1.96328e+08	2.52145e+08	2.03008e+08	3.3844e+08	1.59244e+08	3.13334e+08	1.01773e+08	1.53144e+08	1.22545e+08	2.07193e+08	1.35762e+08
neg2676	Hex2Cer(d40:3)-H	Hex2Cer(d40:3)	Hex2Cer(d40:3)-H	Hex2Cer	(d40:3)	(d40:3)				940.673	C52 H94 O13 N1	21.6214	33994232	2.23199e+07	1.72288e+07	1.90479e+07	2.34522e+07	2.65217e+07	2.27501e+07	3.41011e+07	2.66951e+07	1.96962e+07	3.96773e+07	3.57782e+07	2.68266e+07	2.24026e+07	1.99165e+07	1.13897e+07	5.82405e+07	21553995	4.93638e+07	2.11293e+07	1.43443e+07	3.12459e+07	3.85914e+07	2.70339e+07	1.67463e+07	1.82635e+07	1.91789e+07	2.11294e+07	1.30883e+07	4.5987e+07	3.19338e+07	3.08757e+07	3.18044e+07	4.92945e+07	2.7557e+07	3.05798e+07	3.59756e+07
POS452	Cer(m19:1_23:3)+H	Cer(m19:1_23:3)	Cer(m42:4)+H	Cer	(m19:1_23:3)	(m19:1)	(23:3)			628.603	C42 H78 O2 N1	20.5624	4.44703e+08	3.21297e+08	340978349	5.42471e+08	3.54172e+08	3.46865e+08	3.56216e+08	3.55761e+08	3.30155e+08	3.88143e+08	302823982	3.89856e+08	2.69793e+08	356204650	4.4318e+08	2.60557e+08	1.69137e+08	2.38279e+08	3.88185e+08	4.00274e+08	2.68291e+08	2.80215e+08	2.46167e+08	2.38841e+08	3.63548e+08	2.24418e+08	4.43305e+08	5.23908e+08	2.98795e+08	3.77835e+08	2.86299e+08	3.70691e+08	9.74479e+07	3.67811e+08	1.95178e+08	2.11221e+08	2.31112e+08
neg5656	PG(18:2_18:2)-H	PG(18:2_18:2)	PG(36:4)-H	PG	(18:2_18:2)	(18:2)	(18:2)			769.503	C42 H74 O10 N0 P1	16.9297	1.02241e+06	986434	1.03943e+06	1.73272e+06	2.4735e+06	1.32649e+06	1.24013e+06	1.36478e+06	1.65735e+06	1.9454e+06	951476	853399	1.00084e+06	2.90623e+06	1.87605e+06	1.31478e+06	420738	248276	1.89867e+06	1.45933e+06	1.27588e+06	499902	1.73855e+06	982299	727890	1.00181e+06	535700	4.49226e+06	3.07701e+06	448122	4.51292e+06	629106	1.44509e+06	1.98402e+06	1.72189e+06	2.01423e+06	1.02996e+06
POS3824	PC(37:4)+H	PC(37:4)	PC(37:4)+H	PC	(37:4)	(37:4)				796.585	C45 H83 O8 N1 P1	18.2663	6535585847	6891261802	6902333900	4310781368	6593117633	7449238463	9461774280	9181500000	6934008912	9950182308	7777307793	9536074691	10218875972	9843876126	5068264420	8871038886	8447477167	5068047238	6967288236	6368571021	13436857385	5524403043	5233505612	8659666980	7707051303	6332229216	6163491470	7118981535	8510352556	13213006485	5420450845	9183966457	2666500558	8379460986	5703780126	8052546361	8047706287
neg851	Cer(t18:0_20:0)+HCOO	Cer(t18:0_20:0)	Cer(t38:0)+HCOO	Cer	(t18:0_20:0)	(t18:0)	(20:0)			656.583	C39 H78 O6 N1	21.0156	2.08694e+07	2.47542e+07	1.80316e+07	2.86712e+07	2.76867e+07	2.45553e+07	2.21046e+07	2.15712e+07	2.1139e+07	2.73646e+07	2.4176e+07	2.79409e+07	2.11559e+07	2.79516e+07	1.75925e+07	2.19314e+07	1.54427e+07	3.18768e+07	2.00308e+07	2.19447e+07	2.77681e+07	2.45771e+07	1.9612e+07	1.97612e+07	2.05913e+07	1.92288e+07	2.14079e+07	2.57585e+07	21687884	2.98618e+07	2.21564e+07	2.01223e+07	1.1956e+07	1.83671e+07	2.4696e+07	1.38771e+07	2.26702e+07
neg5818	PI(18:0e_19:0)-H	PI(18:0e_19:0)	PI(37:0e)-H	PI	(18:0e_19:0)	(18:0e)	(19:0)			865.618	C46 H90 O12 N0 P1	19.981	1.03973e+08	1.31605e+08	1.25584e+08	118955011	1.10646e+08	117584762	7.24006e+07	1.10914e+08	1.17899e+08	9.4321e+07	1.25716e+08	1.38985e+08	8.41096e+07	1.21874e+08	8.23494e+07	1.30722e+08	9.74276e+07	7.50881e+07	7.44537e+07	9.67451e+07	1.09364e+08	1.03937e+08	1.18663e+08	8.17465e+07	8.964e+07	9.89789e+07	8.94238e+07	8.4646e+07	1.07748e+08	9.12111e+07	1.00019e+08	131656903	4.65848e+07	9.13871e+07	5.90228e+07	9.79991e+07	1.13225e+08
neg1520	CerP(m48:6)+HCOO	CerP(m48:6)	CerP(m48:6)+HCOO	CerP	(m48:6)	(m48:6)				832.623	C49 H87 O7 N1 P1	21.4283	1.63663e+07	2.05562e+07	2.34971e+07	1.64077e+07	2.27444e+07	1.98294e+07	2.48882e+07	2.70251e+07	1.22084e+07	2.87013e+07	3.21037e+07	2.7901e+07	1.63054e+07	2.58866e+07	1.89354e+07	3.12585e+07	2.4104e+07	2.75771e+07	2.09321e+07	1.72555e+07	2.0975e+07	1.60749e+07	2.16837e+07	2.13988e+07	2.48494e+07	1.40939e+07	1.44567e+07	1.30935e+07	1.39623e+07	1.42094e+07	2.19424e+07	4.08084e+07	1.0052e+07	2.26602e+07	1.73791e+07	1.78939e+07	2.05779e+07
neg4160	PC(14:0e_20:4)+HCOO	PC(14:0e_20:4)	PC(34:4e)+HCOO	PC	(14:0e_20:4)	(14:0e)	(20:4)			784.55	C43 H79 O9 N1 P1	18.9833	3.31172e+06	1.4565e+07	9.54728e+06	1.06012e+07	3.09989e+06	3.77753e+06	1.14114e+07	8.50316e+06	2.10903e+07	5.87892e+06	7.37684e+06	4.81775e+06	4.83579e+06	4.41745e+06	6.0586e+06	5.80431e+06	8.69871e+06	7.3077e+06	3.39027e+06	3.59586e+06	3.1643e+06	1.33783e+07	7.39523e+06	6.94788e+06	7.63622e+06	6.71787e+06	4.4484e+06	4.2681e+06	3.94976e+06	2.42322e+06	1.0903e+07	9.13176e+06	5.53433e+06	3.22485e+07	9.95604e+06	7.80387e+06	1.17508e+07
POS4132	PC(20:0_20:1)+Na	PC(20:0_20:1)	PC(40:1)+Na	PC	(20:0_20:1)	(20:0)	(20:1)			866.661	C48 H94 O8 N1 P1 Na1	19.5637	1.39084e+08	168355125	1.18993e+08	1.56147e+08	2.69872e+08	1.39468e+08	1.1946e+08	2.33194e+08	1.86126e+08	1.88436e+08	1.41759e+08	1.73642e+08	7.9257e+07	1.3819e+08	5.73852e+07	7.16449e+07	1.44091e+08	1.02166e+08	1.63313e+08	1.9052e+08	1.33471e+08	1.0836e+08	9.02751e+07	1.51504e+08	8.95337e+07	1.3747e+08	2.34444e+08	2.31067e+08	100052584	1.4919e+08	1.32461e+08	7.0228e+07	7.18392e+07	8.82422e+07	1.03114e+08	1.86244e+08	8.1099e+07
POS9669	phSM(t40:5)+H	phSM(t40:5)	phSM(t40:5)+H	phSM	(t40:5)	(t40:5)				811.596	C45 H84 O8 N2 P1	17.1279	4.31815e+07	1.47806e+07	4.14848e+07	3.39385e+07	1.7238e+07	1.68487e+07	3.69022e+07	4.47515e+07	4.56656e+07	1.87736e+07	6.69934e+07	2.52037e+07	5.43517e+07	2.29333e+07	1.13102e+07	3.3514e+06	3.60001e+07	7.42971e+07	5.44208e+07	1.52184e+07	2.30587e+07	4.80006e+06	6.12826e+07	1.54009e+07	1.79019e+07	3.98862e+07	7.63751e+07	2.13403e+07	1.55349e+07	4.16675e+07	1.8401e+08	6.43695e+07	1.75705e+08	5.99644e+07	3.24536e+07	6.18018e+07	6.54022e+07
neg974	Cer(t20:1_24:0)+HCOO	Cer(t20:1_24:0)	Cer(t44:1)+HCOO	Cer	(t20:1_24:0)	(t20:1)	(24:0)			738.662	C45 H88 O6 N1	22.3519	9.13446e+06	8.8695e+06	7.02434e+06	8.92972e+06	1.10677e+07	8.38498e+06	7.27801e+06	8.849e+06	6.649e+06	8.54536e+06	8.76067e+06	9.08789e+06	7.65876e+06	9.25899e+06	6.12976e+06	5.86106e+06	5.07944e+06	5.54423e+06	6.76587e+06	6.90106e+06	5.5703e+06	6.65158e+06	6.09316e+06	5.95736e+06	6.29634e+06	5.51232e+06	6.95809e+06	8.48546e+06	6.95152e+06	7.181e+06	7.53301e+06	7.83692e+06	3.75205e+06	7.6977e+06	7.04087e+06	4.24286e+06	6.17346e+06
POS6322	SM(t18:1_16:1)+H	SM(t18:1_16:1)	SM(t34:2)+H	SM	(t18:1_16:1)	(t18:1)	(16:1)			717.554	C39 H78 O7 N2 P1	14.4186	1.44594e+07	1.70945e+07	1.31932e+07	1.31695e+07	17879952	1.59045e+07	1.27349e+07	1.62315e+07	1.01757e+07	1.30035e+07	1.37261e+07	1.36242e+07	8.87949e+06	2.15285e+07	1.06338e+07	1.98005e+07	9.39693e+06	1.02079e+07	1.6586e+07	1.5472e+07	1.61851e+07	1.80007e+07	1.46727e+07	1.20794e+07	1.28953e+07	1.54937e+07	1.00402e+07	1.28335e+07	1.56469e+07	1.06472e+07	2.09195e+07	1.62129e+07	8.25307e+06	2.21186e+07	1.34682e+07	1.69633e+07	1.82426e+07
neg176	CL(77:4)-2H	CL(77:4)	CL(77:4)-2H	CL	(77:4)	(77:4)				762.549	C86 H158 O17 P2	17.4638	1.37491e+07	1.40408e+07	1.02133e+07	1.17532e+07	1.28163e+07	1.5807e+07	1.17577e+07	1.61277e+07	9.5029e+06	9.39536e+06	1.04372e+07	1.35805e+07	7.47432e+06	1.51628e+07	1.10204e+07	1.17612e+07	8.60467e+06	1.03809e+07	1.20209e+07	9.18399e+06	2.06885e+07	1.25994e+07	1.3911e+07	8.99455e+06	1.19939e+07	1.1446e+07	7.69603e+06	1.11454e+07	1.55521e+07	1.02946e+07	1.40321e+07	1.50857e+07	6.62155e+06	1.72414e+07	1.03957e+07	1.27521e+07	1.32531e+07
POS7768	TG(15:0_18:2_18:3)+NH4	TG(15:0_18:2_18:3)	TG(51:5)+NH4	TG	(15:0_18:2_18:3)	(15:0)	(18:2)	(18:3)		856.739	C54 H98 O6 N1	22.6979	1046747341	1940578005	1591899976	3971379907	1251127951	1404304830	3459050965	2748485942	2284490505	2406654007	2849021228	2365891611	1243624370	2271276764	1944474563	9.39315e+08	9.38153e+08	9.85571e+08	2434739718	1683408500	2209563145	2680288140	1545835998	1524523835	1564598040	1215318912	3017348495	3123550909	1179151183	3314410734	1816028077	1990021635	8.38043e+08	4592740027	1017929962	2458350360	1288772398
neg2736	Hex2Cer(m39:2)-H	Hex2Cer(m39:2)	Hex2Cer(m39:2)-H	Hex2Cer	(m39:2)	(m39:2)				912.678	C51 H94 O12 N1	20.859	1.54579e+07	1.30247e+07	1.61568e+07	1.44367e+07	1.06207e+07	7.55063e+06	1.44466e+07	5.60831e+06	1.15454e+07	2.18801e+07	9.58964e+06	9.72925e+06	1.10231e+07	1.18374e+07	1.39819e+07	1.21663e+07	5.07648e+06	7.20972e+06	1.36806e+07	1.24436e+07	1.13642e+07	1.765e+07	1.13601e+07	5.93862e+06	1.80376e+07	1.05737e+07	2.26634e+07	1.31181e+07	1.60189e+07	4.50269e+06	2.26939e+07	1.2588e+07	5.12421e+06	9.62496e+06	9.65718e+06	1.41007e+07	5.93106e+06
POS3973	PC(38:5e)+H	PC(38:5e)	PC(38:5e)+H	PC	(38:5e)	(38:5e)				794.606	C46 H85 O7 N1 P1	18.5006	20500216069	23155827120	25832245532	18946475307	22868606681	20386503739	20249356720	22056594023	22029335300	23315246666	22705392354	23087069317	19294568710	25960868203	21932086440	29123940426	20560707360	17120479913	19404891282	26956883522	22114647298	20407030857	19604918659	19155061299	22275965993	18961418503	20567479371	18569766139	21995949405	19657770709	18650331085	20205447449	14437217506	22560255030	18047069595	18815359551	18282762842
neg1618	CerP(t46:2)+HCOO	CerP(t46:2)	CerP(t46:2)+HCOO	CerP	(t46:2)	(t46:2)				844.644	C47 H91 O9 N1 P1	20.6229	1.5873e+07	1.07394e+07	1.37473e+07	2.17466e+07	1.15811e+07	1.01304e+07	8.9744e+06	1.04972e+07	1.05603e+07	1.14044e+07	1.58884e+07	1.39689e+07	1.12918e+07	1.11302e+07	1.24645e+07	1.13847e+07	6.95694e+06	1.21747e+07	9.48661e+06	1.55886e+07	7.94932e+06	2.13039e+07	1.30417e+07	5.72517e+06	1.43354e+07	1.19684e+07	1.22281e+07	1.36189e+07	1.21485e+07	7.22351e+06	1.16594e+07	1.48524e+07	1.53458e+07	1.84405e+07	1.6898e+07	1.90224e+07	1.84364e+07
POS8768	TG(18:1_18:1_23:0)+NH4	TG(18:1_18:1_23:0)	TG(59:2)+NH4	TG	(18:1_18:1_23:0)	(18:1)	(18:1)	(23:0)		974.911	C62 H120 O6 N1	24.5498	8.23542e+07	6.8033e+07	102686529	1.39083e+08	1.04669e+08	9.93614e+07	247161843	1.02175e+08	165884868	1.3383e+08	1.11728e+08	8.75319e+07	4.59198e+07	1.60759e+08	1.51725e+08	1.04138e+08	7.26531e+07	4.14552e+07	1.04584e+08	1.16458e+08	103960359	1.00139e+08	1.50558e+08	6.26246e+07	103946164	1.21606e+08	1.55124e+08	1.58967e+08	1.1965e+08	4.63658e+06	7.43403e+07	8.44895e+07	4.67693e+07	4.2298e+06	1.06202e+08	6.51892e+07	8.35466e+07
neg2840	Hex3Cer(d35:3)-H	Hex3Cer(d35:3)	Hex3Cer(d35:3)-H	Hex3Cer	(d35:3)	(d35:3)				1032.65	C53 H94 O18 N1	21.5204	1.7702e+07	1.48051e+07	1.19091e+07	1.49164e+07	1.99393e+07	1.68902e+07	1.24162e+07	1.4581e+07	1.31088e+07	1.11387e+07	1.45838e+07	1.25913e+07	1.08894e+07	1.49489e+07	1.55864e+07	1.5143e+07	1.16838e+07	8.88756e+06	1.24024e+07	1.41254e+07	9.0939e+06	1.21585e+07	9.63783e+06	7.78893e+06	1.55056e+07	8.58252e+06	1.28356e+07	1.02738e+07	1.41631e+07	1.18513e+07	1.06922e+07	1.15646e+07	6.87845e+06	1.03871e+07	1.11048e+07	9.0432e+06	9.70542e+06
POS1948	Hex1Cer(d18:1_22:0+O)+H	Hex1Cer(d18:1_22:0	Hex1Cer(d40:1+O)+H	Hex1Cer	(d18:1_22:0+O)	(d18:1)	(22:0+O)			800.661	C46 H90 O9 N1	20.439	9.81207e+08	4.72767e+08	5.44859e+08	8.06744e+08	6.98452e+08	4.82063e+08	4.50596e+08	4.46916e+08	5.25363e+08	4.39773e+08	5.60253e+08	322247448	3.53934e+08	8.57145e+08	828861715	691307285	3.61226e+08	5.14068e+08	3.06969e+08	7.55882e+08	3.93997e+08	1159951923	9.4641e+08	2.01595e+08	9.53504e+08	660492517	6.33568e+08	8.54853e+08	614171558	4.4532e+08	1406555283	9.58118e+08	5.60456e+08	1094375175	1363320626	9.6731e+08	8.42408e+08
neg3963	PC(16:1e_16:1)+HCOO	PC(16:1e_16:1)	PC(32:2e)+HCOO	PC	(16:1e_16:1)	(16:1e)	(16:1)			760.55	C41 H79 O9 N1 P1	19.6077	2.08111e+07	2.95434e+07	3.12176e+07	1.7535e+07	2.24674e+07	2.34296e+07	1.89538e+07	2.82156e+07	2.48904e+07	2.62159e+07	1.95779e+07	2.29233e+07	1.61712e+07	2.89502e+07	2.7631e+07	3.69932e+07	2.05512e+07	1.85187e+07	1.5316e+07	2.14045e+07	2.11944e+07	3.26238e+07	1.64129e+07	1.62493e+07	3.37596e+07	1.70586e+07	1.41036e+07	2.87162e+07	3.46717e+07	1.60811e+07	3.49704e+07	2.31458e+07	1.06069e+07	2.81404e+07	1.54757e+07	2.26328e+07	2.66378e+07
neg6184	PS(42:8e)-H	PS(42:8e)	PS(42:8e)-H	PS	(42:8e)	(42:8e)				844.55	C48 H79 O9 N1 P1	20.5561	1.18808e+07	2.26971e+07	1.53232e+07	2.15326e+07	3.6855e+07	9.09012e+06	1.81631e+07	1.34644e+07	1.57594e+07	1.53761e+07	1.91598e+07	1.71364e+07	1.25736e+07	1.36553e+07	8.24988e+06	1.4478e+07	5.11435e+06	1.39296e+07	1.48352e+07	9.85645e+06	8.02441e+06	9.01496e+06	1.32896e+07	1.00445e+07	7.32368e+06	4.30681e+06	8.54024e+06	6.18276e+06	4.41952e+06	6.94995e+06	1.44531e+07	1.15138e+07	1.1379e+07	8.44641e+06	6.33608e+06	9.46068e+06	9.33009e+06
POS8497	TG(16:1e_20:0_20:5)+H	TG(16:1e_20:0_20:5)	TG(56:6e)+H	TG	(16:1e_20:0_20:5)	(16:1e)	(20:0)	(20:5)		893.796	C59 H105 O5	23.3822	1.58498e+07	2.45668e+07	1.83384e+07	5.23705e+07	1.75844e+07	3.91344e+07	2.37339e+07	7.91266e+07	4.66958e+07	4.60142e+07	2.36128e+07	1.83533e+07	1.99915e+07	4.93688e+07	4.2369e+07	1.31202e+07	1.35015e+07	9.62506e+06	2.51975e+07	4.02192e+07	4.20063e+07	2.23824e+07	2.01597e+07	1.39532e+07	1.92621e+07	2.08068e+07	3.93118e+07	4.22843e+07	4.52925e+07	5.24626e+07	1.56024e+07	22416498	1.23193e+07	1.16158e+07	1.83105e+07	3.49919e+07	2.84518e+07
POS3606	PC(18:1_18:1)+H	PC(18:1_18:1)	PC(36:2)+H	PC	(18:1_18:1)	(18:1)	(18:1)			786.601	C44 H85 O8 N1 P1	18.9531	144000000000	145000000000	141000000000	167000000000	145000000000	143000000000	147000000000	143000000000	146000000000	149000000000	138000000000	143000000000	132000000000	150000000000	156000000000	124000000000	134000000000	146000000000	160000000000	146000000000	141000000000	172000000000	158000000000	123000000000	141000000000	147000000000	156000000000	169000000000	139000000000	141000000000	154000000000	135000000000	132000000000	142000000000	153000000000	151000000000	135000000000
neg2803	Hex3Cer(d32:1)+HCOO	Hex3Cer(d32:1)	Hex3Cer(d32:1)+HCOO	Hex3Cer	(d32:1)	(d32:1)				1040.64	C51 H94 O20 N1	17.7307	2.71899e+06	4.56442e+06	2.06161e+06	3.0142e+06	2.67328e+06	3.19688e+06	2.68835e+06	3.7533e+06	2.76187e+06	3.14222e+06	3.47944e+06	2.64768e+06	3.28984e+06	4.44901e+06	2.22549e+06	2.8636e+06	1.90276e+06	3.48514e+06	4.00863e+06	3.53137e+06	4.69571e+06	3.58885e+06	3.07304e+06	2.0406e+06	3.19236e+06	2.47102e+06	1.7364e+06	2.68865e+06	3.23454e+06	3.63216e+06	4.91674e+06	6.56624e+06	1.61551e+06	3.34673e+06	3.67527e+06	3.78531e+06	6.15571e+06
POS3956	PC(24:2_14:3)+H	PC(24:2_14:3)	PC(38:5)+H	PC	(24:2_14:3)	(24:2)	(14:3)			808.585	C46 H83 O8 N1 P1	17.8963	25203460345	30088239983	33930265000	26364354494	34716868072	27257829251	31612979805	33694295793	32950064797	34339966436	36851979949	32818996305	33365604540	29274086364	30005890191	31712325160	30944398966	28334796051	31825866355	38111705165	28009503334	35232474841	29065597418	38150708181	36302494724	31558028325	43008716928	34994634233	35674627907	35735964709	35333314299	36291511722	18025724571	39864162593	27259638890	34186494396	36546739927
POS9050	TG(25:0_18:1_20:5)+H	TG(25:0_18:1_20:5)	TG(63:6)+H	TG	(25:0_18:1_20:5)	(25:0)	(18:1)	(20:5)		1005.88	C66 H117 O6	24.7908	3.01106e+07	3.43947e+07	3.6911e+07	2.04795e+08	3.50891e+07	4.33402e+07	8.54076e+07	5.55787e+07	6.98874e+07	1.00533e+08	7.55951e+07	9.43457e+07	4.49768e+07	1.01764e+08	4.84139e+07	2.85242e+07	6.21256e+07	2.87218e+07	7.00813e+07	4.77037e+07	6.17026e+07	4.5316e+07	6.6547e+07	6.43288e+07	6.01316e+07	6.47509e+07	1.00396e+08	7.43062e+07	3.27216e+07	6.19198e+07	2.2835e+07	2.7774e+07	1.23937e+07	2.67252e+07	5.41938e+07	2.49936e+07	3.47899e+07
POS9013	TG(26:1_18:2_18:2)+NH4	TG(26:1_18:2_18:2)	TG(62:5)+NH4	TG	(26:1_18:2_18:2)	(26:1)	(18:2)	(18:2)		1010.91	C65 H120 O6 N1	24.2828	7.83193e+07	9.96834e+07	9.50232e+07	4.1599e+08	1.20993e+08	1.0078e+08	1.16861e+08	1.49444e+08	1.59693e+08	2.35412e+08	1.5794e+08	2.18746e+08	7.82503e+07	2.35256e+08	114459620	1.04023e+08	1.12269e+08	9.1635e+07	133803292	9.75249e+07	1.12408e+08	1.1571e+08	1.07736e+08	1.25498e+08	105126029	9.25029e+07	1.78077e+08	1.61993e+08	9.87982e+07	1.43117e+08	1.05394e+08	1.01194e+08	5.04924e+07	9.15183e+07	8.71166e+07	5.87684e+07	5.15582e+07
POS6115	SM(d40:7)+H	SM(d40:7)	SM(d40:7)+H	SM	(d40:7)	(d40:7)				775.575	C45 H80 O6 N2 P1	15.708	7.24066e+06	7.89016e+06	5.87945e+06	7.57898e+06	4.83784e+06	4.64454e+06	7.31411e+06	5.0664e+06	6.39386e+06	6.65512e+06	6.64149e+06	7.35298e+06	9.58752e+06	5.80768e+06	5.13777e+06	4.25881e+06	4.85988e+06	8.55137e+06	6.92577e+06	5.83934e+06	4.71007e+06	5.50448e+06	3.65762e+06	3.93142e+06	9.13107e+06	5.65247e+06	6.94719e+06	3.75926e+06	5.26306e+06	4.266e+06	7.36788e+06	3.77277e+06	2.25033e+06	4.36955e+06	1.24238e+07	5.49839e+06	3.86662e+06
neg6948	phSM(d17:0_20:4)+HCOO	phSM(d17:0_20:4)	phSM(d37:4)+HCOO	phSM	(d17:0_20:4)	(d17:0)	(20:4)			799.561	C43 H80 O9 N2 P1	18.9077	9.07086e+06	1.30406e+07	1.14781e+07	1.19695e+07	1.03171e+07	1.27978e+07	1.36675e+07	1.504e+07	1.8399e+07	1.79024e+07	1.76854e+07	1.88375e+07	1.50576e+07	1.76601e+07	1.91596e+07	1.49951e+07	1.6248e+07	1.84655e+07	1.71275e+07	2.12658e+07	2.30711e+07	2.66005e+07	2.53332e+07	1.93753e+07	2.38269e+07	2.54112e+07	2.60606e+07	3.15972e+07	2.52087e+07	2.93219e+07	3.30331e+07	2.81414e+07	1.94461e+07	3.3626e+07	3.15536e+07	3.30717e+07	3.39966e+07
neg895	Cer(t17:1_24:0)+HCOO	Cer(t17:1_24:0)	Cer(t41:1)+HCOO	Cer	(t17:1_24:0)	(t17:1)	(24:0)			696.615	C42 H82 O6 N1	21.8897	6.81687e+07	6.866e+07	7.27148e+07	5.48305e+07	1.75957e+07	4.92877e+07	7.63027e+07	5.24971e+07	4.7252e+07	9.1455e+07	7.73502e+07	90084204	5.51983e+07	7.6463e+07	5.22949e+07	1.86708e+07	5.06037e+07	8.37938e+07	4.42679e+07	7.01466e+07	8.10388e+07	9.90272e+07	4.4994e+07	5.28541e+07	7.51769e+07	5.69797e+07	3.37835e+07	4.97246e+07	4.49638e+07	1.02467e+08	3.47944e+07	7.57897e+07	3.0837e+07	6.6429e+07	5.25241e+07	8.08637e+07	8.29614e+07
neg2104	Hex1Cer(d16:1_18:1)+HCOO	Hex1Cer(d16:1_18:1)	Hex1Cer(d34:2)+HCOO	Hex1Cer	(d16:1_18:1)	(d16:1)	(18:1)			742.547	C41 H76 O10 N1	18.1775	1.54313e+07	2.09264e+07	1.29222e+07	1.66626e+07	1.55756e+07	1.85554e+07	1.98643e+07	1.44109e+07	8.529e+06	9.71786e+06	1.4468e+07	1.2311e+07	1.13005e+07	2.06129e+07	1.48978e+07	2.05147e+07	7.05606e+06	1.36086e+07	1.9364e+07	1.60472e+07	2.45386e+07	1.91162e+07	1.8745e+07	8.52716e+06	2.04275e+07	1.30717e+07	8.82265e+06	1.56846e+07	2.03606e+07	1.15643e+07	2.78787e+07	1.70187e+07	7.54176e+06	2.81969e+07	1.49499e+07	1.84029e+07	2.37616e+07
neg1460	CerP(m41:5)+HCOO	CerP(m41:5)	CerP(m41:5)+HCOO	CerP	(m41:5)	(m41:5)				736.529	C42 H75 O7 N1 P1	20.119	4.68324e+07	1.21085e+08	1.67723e+08	7.05426e+07	7.15316e+07	5.28695e+07	1.54393e+08	8.47745e+07	1.66558e+08	1.2569e+08	1.45046e+08	2.64196e+08	9.58565e+07	6.80186e+07	5.66908e+07	2.23027e+08	5.14299e+07	1.14821e+08	6.77059e+07	8.27478e+07	1.02111e+08	6.0602e+07	9.23486e+07	1.12072e+08	6.84212e+07	4.76008e+07	3.77234e+07	1.22853e+08	5.98318e+07	9.05705e+07	7.8877e+07	1.88702e+08	4.4924e+07	1.08235e+08	7.87661e+07	1.26255e+08	1.69864e+08
POS8348	TG(19:1_18:2_18:2)+NH4	TG(19:1_18:2_18:2)	TG(55:5)+NH4	TG	(19:1_18:2_18:2)	(19:1)	(18:2)	(18:2)		912.801	C58 H106 O6 N1	23.0492	335238858	2.52033e+08	2.99872e+08	2.71463e+08	2.69329e+08	2.23012e+08	2.35133e+08	2.01746e+08	250757856	2.85321e+08	2.9503e+08	2.18784e+08	2.09684e+08	2.60985e+08	3.14154e+08	1.84332e+08	1.89805e+08	1.87498e+08	2.15893e+08	2.26368e+08	2.07655e+08	3.4281e+08	3.69959e+08	2.81477e+08	2.65741e+08	2.55784e+08	2.30855e+08	3.25919e+08	2.92295e+08	2.58311e+08	5.64155e+08	3.60035e+08	2.40225e+08	3.63383e+08	2.71423e+08	2.84609e+08	2.87015e+08
POS9001	TG(26:1_18:1_18:1)+NH4	TG(26:1_18:1_18:1)	TG(62:3)+NH4	TG	(26:1_18:1_18:1)	(26:1)	(18:1)	(18:1)		1014.94	C65 H124 O6 N1	24.9234	5.08504e+07	6.39341e+07	6.94987e+07	5.99704e+08	8.16245e+07	6.81137e+07	1.15871e+08	1.08212e+08	119063954	1.687e+08	1.0956e+08	1.78766e+08	4.48411e+07	1.38901e+08	7.58755e+07	4.23207e+07	8.93995e+07	3.81289e+07	1.26351e+08	8.7928e+07	6.98964e+07	7.52434e+07	8.69771e+07	8.40958e+07	8.22152e+07	7.82014e+07	178137427	1.27021e+08	4.73195e+07	9.69271e+07	6.06661e+07	5.89252e+07	2.31249e+07	6.01506e+07	9.29334e+07	3.59185e+07	3.10208e+07
POS479	Cer(t18:0_22:0)+H	Cer(t18:0_22:0)	Cer(t40:0)+H	Cer	(t18:0_22:0)	(t18:0)	(22:0)			640.624	C40 H82 O4 N1	20.405	3.48293e+07	2.47181e+07	3.87263e+07	152307433	7.73622e+07	3.86852e+07	4.57696e+07	6.61979e+07	4.67297e+07	5.93587e+07	6.88221e+06	5.21757e+07	3.52912e+07	8.03103e+07	5.1652e+07	1.76301e+07	2.3779e+07	1.60852e+07	7.34231e+07	9.02819e+07	5.79349e+07	56163332	4.2823e+07	6.0963e+07	5.77419e+07	3.55923e+07	1.65714e+07	1.14503e+08	7.76013e+07	15845719	3.72851e+07	7.5724e+07	1.14985e+06	1.06402e+07	1.46656e+07	1.02355e+07	1.19525e+07
POS6343	SM(t18:1_18:1)+H	SM(t18:1_18:1)	SM(t36:2)+H	SM	(t18:1_18:1)	(t18:1)	(18:1)			745.585	C41 H82 O7 N2 P1	16.3698	1.1494e+07	1.13638e+07	9.38774e+06	8.80725e+06	1.47207e+07	1.19413e+07	1.15376e+07	1.24816e+07	8.98583e+06	1.15066e+07	9.56103e+06	1.00984e+07	7.46995e+06	1.49511e+07	9.66161e+06	1.643e+07	6.56125e+06	8.31305e+06	1.03654e+07	1.09455e+07	1.7706e+07	1.25335e+07	1.12311e+07	7.92031e+06	8.87496e+06	1.10476e+07	7.98921e+06	1.02192e+07	1.35227e+07	1.07064e+07	1.17605e+07	1.1968e+07	4.32281e+06	1.66688e+07	8.97085e+06	1.31779e+07	1.51014e+07
neg4833	PC(18:0e_22:6)+HCOO	PC(18:0e_22:6)	PC(40:6e)+HCOO	PC	(18:0e_22:6)	(18:0e)	(22:6)			864.612	C49 H87 O9 N1 P1	19.9271	1.905e+08	2.71543e+08	2.31023e+08	2.1973e+08	1.94385e+08	2.14274e+08	1.30983e+08	2.0221e+08	2.17168e+08	1.76915e+08	2.26638e+08	2.55164e+08	1.4047e+08	2.21438e+08	1.5429e+08	2.40526e+08	180239366	1.15456e+08	1.4135e+08	1.78119e+08	1.97763e+08	1.93479e+08	2.21062e+08	1.5415e+08	1.62114e+08	181341212	1.61365e+08	1.53252e+08	2.13019e+08	1.66415e+08	1.79535e+08	2.34277e+08	8.34537e+07	172341711	1.05931e+08	1.86235e+08	2.07165e+08
POS8180	TG(18:1_18:2_18:2)+NH4	TG(18:1_18:2_18:2)	TG(54:5)+NH4	TG	(18:1_18:2_18:2)	(18:1)	(18:2)	(18:2)		898.786	C57 H104 O6 N1	23.1321	59638657341	83150070815	65469770144	49856224982	63709941066	52608833458	32108343474	34311479035	34368757777	66162525101	65990941601	56852922275	76322924831	63842719355	69001489896	53284619539	57786163750	39674347052	57521517934	93786046356	30282328944	77922743458	59953616014	66516181302	92175577081	62968446555	43465547575	104000000000	10890779773	38426113395	48290789255	55896312792	37035053364	75093195000	37157913745	26228872608	43406254742
POS2086	Hex2Cer(d18:1_23:0)+H	Hex2Cer(d18:1_23:0)	Hex2Cer(d41:1)+H	Hex2Cer	(d18:1_23:0)	(d18:1)	(23:0)			960.735	C53 H102 O13 N1	20.6638	2.50917e+07	2.52895e+07	1.2902e+07	1.26842e+07	1.80718e+07	2.29934e+07	1.60076e+07	1.90422e+07	1.73914e+07	1.74595e+07	2.09456e+07	1.97761e+07	1.8416e+07	3.41629e+07	1.17713e+07	1.71671e+07	1.29575e+07	1.83089e+07	2.80764e+07	2.42608e+07	3.01877e+07	2.40375e+07	2.26517e+07	1.58253e+07	2.305e+07	2.59592e+07	1.4269e+07	1.69052e+07	1.70025e+07	1.23358e+07	3.95288e+07	3.04172e+07	1.36324e+07	2.52457e+07	2.38312e+07	1.88977e+07	2.8677e+07
POS2323	LPC(18:2)+H	LPC(18:2)	LPC(18:2)+H	LPC	(18:2)	(18:2)				520.34	C26 H51 O7 N1 P1	2.75177	29202350181	52172191077	19628602250	24100363404	40727531332	18980349353	42841796905	38455565282	56971388741	26000290807	39757096272	60426248326	41850100718	40961449092	44596989496	42727320655	65808714841	48106276346	34669222802	59086871164	32122356666	33396129399	57080571236	27202576043	55337040345	60196469964	44744316097	55621925883	38415844208	39653526689	79202916929	55189928466	35222057403	57256698580	64924116491	31598092898	56078153783
neg4760	PC(22:0_18:2)+HCOO	PC(22:0_18:2)	PC(40:2)+HCOO	PC	(22:0_18:2)	(22:0)	(18:2)			886.654	C49 H93 O10 N1 P1	21.2861	2.26733e+07	3.40368e+07	2.92529e+07	4.6911e+07	3.65187e+07	2.34666e+07	3.02141e+07	2.32345e+07	4.58056e+07	3.3583e+07	2.81838e+07	2.59601e+07	2.71277e+07	2.90875e+07	3.3636e+07	1.98056e+07	2.44935e+07	2.23632e+07	3.49434e+07	2.35161e+07	1.88077e+07	3.87407e+07	2.81746e+07	1.60944e+07	2.93522e+07	2.44029e+07	4.02346e+07	4.16174e+07	1.94779e+07	1.61549e+07	6.16663e+07	2.85241e+07	1.80761e+07	2.1001e+07	3.99178e+07	2.64003e+07	1.92558e+07
POS4705	PE(10:0e_10:3)+H	PE(10:0e_10:3)	PE(20:3e)+H	PE	(10:0e_10:3)	(10:0e)	(10:3)			504.308	C25 H47 O7 N1 P1	2.794	4.16648e+07	6.06175e+07	6.68025e+07	1.48646e+08	7.19169e+07	5.78446e+07	158953156	1.6412e+08	5.23193e+07	1.17578e+08	1.13472e+08	8.78627e+07	1.39702e+08	1.18846e+08	8.35173e+07	5.37567e+07	4.46989e+07	9.2795e+07	1.36174e+08	1.32163e+08	7.14076e+07	7.77349e+07	7.37161e+07	5.59219e+07	4.79149e+07	9.41151e+07	8.39411e+07	5.26034e+07	5.82083e+07	1.17699e+08	1.44632e+08	316919803	2.52704e+08	2.24305e+08	4.70186e+07	168462649	3.46898e+08
POS3681	PC(36:4)+H	PC(36:4)	PC(36:4)+H	PC	(18:2_18:2)	(18:2)	(18:2)			782.569	C44 H81 O8 N1 P1	17.2121	57109412771	76174027455	54636713676	76572313900	57274418142	43680782006	67125123707	55502594072	73522766054	61350713653	57367631273	61189720699	48303956854	48141385589	65006765086	44079755312	57423394252	75291692305	67998769812	56053535924	35937057208	81556754776	74954625076	33408495513	56086787767	58063630339	69169813898	93670151991	40440120024	40721902281	97900588474	66691297356	42292862839	68753736466	73504611400	54879661293	60359663285
neg2200	Hex1Cer(d16:0_24:1)+HCOO	Hex1Cer(d16:0_24:1)	Hex1Cer(d40:1)+HCOO	Hex1Cer	(d16:0_24:1)	(d16:0)	(24:1)			828.657	C47 H90 O10 N1	21.1891	7.57717e+08	9.00696e+08	1007093637	6.15304e+08	1214259128	8.95824e+08	9.80934e+08	7.76511e+08	7.57326e+08	5.9776e+08	8.77139e+08	8.22695e+08	5.19668e+08	1309629696	7.35413e+08	1016431988	610999367	8.27791e+08	1002505470	5.81384e+08	959893300	1000009924	7.15657e+08	6.30696e+08	1146671215	6.15214e+08	6.69461e+08	9.64855e+08	5.76186e+08	7.16249e+08	1626222222	9.56668e+08	6.122e+08	9.83394e+08	1021500686	7.39098e+08	1081390821
neg2526	Hex1Cer(t18:1_24:1)-H	Hex1Cer(t18:1_24:1)	Hex1Cer(t42:2)-H	Hex1Cer	(t18:1_24:1)	(t18:1)	(24:1)			824.662	C48 H90 O9 N1	20.637	1.44125e+06	1.13832e+06	820474	863281	97635.8	1.23295e+06	1.21551e+06	1.47645e+06	293716	698791	1.19686e+06	1.83201e+06	409415	882677	1.29735e+06	493685	1.32696e+06	1.04286e+06	2.12587e+06	1.5086e+06	637611	1.23378e+06	781291	1.3288e+06	704571	672457	1.06166e+06	1.0926e+06	256957	2.18039e+06	1.22471e+06	2.01808e+06	1.12392e+06	1.11337e+06	1.55927e+06	1.64641e+06	1.90864e+06
POS3740	PC(36:5e)+H	PC(36:5e)	PC(36:5e)+H	PC	(36:5e)	(36:5e)				766.575	C44 H81 O7 N1 P1	17.6749	5.76846e+08	1656579637	1367947438	8.71062e+08	5.75666e+06	8.07194e+08	1095815743	7.09721e+07	2909849144	1461653760	2296165390	5.51099e+07	1188464436	8.31329e+08	9.68418e+08	8.49395e+08	1374482201	1153673836	8.57888e+08	1635379809	9.42663e+08	1074105973	8.5329e+08	1289842501	5.44071e+06	8.27037e+08	1035004955	1058285175	6.96117e+08	5.95504e+08	1265982528	1410412047	6.48535e+08	1713508943	8.97087e+08	1124901429	2422923249
POS1534	DG(34:5e)+H	DG(34:5e)	DG(34:5e)+H	DG	(34:5e)	(34:5e)				573.488	C37 H65 O4	23.2411	5.70957e+08	5.12165e+08	725877658	6.28926e+08	5.60371e+08	5.79084e+08	555877904	7.35239e+08	488199251	6.2566e+08	6.32381e+08	7.6047e+08	4.06181e+08	591233278	6.25072e+08	3.23194e+08	3.64958e+08	5.29842e+08	5.91866e+08	6.36444e+08	5.63021e+08	599451594	3.96917e+08	7.00516e+08	6.99679e+08	4.22989e+08	6.4914e+08	6.15648e+08	5.92352e+08	7.63631e+08	363801783	6.29786e+08	4.53197e+08	5.88186e+08	488778868	7.19217e+08	3.524e+08
POS8758	TG(17:0_18:1_24:0)+NH4	TG(17:0_18:1_24:0)	TG(59:1)+NH4	TG	(17:0_18:1_24:0)	(17:0)	(18:1)	(24:0)		976.927	C62 H122 O6 N1	24.5906	9.05903e+06	1.32897e+07	1.03838e+07	3.25924e+07	1.32424e+07	1.07888e+07	1.60706e+07	2.22749e+07	1.55097e+07	2.44913e+07	18396309	8.86388e+06	8.88724e+06	1.89321e+07	1.7296e+07	8.9919e+06	1.11493e+07	9.3176e+06	1.69072e+07	1.44317e+07	1.53724e+07	1.33059e+07	1.37069e+07	1.1143e+07	1.19292e+07	1.58497e+07	2.31806e+07	2.08174e+07	1.27016e+07	2.03106e+07	9.05947e+06	1.12683e+07	9.07722e+06	7.84114e+06	1.33414e+07	1.06932e+07	1.20678e+07
neg4746	PC(16:0_24:0)+HCOO	PC(16:0_24:0)	PC(40:0)+HCOO	PC	(16:0_24:0)	(16:0)	(24:0)			890.686	C49 H97 O10 N1 P1	22.0661	4.25336e+06	6.35099e+06	3.12484e+06	4.36521e+06	8.40333e+06	4.53767e+06	4.09154e+06	5.00011e+06	6.18601e+06	4.87847e+06	5.17944e+06	4.54061e+06	3.83808e+06	6.04339e+06	3.69335e+06	4.82724e+06	3.50276e+06	4.79683e+06	5.06532e+06	3.83366e+06	4.61503e+06	6.29779e+06	3.30006e+06	3.23412e+06	4.81687e+06	3.37086e+06	4.16167e+06	4.13802e+06	4.53074e+06	2.98814e+06	7.17529e+06	5.36308e+06	2.89084e+06	3.51926e+06	5.51171e+06	3.81083e+06	3.61696e+06
neg3679	OAHFA(43:6)-H	OAHFA(43:6)	OAHFA(43:6)-H	OAHFA	(43:6)	(43:6)				651.536	C43 H71 O4	21.993	1.94591e+06	3.94172e+06	2.37735e+06	271265	5.10883e+06	1.38123e+06	2.66753e+06	657910	1.68331e+06	975686	1.64242e+06	2.76189e+06	2.51766e+06	5.68536e+06	814262	5.15942e+06	1.32861e+06	994916	173802	513638	1.49581e+06	1.90836e+06	1.1115e+06	1.96728e+06	9.07512e+06	1.34774e+06	831187	742431	981841	1.00707e+06	5.77485e+06	1.6727e+06	123159	1.96431e+06	1.34879e+06	1.16153e+06	3.41803e+06
neg5765	PI(17:0_18:2)-H	PI(17:0_18:2)	PI(35:2)-H	PI	(17:0_18:2)	(17:0)	(18:2)			847.534	C44 H80 O13 N0 P1	17.0087	278942	458089	317814	324947	518788	384460	481971	526289	62786.8	433624	411410	420099	298836	522810	191885	361614	273493	318794	474143	319590	573976	257812	374698	612706	317467	332616	305029	302726	342603	211070	626772	447054	71667	799564	61769.6	640888	486649
neg1049	CerG2GNAc1(d36:7)-H	CerG2GNAc1(d36:7)	CerG2GNAc1(d36:7)-H	CerG2GNAc1	(d36:7)	(d36:7)				1079.63	C56 H91 O18 N2	21.0553	3.6271e+06	3.70941e+06	3.7777e+06	4.14301e+06	3.11457e+06	4.27533e+06	4.17942e+06	4.85612e+06	4.24321e+06	4.13161e+06	3.34539e+06	3.01986e+06	4.1072e+06	3.60492e+06	4.8621e+06	3.50566e+06	6.32275e+06	3.00746e+06	3.61143e+06	4.15395e+06	2.81897e+06	2.54896e+06	3.83e+06	4.11096e+06	3.32513e+06	3.89077e+06	5.70163e+06	4.04112e+06	3.5156e+06	3.31938e+06	3.13791e+06	2.5299e+06	4.52149e+06	2.56395e+06	2.68553e+06	3.32603e+06	2.71234e+06
neg5165	PC(56:7)-CH3	PC(56:7)	PC(56:7)-CH3	PC	(56:7)	(56:7)				1040.81	C63 H111 O8 N1 P1	22.3511	8.24678e+06	5.78931e+06	3.84529e+06	4.98961e+06	1.08285e+07	3.79239e+06	3.46901e+06	7.38072e+06	3.99093e+06	9.02262e+06	5.97672e+06	4.85853e+06	5.1812e+06	9.10474e+06	3.14598e+06	1.21386e+07	2.93987e+06	7.10861e+06	9.15235e+06	3.43854e+06	4.49754e+06	9.53367e+06	1.3397e+07	2.93447e+06	8.99064e+06	7.73265e+06	6.84001e+06	7.63389e+06	2.94229e+06	2.42538e+06	4.80851e+06	3.22664e+06	2.71379e+06	8.38809e+06	7.37967e+06	3.01942e+06	4.21043e+06
POS5691	PS(38:5e)+H	PS(38:5e)	PS(38:5e)+H	PS	(38:5e)	(38:5e)				796.549	C44 H79 O9 N1 P1	14.1878	914806	1.25213e+06	1.4667e+06	879511	519895	766048	1.27858e+06	1.34423e+06	1.21622e+06	1.63149e+06	952414	964648	1.03156e+06	1.01645e+06	813064	834062	1.22359e+06	1.15364e+06	1.2238e+06	998746	505988	697575	480118	1.00088e+06	628209	595050	925478	803551	925261	571983	2.89849e+06	1.48256e+06	893820	3.50836e+06	2.17122e+06	857225	3.14764e+06
neg4925	PC(18:1e_24:0)+HCOO	PC(18:1e_24:0)	PC(42:1e)+HCOO	PC	(18:1e_24:0)	(18:1e)	(24:0)			902.722	C51 H101 O9 N1 P1	22.509	1.02616e+07	1.05533e+07	5.52658e+06	5.94631e+06	8.3603e+06	8.96596e+06	7.70664e+06	9.04895e+06	4.35771e+06	7.6162e+06	9.52874e+06	7.72311e+06	5.79677e+06	8.60861e+06	6.78066e+06	8.03033e+06	6.04728e+06	7.31553e+06	6.52826e+06	1.05866e+07	6.56252e+06	1.01441e+07	7.69685e+06	4.89078e+06	9.75534e+06	4.32901e+06	8.57442e+06	5.61786e+06	9.97008e+06	6.05779e+06	7.64351e+06	7.99803e+06	3.34418e+06	8.75266e+06	9.33586e+06	4.97115e+06	8.47972e+06
POS5360	PG(37:0)+H	PG(37:0)	PG(37:0)+H	PG	(37:0)	(37:0)				793.595	C43 H86 O10 N0 P1	17.5208	4.1525e+08	5.57771e+08	821842998	5.47108e+08	5.25714e+08	3.91911e+08	5.71399e+08	4.43604e+08	8.58264e+08	5.70788e+08	4.91217e+08	2.79463e+08	3.84031e+08	5.46457e+08	5.87064e+08	6.25201e+08	5.08249e+08	3.28004e+08	4.85084e+08	5.93687e+08	2.02423e+08	4.08359e+08	3.55975e+08	320709056	4.10671e+08	3.43775e+08	4.55691e+08	4.62275e+08	3.0991e+08	3.7374e+08	4.57351e+08	3.64494e+08	2.86588e+08	4.64574e+08	3.42248e+08	3.94406e+08	3.34889e+08
neg4385	PC(16:0e_20:4)+HCOO	PC(16:0e_20:4)	PC(36:4e)+HCOO	PC	(16:0e_20:4)	(16:0e)	(20:4)			812.581	C45 H83 O9 N1 P1	19.7008	1318829862	2454547509	2204337574	2166299936	1695844264	1818498850	1845367637	1928263152	2157161917	1943807697	2047718211	2537350441	1706978100	2147005061	1740455919	1783353594	1361321373	1704732305	1942905657	2288410590	1797744033	1696507448	1552300781	1369113985	2032647097	1141803608	1626042350	1563040395	1918891431	1630973417	1765049277	1900145640	1124295729	1834323832	1598603717	1848413888	2053355053
neg3798	PA(51:7)-H	PA(51:7)	PA(51:7)-H	PA	(51:7)	(51:7)				899.654	C54 H92 O8 N0 P1	20.9376	8.11569e+08	8.33744e+08	8.07519e+08	9.00787e+08	9.74314e+08	8.64622e+08	7.80573e+08	8.39516e+08	8.95345e+08	8.22761e+08	8.47726e+08	8.83042e+08	8.99146e+08	8.2217e+08	775071682	746043954	8.42499e+08	8.1729e+08	8.74142e+08	7.57981e+08	8.17421e+08	8.48974e+08	8.36484e+08	7.92503e+08	7.51026e+08	817227148	8.3561e+08	8.86244e+08	8.67377e+08	8.71068e+08	835464379	837459034	8.32595e+08	8.03285e+08	8.97526e+08	788277952	8.07781e+08
neg5231	PE(16:0_18:3)-H	PE(16:0_18:3)	PE(34:3)-H	PE	(16:0_18:3)	(16:0)	(18:3)			712.492	C39 H71 O8 N1 P1	18.6705	3.39795e+07	3.49467e+07	3.5426e+07	2.84326e+08	3.52022e+07	5.7994e+07	6.11969e+07	1.28739e+08	4.52869e+07	6.00715e+07	2.70988e+07	5.5315e+07	3.51321e+07	6.47204e+07	3.35226e+07	2.4976e+07	2.09542e+07	3.24503e+07	6.93811e+07	2.26354e+07	2.09363e+07	6.31695e+07	2.1238e+07	1.44688e+07	5.40159e+07	3.9289e+07	3.94842e+07	3.61632e+07	2.67708e+07	3.71409e+07	2.52643e+07	3.30868e+07	1.29103e+07	3.79197e+07	2.67597e+07	4.39009e+07	1.70494e+07
POS6722	TG(31:4e)+H	TG(31:4e)	TG(31:4e)+H	TG	(31:4e)	(31:4e)				547.436	C34 H59 O5	7.301	368276	388971	333012	417868	404656	348209	514396	417591	552251	496195	771720	727992	455848	772099	560871	415480	513637	502865	1.14759e+06	910709	518616	776757	633858	362938	110268	683847	847565	616139	515766	638564	997202	1.31929e+06	715399	929861	616617	851179	966039
POS1994	Hex1Cer(m19:0_22:2)+H	Hex1Cer(m19:0_22:2)	Hex1Cer(m41:2)+H	Hex1Cer	(m19:0_22:2)	(m19:0)	(22:2)			780.671	C47 H90 O7 N1	20.954	1.13035e+08	1.35695e+08	1.40985e+08	101984545	8.78386e+07	1.44742e+08	1.36728e+08	1.23514e+08	8.74214e+07	9.75025e+07	135447216	1.37522e+08	7.54722e+07	2.09602e+08	7.51832e+07	1.27577e+08	6.57481e+07	1.06582e+08	1.79828e+08	9.59028e+07	1.05681e+08	1.22899e+08	9.80926e+07	6.60077e+07	1.74185e+08	5.7835e+07	9.30121e+07	1.32023e+08	6.77596e+07	1.086e+08	2.17382e+08	1.40171e+08	6.13257e+07	1.76537e+08	1.28823e+08	1.34596e+08	1.94281e+08
neg605	Cer(d18:1_23:0)+HCOO	Cer(d18:1_23:0)	Cer(d41:1)+HCOO	Cer	(d18:1_23:0)	(d18:1)	(23:0)			680.62	C42 H82 O5 N1	21.805	1.12741e+08	1.14533e+08	7.08542e+07	1.14219e+08	6.23725e+07	66409987	1.22284e+08	9.62246e+07	7.4038e+07	1.162e+08	1.12473e+08	2.01863e+08	6.66483e+07	140184754	6.68493e+07	5.82133e+07	1.03387e+08	1.26549e+08	8.5946e+07	9.43663e+07	1.13397e+08	1.72083e+08	6.27615e+07	4.88708e+07	1.09664e+08	4.68647e+07	7.47179e+07	1.05254e+08	7.24341e+07	2.2437e+08	5.85511e+07	1.2739e+08	1.94639e+07	8.90681e+07	4.33302e+07	5.20653e+07	1.39116e+08
POS6451	SM(t42:4)+H	SM(t42:4)	SM(t42:4)+H	SM	(t42:4)	(t42:4)				825.648	C47 H90 O7 N2 P1	16.154	6.53178e+06	4.6105e+06	4.22849e+06	5.59689e+06	4.28525e+06	2.97517e+06	6.84414e+06	5.10069e+06	5.01327e+06	4.84832e+06	3.93076e+06	5.24292e+06	1.49812e+06	4.51092e+06	2.29764e+06	4.16159e+06	4.30863e+06	3.4168e+06	5.5945e+06	5.11237e+06	2.2263e+06	2.44913e+06	2.08209e+06	4.76679e+06	3.53513e+06	3.10448e+06	3.96826e+06	1.1247e+06	1.42853e+06	3.159e+06	8.78193e+06	1.9091e+06	540101	2.07467e+06	6.20914e+06	715893	7.90031e+06
neg2249	Hex1Cer(d19:2_22:6)+HCOO	Hex1Cer(d19:2_22:6)	Hex1Cer(d41:8)+HCOO	Hex1Cer	(d19:2_22:6)	(d19:2)	(22:6)			828.563	C48 H78 O10 N1	18.74	1200339737	1691210845	1494901286	1469915614	1677457992	2127294772	1901085449	2081377832	1662294372	1699446068	1753462479	1905131710	1409325601	2181762829	1428264892	1483817667	1696663102	1480131085	1726218301	1828466466	2069398167	1397590929	1296395554	1637118037	1831580966	1487361931	1483323135	1330190875	1989223154	2405205765	1522863308	1091140632	713607406	1390983206	1599718646	1228778112	1447646537
POS5300	PE(50:0)+Na	PE(50:0)	PE(50:0)+Na	PE	(50:0)	(50:0)				966.786	C55 H110 O8 N1 P1 Na1	24.326	5.90329e+06	8.16336e+06	3.90888e+06	2.73937e+07	6.49519e+06	1.0029e+07	2.24786e+07	1.35163e+07	9.20236e+06	9.88264e+06	9.61924e+06	1.41042e+07	1.27104e+07	1.59804e+07	9.20383e+06	2.59154e+06	3.39593e+06	6.38377e+06	1.32064e+07	1.47628e+07	1.00431e+07	7.99161e+06	1.13683e+07	6.86932e+06	5.32129e+06	6.60631e+06	1.53781e+07	1.09405e+07	7.19861e+06	1.66785e+07	1.7999e+06	1.06988e+07	1.6112e+07	7.26928e+06	9.71895e+06	1.24926e+07	1.07615e+07
POS1288	DG(33:1e)+Na	DG(33:1e)	DG(33:1e)+Na	DG	(33:1e)	(33:1e)				589.517	C36 H70 O4 Na1	23.6565	4.38888e+08	5.00061e+08	4.98832e+08	9.29115e+08	5.69174e+08	4.99009e+08	1106266366	6.36964e+08	5.71896e+08	727218105	7.41576e+08	6.99279e+08	4.80766e+08	7.85707e+08	5.73661e+08	2.85309e+08	227038803	3.01503e+08	5.83903e+08	6.73722e+08	6.53944e+08	7.93024e+08	7.43514e+08	6.1744e+08	625812259	4.82389e+08	7.78958e+08	8.47628e+08	640601108	9.68637e+08	3.18361e+08	855808123	5.3568e+08	7.62115e+08	5.08568e+08	9.33751e+08	7.97954e+08
neg931	Cer(t18:1_24:0+O)+HCOO	Cer(t18:1_24:0	Cer(t42:1+O)+HCOO	Cer	(t18:1_24:0+O)	(t18:1)	(24:0+O)			726.625	C43 H84 O7 N1	21.2203	5.5837e+07	5.1563e+07	4.93807e+07	3.48357e+07	3.4349e+07	3.35407e+07	4.70693e+07	2.78612e+07	2.26027e+07	3.88227e+07	3.3819e+07	3.25668e+07	3.04931e+07	4.32699e+07	3.71677e+07	6.58928e+07	2.11365e+07	4.89871e+07	2.48306e+07	3.90703e+07	6.14751e+07	4.43362e+07	3.07544e+07	3.32965e+07	5.33987e+07	4.10032e+07	3.25486e+07	3.09576e+07	3.76851e+07	3.65605e+07	3.07008e+07	3.74602e+07	1.51886e+07	3.47693e+07	2.43071e+07	2.15132e+07	3.93751e+07
POS8299	TG(18:4_18:2_18:3)+H	TG(18:4_18:2_18:3)	TG(54:9)+H	TG	(18:4_18:2_18:3)	(18:4)	(18:2)	(18:3)		873.697	C57 H93 O6	22.5893	2069051031	1625072173	2367988063	1808343366	2253147344	1684818127	4200349324	2100759266	1560437424	2137175514	1958466727	1855157008	1369570188	1378925408	2145930813	1153024243	1203569583	1107622845	1899096266	1759810962	1067649349	2380335075	1310657152	2213505148	1823409192	1406147295	2550923719	1641059681	1590814132	2062816630	1392083011	1836693779	1093043730	2112298283	1329523117	1647020262	1260707403
POS4365	PC(42:11)+H	PC(42:11)	PC(42:11)+H	PC	(42:11)	(42:11)				852.554	C50 H79 O8 N1 P1	15.963	2.60736e+06	8.4191e+06	6.65852e+06	4.44337e+06	4.47612e+06	6.31065e+06	6.31164e+06	2.20655e+07	2.24455e+07	9.97166e+06	1.23128e+07	8.37752e+06	7.58658e+06	3.7546e+06	2.43768e+06	3.14291e+06	1.07939e+07	8.96432e+06	7.74289e+06	9.51692e+06	3.54759e+06	3.53665e+06	2.94269e+06	6.61171e+06	2.03038e+06	6.61806e+06	1.10311e+07	4.32675e+06	3.48712e+06	5.98571e+06	6.09792e+06	5.95255e+06	1.28914e+06	6.34794e+06	4.83467e+06	3.61758e+06	6.81983e+06
neg5316	PE(18:2_18:2)-H	PE(18:2_18:2)	PE(36:4)-H	PE	(18:2_18:2)	(18:2)	(18:2)			738.508	C41 H73 O8 N1 P1	19.0245	2.416e+08	2.58214e+08	306482558	1227539764	7.8284e+08	6.71871e+08	5.46099e+08	1268193292	6.47739e+08	7.25459e+08	4.348e+08	8.15721e+08	4.87331e+08	1340146307	4.00188e+08	2.9087e+08	1.77634e+08	2.87765e+08	742294935	2.53989e+08	3.83388e+08	3.16705e+08	2.57184e+08	2.41641e+08	5.85485e+08	2.66485e+08	4.31893e+08	5.6733e+08	5.42071e+08	6.87405e+08	3.72048e+08	5.82312e+08	2.23389e+08	260692452	3.14132e+08	5.1253e+08	3.0123e+08
POS611	ChE(16:0)+NH4	ChE(16:0)	ChE(16:0)+NH4	ChE	(16:0)	(16:0)				642.618	C43 H80 O2 N1	24.0032	1.98985e+08	1.56137e+08	2.08604e+08	1.49225e+08	2.02576e+08	1.62617e+08	1.71999e+08	1.84558e+08	1.70768e+08	1.73339e+08	1.93569e+08	1.68804e+08	158171053	2.31189e+08	2.19895e+08	2.57539e+08	2.43409e+08	2.16878e+08	1.61052e+08	2.13384e+08	1.93601e+08	1.78035e+08	215738987	2.17397e+08	2.76342e+08	1.93274e+08	193862752	2.25132e+08	2.01058e+08	2.32926e+08	3.73049e+08	158934138	1.84863e+08	274421084	233490823	2.48113e+08	2.59701e+08
neg6513	SM(d42:2)+HCOO	SM(d42:2)	SM(d42:2)+HCOO	SM	(d42:2)	(d42:2)				857.675	C48 H94 O8 N2 P1	21.135	12377417866	13402685982	12853245376	11011456185	8782593662	12207159664	14500256371	11306754164	7957387125	13169074610	10259489116	16192625401	8051802806	12944676110	13630814212	11778813416	8188686980	12161331962	8706097490	12580533399	16571193968	16788496303	9551650318	13965367816	12110336381	12708971179	9824356952	9118537903	10986214814	8948147999	9284930086	11182421222	6193475068	9205512390	8525451814	10009292068	10636051802
neg705	Cer(d19:1_24:0)+HCOO	Cer(d19:1_24:0)	Cer(d43:1)+HCOO	Cer	(d19:1_24:0)	(d19:1)	(24:0)			708.651	C44 H86 O5 N1	22.6436	6.91356e+08	8.71015e+08	5.12212e+08	6.03813e+08	3.99273e+08	4.71389e+08	7.3067e+08	5.26222e+08	6.2791e+08	8.84426e+08	9.08725e+08	1133186971	6.74621e+08	9.29761e+08	4.79863e+08	388415553	4.67363e+08	8.50004e+08	4.57732e+08	6.54603e+08	7.62173e+08	1038662277	5.44227e+08	4.7293e+08	7.54904e+08	5.42401e+08	3.59513e+08	6.88567e+08	6.10187e+08	1088447661	2.64178e+08	9.33423e+08	1.74433e+08	6.69295e+08	5.06637e+08	6.20084e+08	1075815867
POS4400	PC(42:4)+H	PC(42:4)	PC(42:4)+H	PC	(42:4)	(42:4)				866.663	C50 H93 O8 N1 P1	20.059	4.04751e+08	4.09811e+08	3.87843e+08	4.95872e+08	8.1195e+08	4.27081e+08	4.33955e+08	4.43968e+08	3.83121e+08	5.51516e+08	4.43375e+08	4.95368e+08	3.43704e+08	534237826	2.80318e+08	366242181	3.31548e+08	4.40221e+08	5.56305e+08	5.34313e+08	3.78068e+08	4.04211e+08	2.63151e+08	3.11127e+08	5.09306e+08	3.21352e+08	603903227	5.19576e+08	4.24811e+08	4.13999e+08	4.4789e+08	3.34423e+08	2.91432e+08	2.72518e+08	3.94772e+08	4.90542e+08	3.09363e+08
neg6966	phSM(t18:0_16:0)+HCOO	phSM(t18:0_16:0)	phSM(t34:0)+HCOO	phSM	(t18:0_16:0)	(t18:0)	(16:0)			781.571	C40 H82 O10 N2 P1	17.994	3.93895e+06	4.8661e+06	4.15652e+06	3.98183e+06	5.55915e+06	5.19895e+06	4.76513e+06	3.86351e+06	4.03152e+06	4.68369e+06	4.90363e+06	4.22899e+06	3.22583e+06	5.64741e+06	3.1412e+06	5.46825e+06	2.75288e+06	4.79543e+06	4.20744e+06	3.88591e+06	5.74962e+06	4.42867e+06	4.39122e+06	4.38496e+06	5.37449e+06	4.15093e+06	3.2451e+06	4.58587e+06	4.39299e+06	6.2432e+06	6.84235e+06	5.97298e+06	2.16655e+06	5.50739e+06	4.6804e+06	3.41016e+06	4.45062e+06
neg4771	PC(22:1_18:2)+HCOO	PC(22:1_18:2)	PC(40:3)+HCOO	PC	(22:1_18:2)	(22:1)	(18:2)			884.639	C49 H91 O10 N1 P1	20.4031	9.29741e+07	9.89357e+07	1.14716e+08	2.46215e+08	2.35665e+08	1.29157e+08	2.01196e+08	119457479	1.14716e+08	2.28392e+08	1.5663e+08	2.05372e+08	1.36243e+08	184926542	8.74932e+07	1.03272e+08	1.03788e+08	1.32415e+08	2.98843e+08	2.06903e+08	1.18281e+08	1.35395e+08	8.16154e+07	8.35499e+07	1.63723e+08	9.16493e+07	2.78833e+08	1.5784e+08	1.5525e+08	1.70659e+08	1.03497e+08	9.91808e+07	8.27282e+07	9.07774e+07	1.39568e+08	1.39172e+08	100185216
neg2245	Hex1Cer(d18:2_23:0)+HCOO	Hex1Cer(d18:2_23:0)	Hex1Cer(d41:2)+HCOO	Hex1Cer	(d18:2_23:0)	(d18:2)	(23:0)			840.657	C48 H90 O10 N1	21.384	337474	1.93953e+06	1.51645e+06	510553	1.57709e+06	1.11081e+06	703976	436640	666105	1.58364e+06	723899	1.47526e+06	839256	585455	1.24151e+06	517449	1.37577e+06	378364	1.43996e+06	1.65591e+06	1.3148e+06	527436	1.50022e+06	207180	1.36356e+06	1.11238e+06	395416	414655	1.17179e+06	1.2141e+06	1.39453e+06	1.42697e+06	1.47164e+06	1.24457e+06	1.4328e+06	331404	1.32622e+06
neg433	Cer(d16:1_16:0)+HCOO	Cer(d16:1_16:0)	Cer(d32:1)+HCOO	Cer	(d16:1_16:0)	(d16:1)	(16:0)			554.479	C33 H64 O5 N1	18.8948	2.77303e+07	2.32413e+07	1.15054e+07	2.63732e+07	1.4057e+07	1.91207e+07	1.88933e+07	1.52438e+07	1.70501e+07	1.96416e+07	1.50936e+07	2.02054e+07	1.17623e+07	1.25029e+07	9.27516e+06	8.15856e+06	1.30704e+07	2.71146e+07	1.8299e+07	1.90475e+07	2.37158e+07	1.98342e+07	1.75677e+07	8.55209e+06	1.34786e+07	1.54674e+07	1.24419e+07	1.3942e+07	1.14619e+07	1.34868e+07	2.00836e+07	1.42756e+07	1.29584e+07	2.07726e+07	1.60269e+07	1.53129e+07	2.51809e+07
neg5284	PE(18:1_18:1)-H	PE(18:1_18:1)	PE(36:2)-H	PE	(18:1_18:1)	(18:1)	(18:1)			742.539	C41 H77 O8 N1 P1	20.077	8.99053e+08	942067082	7.94661e+08	3230181099	1737377223	1110351948	1686606019	2258800462	1756183293	1710884599	1118404795	1588553923	1048939716	2273820687	1513803822	6.17035e+08	5.3237e+08	8.22198e+08	1825245259	7.90627e+08	9.11174e+08	1567068878	1249768733	6.8586e+08	1351815314	1012040614	1573515094	2688611381	1137830122	1625858977	1127659278	1615804319	9.937e+08	1084754048	1134368995	1410489078	780202099
POS9058	TG(20:1e_22:6_22:6)+H	TG(20:1e_22:6_22:6)	TG(64:13e)+H	TG	(20:1e_22:6_22:6)	(20:1e)	(22:6)	(22:6)		991.811	C67 H107 O5	24.3963	6.75071e+06	6.99452e+06	5.85993e+06	1.94743e+07	4.65259e+06	8.14409e+06	2.52074e+06	8.52491e+06	1.02626e+07	9.76964e+06	8.18257e+06	1.42998e+07	9.34302e+06	1.03192e+07	1.02096e+07	7.07922e+06	1.0343e+07	6.50778e+06	8.61808e+06	8.82026e+06	9.31236e+06	9.50386e+06	8.37437e+06	1.00117e+07	6.32176e+06	8.14875e+06	1.23225e+07	3.49864e+06	7.65772e+06	9.68785e+06	6.05045e+06	9.66196e+06	1.15945e+07	8.07998e+06	6.94509e+06	7.75109e+06	7.62813e+06
POS7460	TG(16:0_14:0_18:1)+Na	TG(16:0_14:0_18:1)	TG(48:1)+Na	TG	(16:0_14:0_18:1)	(16:0)	(14:0)	(18:1)		827.71	C51 H96 O6 Na1	22.4205	4.39893e+06	9.1136e+06	7.14758e+06	1.92133e+07	5.38333e+06	2.79516e+07	1.18519e+07	2.10407e+07	1.3816e+07	1.83579e+07	1.12624e+07	1.16984e+07	4.60557e+07	6.50937e+06	8.54768e+06	3.42425e+06	1.27492e+06	5.529e+06	2.25302e+07	1.70343e+07	4.01316e+06	1.22316e+07	4.17475e+06	6.44521e+06	4.65369e+06	5.38103e+06	2.27271e+07	1.34527e+07	3.77026e+06	1.47372e+07	9.18359e+06	8.77729e+06	2.80514e+06	1.8397e+07	8.54436e+06	9.68302e+06	3.86647e+06
neg562	Cer(d18:1_22:0)+HCOO	Cer(d18:1_22:0)	Cer(d40:1)+HCOO	Cer	(d18:1_22:0)	(d18:1)	(22:0)			666.604	C41 H80 O5 N1	22.0256	1789851500	1844480484	1515432417	2436239956	2486915680	1788198702	1813822333	1827612817	1859011584	2044346265	1976966008	2062712912	1773581254	2044653379	1589548228	1099776075	1184861920	1770454335	1899162944	1623629862	1585987177	1882151504	1343087484	1179783886	1560803495	1213570811	1899396962	2581608122	1720422664	2067678414	1580322780	2085883403	729527077	1549814596	1983730128	1079070301	1551940111
neg6930	WE(44:5)-H	WE(44:5)	WE(44:5)-H	WE	(44:5)	(44:5)				637.593	H77 C44 O2	21.5316	1.66742e+08	2.15833e+08	1.59628e+08	1.52512e+08	5.30237e+08	1.64185e+08	4.95339e+08	1.60961e+08	1.94688e+08	2.55541e+08	2.79025e+08	171044302	1.82564e+08	164047567	155509812	1.51664e+08	1.49295e+08	5.33423e+08	1.51239e+08	1.47956e+08	1.54787e+08	1.63619e+08	151194798	1.53397e+08	1.73477e+08	1.59546e+08	163119192	1.54926e+08	1.53682e+08	1.55755e+08	6.7155e+08	589446848	4.32446e+08	1.8773e+08	5.42054e+08	5.86423e+08	5.50985e+08
neg5535	PE(18:2e_22:6)-H	PE(18:2e_22:6)	PE(40:8e)-H	PE	(18:2e_22:6)	(18:2e)	(22:6)			772.529	C45 H75 O7 N1 P1	19.567	2.47117e+08	4.32481e+08	4.64161e+08	2.46142e+08	3.02831e+08	2.22431e+08	3.04066e+08	3.29569e+08	5.40451e+08	3.55555e+08	3.76608e+08	3.79228e+08	2.42044e+08	2.81605e+08	2.77476e+08	2.67059e+08	2.26654e+08	2.89994e+08	2.54155e+08	3.06266e+08	2.42455e+08	2.5181e+08	4.15108e+08	275097706	1.51865e+08	2.74827e+08	256318411	3.58664e+08	1.79397e+08	2.58442e+08	260471774	3.43198e+08	1.09259e+08	2.61754e+08	1.6818e+08	2.37643e+08	2.73496e+08
neg5649	PG(18:1_18:2)-H	PG(18:1_18:2)	PG(36:3)-H	PG	(18:1_18:2)	(18:1)	(18:2)			771.518	C42 H76 O10 N0 P1	18.7404	2.09502e+07	4.12442e+07	3.03241e+07	4.76596e+07	2.55077e+07	3.29144e+07	3.11615e+07	3.48784e+07	5.42561e+07	4.49619e+07	3.17538e+07	3.24215e+07	1.63729e+07	2.5664e+07	3.82779e+07	2.84091e+07	2.64643e+07	1.90897e+07	4.10075e+07	3.4318e+07	2.55882e+07	3.69245e+07	4.60795e+07	1.60854e+07	2.52596e+07	3.93388e+07	3.7847e+07	5.76856e+07	1.85004e+07	3.5832e+07	1.88578e+07	2.01329e+07	3.76265e+06	1.77138e+07	1.9951e+07	2.21392e+07	6.09083e+06
neg5466	PE(18:1_22:2)-H	PE(18:1_22:2)	PE(40:3)-H	PE	(18:1_22:2)	(18:1)	(22:2)			796.586	C45 H83 O8 N1 P1	21.1356	2.55041e+06	7.36295e+06	1.23739e+07	8.46888e+06	6.63267e+06	597893	6.99291e+06	6.65697e+06	1.28443e+07	7.61715e+06	1.19954e+07	9.88657e+06	3.64682e+06	8.17846e+06	5.45758e+06	3.24429e+06	226311	1.38237e+07	5.34097e+06	5.42592e+06	6573206	4.77346e+06	8.21498e+06	4.58043e+06	3.28273e+06	4.29564e+06	3.59681e+06	5.18316e+06	1.47045e+06	2.55922e+06	1.07302e+07	1.01479e+07	5.02581e+06	1.13687e+07	8.53877e+06	7.61943e+06	1.89378e+07
POS9027	TG(24:2_14:3_24:2)+NH4	TG(24:2_14:3_24:2)	TG(62:7)+NH4	TG	(24:2_14:3_24:2)	(24:2)	(14:3)	(24:2)		1006.88	C65 H116 O6 N1	24.891	2.07601e+07	2.29213e+07	2.57154e+07	1.41971e+08	2.34938e+07	29622425	6.37706e+07	3.62987e+07	4.73004e+07	6.52805e+07	5.47141e+07	6.82165e+07	2.90607e+07	5.94654e+07	3.38293e+07	1.82598e+07	4.98467e+07	2.43037e+07	4.82748e+07	3.14775e+07	3.97578e+07	3.16863e+07	4.69391e+07	4.47667e+07	3.38671e+07	4.49972e+07	6.88192e+07	5.14648e+07	2.23953e+07	4.21747e+07	2.83935e+07	3.192e+07	7.1267e+06	1.68452e+07	3.73323e+07	1.85082e+07	2.35771e+07
POS9048	TG(25:0_18:1_20:4)+H	TG(25:0_18:1_20:4)	TG(63:5)+H	TG	(25:0_18:1_20:4)	(25:0)	(18:1)	(20:4)		1007.9	C66 H119 O6	24.9294	19847860	3.24794e+07	4.94985e+07	2.3694e+08	3.08117e+07	4.38809e+07	8.8567e+07	5.24011e+07	6.33221e+07	7.84802e+07	6.45203e+07	99494525	4.30573e+07	8.52953e+07	3.92628e+07	1.96347e+07	4.421e+07	2.62684e+07	7.33827e+07	4.86847e+07	4.22881e+07	3.24e+07	5.75635e+07	5.27724e+07	4.59645e+07	5.81709e+07	8.98625e+07	5.68669e+07	5.85649e+07	5.30103e+07	5.26811e+07	5.01558e+07	3.25688e+07	3.56224e+07	5.90217e+07	2.96943e+07	3.59582e+07
POS4128	PC(40:0)+H	PC(40:0)	PC(40:0)+H	PC	(40:0)	(40:0)				846.695	C48 H97 O8 N1 P1	21.5263	4.09306e+07	5.72625e+07	3.01145e+07	4.44554e+07	9.12669e+07	4.71497e+07	3.96854e+07	5.29899e+07	6.625e+07	4.89009e+07	5.70105e+07	4.78729e+07	4.18247e+07	6.23385e+07	3.54016e+07	5.8095e+07	3.73297e+07	4.94438e+07	5.65969e+07	4.49257e+07	4.70606e+07	6.5445e+07	3.15568e+07	4.20766e+07	4.80985e+07	3.45958e+07	4.19797e+07	4.06249e+07	4.76817e+07	2.98743e+07	8.51929e+07	5.42266e+07	2.87526e+07	4.20576e+07	5.99715e+07	3.83553e+07	4.00275e+07
POS2089	Hex2Cer(d18:1_24:0)+H	Hex2Cer(d18:1_24:0)	Hex2Cer(d42:1)+H	Hex2Cer	(d18:1_24:0)	(d18:1)	(24:0)			974.75	C54 H104 O13 N1	20.9706	1.10953e+08	1.14904e+08	6.04957e+07	7.64081e+07	1.52787e+08	1.21455e+08	9.42889e+07	1.01504e+08	8.52976e+07	9.21171e+07	106062375	8.71237e+07	1.01825e+08	1.80145e+08	6.8673e+07	1.01794e+08	6.49593e+07	9.49479e+07	1.31944e+08	1.35337e+08	1.18422e+08	1.16611e+08	8.79821e+07	7.36738e+07	1.29388e+08	9.41207e+07	7.96902e+07	8.19545e+07	8.72108e+07	6.36276e+07	1.83486e+08	1.35326e+08	9.39905e+07	1.05604e+08	1.46631e+08	7.87878e+07	116268071
POS4162	PC(26:0_14:3)+Na	PC(26:0_14:3)	PC(40:3)+Na	PC	(26:0_14:3)	(26:0)	(14:3)			862.63	C48 H90 O8 N1 P1 Na1	18.5357	1.96335e+08	1.87879e+08	1.54588e+08	1.81292e+08	2.7431e+08	1.37448e+08	1.53576e+08	1.17293e+08	1.36473e+08	2.1677e+08	2.34358e+08	1.71433e+08	8.77642e+07	229738650	2.19775e+08	1.11725e+08	1.21571e+08	1.31387e+08	1.76443e+08	2.04892e+08	2.02908e+08	2.10754e+08	1.61854e+08	2.55792e+08	1.72248e+08	1.53385e+08	2.66355e+08	3.01547e+08	7.89831e+07	1.37903e+08	3.20308e+08	3.64432e+08	9.1191e+07	1.573e+08	1.14666e+08	1.70591e+08	247518493
neg4951	PC(18:2e_24:2)+HCOO	PC(18:2e_24:2)	PC(42:4e)+HCOO	PC	(18:2e_24:2)	(18:2e)	(24:2)			896.675	C51 H95 O9 N1 P1	21.5814	1.84772e+08	1.79028e+08	1.2649e+08	1.6269e+08	2.25263e+08	2.03008e+08	1.42671e+08	1.79444e+08	1.43617e+08	1.36238e+08	1.84906e+08	1.70619e+08	1.24043e+08	2.08036e+08	166728995	1.93332e+08	1.33775e+08	1.32752e+08	1.55579e+08	1.67975e+08	1.34121e+08	1.87662e+08	130596318	9.26544e+07	217314536	116013241	161380195	1.43316e+08	2.04675e+08	167739986	1.68429e+08	1.87137e+08	8.07583e+07	1.60135e+08	1.65789e+08	1.38912e+08	1.52279e+08
neg6178	PS(42:8)-H	PS(42:8)	PS(42:8)-H	PS	(42:8)	(42:8)				858.529	C48 H77 O10 N1 P1	18.1045	3.25993e+07	6.95161e+07	8.98745e+07	6.9634e+07	117888745	4.51192e+07	8.12256e+07	1.70905e+08	6.94714e+07	6.33183e+07	2.24753e+08	8.9467e+07	2.10637e+08	9.9751e+07	5.27373e+07	3.93943e+07	1.87441e+07	8.0777e+07	9.22146e+07	6.1895e+07	5.79007e+07	5.01277e+07	4.83627e+07	6.33141e+07	8.04141e+07	4.88854e+07	1.01441e+08	7.07618e+07	9.28201e+07	8.48277e+07	5.25451e+07	254773781	3.18843e+07	3.22266e+07	1.27229e+08	1.05134e+08	4.85107e+07
neg741	Cer(d44:1+O)+HCOO	Cer(d44:1	Cer(d44:1+O)+HCOO	Cer	(d44:1+O)	(d44:1+O)				738.662	C45 H88 O6 N1	22.3167	1.07078e+07	1.04632e+07	8.62543e+06	1.22195e+07	1.05175e+07	1.04038e+07	1.0832e+07	1.03621e+07	1.04943e+07	1.24889e+07	1.17719e+07	1.22831e+07	8.95375e+06	1.24719e+07	6.89019e+06	1.21643e+07	8.72534e+06	1.16318e+07	9.5355e+06	1.09546e+07	1.26671e+07	1.1822e+07	8.91313e+06	1.01803e+07	1.1647e+07	7.81859e+06	9.51173e+06	8.40812e+06	8.17287e+06	8.785e+06	1.34993e+07	1.06737e+07	5.65115e+06	8.49533e+06	1.09748e+07	7.87956e+06	9.44829e+06
neg747	Cer(d19:0_25:2)+HCOO	Cer(d19:0_25:2)	Cer(d44:2)+HCOO	Cer	(d19:0_25:2)	(d19:0)	(25:2)			720.651	C45 H86 O5 N1	21.9135	5.41331e+06	3.78564e+06	2.10706e+06	3.5787e+06	2.25853e+06	2.99949e+06	4.1118e+06	523787	2.51114e+06	4.53559e+06	2.8586e+06	4.2571e+06	2.36602e+06	6.31577e+06	3.46412e+06	2.5251e+06	3.08091e+06	4.3325e+06	2.10477e+06	4.4609e+06	6.18258e+06	3.31431e+06	1.57653e+06	1.80827e+06	5.13646e+06	2.40314e+06	3.17309e+06	3.39534e+06	3.26089e+06	5.72728e+06	1.84899e+06	3.95456e+06	1.23201e+06	3.99221e+06	1.72611e+06	3.19378e+06	3.1672e+06
POS8564	TG(25:1_16:0_16:0)+NH4	TG(25:1_16:0_16:0)	TG(57:1)+NH4	TG	(25:1_16:0_16:0)	(25:1)	(16:0)	(16:0)		948.895	C60 H118 O6 N1	24.5605	5.15306e+07	9.96027e+07	5.77908e+07	1.8025e+08	9.75515e+07	1.85183e+08	1.98489e+08	156142464	1.3536e+08	1.48835e+08	1.30161e+08	2.33419e+08	1.14775e+08	222312147	1.38171e+08	5.75304e+07	6.4741e+07	8.80651e+07	1.53593e+08	191044841	1.46515e+08	9.26832e+07	1.34678e+08	8.73387e+07	8.43191e+07	1.08535e+08	1.97418e+08	1.67647e+08	1.13056e+08	1.00871e+08	4.62017e+07	8.73945e+07	1.38641e+08	6.86061e+07	1.49073e+08	1.07369e+08	1.17025e+08
POS8662	TG(18:4_20:5_20:5)+H	TG(18:4_20:5_20:5)	TG(58:14)+H	TG	(18:4_20:5_20:5)	(18:4)	(20:5)	(20:5)		919.681	C61 H91 O6	20.0812	5.23793e+06	1.03815e+07	6.05054e+06	1.57228e+07	9.9344e+06	1.12397e+07	6.65531e+06	1.5754e+07	1.29374e+07	1.40021e+07	1.00406e+07	1.12357e+07	1.01911e+07	9.25816e+06	1.4822e+07	6.67417e+06	8.26284e+06	6.09552e+06	4.91897e+06	5.33512e+06	7.63444e+06	6.06416e+06	7.47664e+06	9.22238e+06	7.42976e+06	7.87306e+06	9.68659e+06	1.76967e+07	7.93477e+06	2.7888e+07	6.60035e+06	4.90035e+06	1.70523e+06	8.25323e+06	4.59663e+06	7.2248e+06	6.41192e+06
POS7139	TG(37:6)+Na	TG(37:6)	TG(37:6)+Na	TG	(37:6)	(37:6)				663.46	C40 H64 O6 Na1	18.871	9.25277e+08	684287148	6.16502e+08	5.73894e+08	3.99992e+08	6.38847e+08	4.85099e+08	4.62653e+08	6.64007e+08	4.82506e+08	6.03451e+08	5.30554e+08	6.38788e+08	462016215	7.02257e+08	6.69771e+08	6.44929e+08	5.67265e+08	3.85896e+08	4.42591e+08	4.77041e+08	5.83113e+08	7.29835e+08	4.61952e+08	5.15953e+08	6.17895e+08	3.30632e+08	4.41461e+08	4.31883e+08	3.38535e+08	5.34589e+08	5.03006e+08	795029346	7.68642e+08	4.89153e+08	4.52324e+08	5.35803e+08
POS8786	TG(16:0_20:5_23:0)+H	TG(16:0_20:5_23:0)	TG(59:5)+H	TG	(16:0_20:5_23:0)	(16:0)	(20:5)	(23:0)		951.838	C62 H111 O6	24.654	3.79349e+07	6.10145e+07	6.22365e+07	3.70937e+08	3.63242e+07	8.51879e+07	228041056	1.07507e+08	1.17089e+08	1.6695e+08	1.26256e+08	1.26167e+08	8.517e+07	9.47207e+07	4.42026e+07	2.18194e+07	6.65763e+07	2.63494e+07	9.77066e+07	9.56945e+07	5.33643e+07	5.34535e+07	1.01515e+08	6.8409e+07	7.51187e+07	1.21366e+08	1.84591e+08	1.2732e+08	8.20936e+07	1.47891e+08	4.24588e+07	5.04672e+07	6.83615e+07	4.72489e+07	1.84178e+08	5.11976e+07	2.22826e+07
POS4648	PE(12:0e_6:0)+Na	PE(12:0e_6:0)	PE(18:0e)+Na	PE	(12:0e_6:0)	(12:0e)	(6:0)			504.306	C23 H48 O7 N1 P1 Na1	3.62347	8.04696e+06	4.40238e+06	8.30389e+06	1.15574e+07	1.20976e+07	3.79037e+06	1.82075e+07	9.66595e+06	8.28388e+06	1.3586e+07	2.84597e+07	1.60703e+07	8.25319e+06	7.1804e+06	5.46919e+06	9.65176e+06	1.26191e+07	2.03478e+07	2.07803e+07	1.64419e+07	1.00439e+07	1.97432e+07	1.20964e+07	4.67599e+06	1.56139e+07	1.54097e+07	6.12523e+06	7.39687e+06	4.62469e+06	7.69083e+06	3.0748e+07	2.23985e+07	1.31477e+07	4.0685e+06	1.68353e+07	1.52974e+07	1.12287e+07
neg5928	PI(32:0_22:0)-H	PI(32:0_22:0)	PI(54:0)-H	PI	(32:0_22:0)	(32:0)	(22:0)			1117.86	C63 H122 O13 N0 P1	22.8112	2.33749e+06	2.58293e+06	3.46222e+06	3.45862e+06	1.87015e+06	3.1339e+06	2.08898e+06	5.56095e+06	2.99959e+06	2.94104e+06	1.57356e+06	2.07264e+06	3.37578e+06	2.76227e+06	5.63876e+06	5.90632e+06	1.03137e+07	1.7132e+06	4.43342e+06	868973	2.70623e+06	9.93196e+06	4.90981e+06	2.2512e+06	3.69342e+06	3.10587e+06	2.76126e+06	4.32196e+06	3.02377e+06	942123	1.35884e+07	4.02963e+06	2.13595e+06	3.54473e+06	8.82608e+06	2.32282e+06	817594
neg5337	PE(16:1e_20:4)-H	PE(16:1e_20:4)	PE(36:5e)-H	PE	(16:1e_20:4)	(16:1e)	(20:4)			722.513	C41 H73 O7 N1 P1	19.8309	574954947	1530115433	1484281517	1194587180	1061932155	824229317	1572765454	1204513652	1685350458	1290602287	1577793766	2244553127	1090229871	9.62586e+08	933949001	9.52457e+08	1015493190	1731025058	1356035845	1289704502	1134995281	7.55481e+08	1129356019	944353916	7.28391e+08	6.76873e+08	6.06244e+08	8.85359e+08	5.19754e+08	7.09519e+08	1065692302	1531043163	499279552	1219222762	9.25812e+08	1159549109	1336771720
neg149	CL(75:4)-2H	CL(75:4)	CL(75:4)-2H	CL	(75:4)	(75:4)				748.534	C84 H154 O17 P2	19.609	5.25767e+08	1621236451	1643757018	9.71773e+08	1051403758	7.40319e+08	1497527408	1099349666	1969109060	1299948269	1548952418	1796636314	1181538156	8.91143e+08	8.8469e+08	1050509735	6.0807e+08	1674118040	1223033392	1337881043	9.97716e+08	7.97031e+08	1132551292	1007029643	7.60158e+08	6.86327e+08	7.64409e+08	1105770869	5.83671e+08	718350879	9.6411e+08	1218017439	4.15102e+08	1215317568	882069904	1022570038	1496201583
neg2756	Hex2Cer(m40:5)-H	Hex2Cer(m40:5)	Hex2Cer(m40:5)-H	Hex2Cer	(m40:5)	(m40:5)				920.647	C52 H90 O12 N1	20.708	2.41859e+07	1.65161e+07	2.39057e+07	7.88358e+06	1.84271e+07	1.92027e+07	1.95541e+07	1.57799e+07	1.05133e+07	1.12025e+07	1.69263e+07	1.53542e+07	1.1358e+07	2.44994e+07	2.32844e+07	3.59385e+07	1.15188e+07	1.77272e+07	2.27572e+07	1.6592e+07	1.8655e+07	1.70069e+07	2.35503e+07	1.5198e+07	3.06545e+07	1.47423e+07	1.47044e+07	2.27058e+07	1.41274e+07	1.47234e+07	3.7084e+07	2.2383e+07	1.46979e+07	2.9523e+07	1.68657e+07	1.58374e+07	2.59164e+07
neg1730	GD3(d34:1)-2H	GD3(d34:1)	GD3(d34:1)-2H	GD3	(d34:1)	(d34:1)				720.897	C68 H119 O29 N3	16.5892	1.28487e+06	757448	905728	226898	778682	803087	949466	624313	543499	441263	1.81141e+06	544899	2.26383e+06	821601	874637	1.95847e+06	475930	1.20139e+06	719610	556559	1.26981e+06	739463	1.16921e+06	1.62792e+06	450997	670219	364760	314802	515105	190184	2.51726e+06	3.06752e+06	1.3004e+06	1.62806e+06	848361	999572	2.60937e+06
neg6563	SM(d43:2)+HCOO	SM(d43:2)	SM(d43:2)+HCOO	SM	(d43:2)	(d43:2)				871.691	C49 H96 O8 N2 P1	21.0817	9.08484e+08	1051079788	849289204	6.9576e+08	3.33625e+08	5.59156e+08	1306457312	470879932	4.63833e+08	1207968140	8.32585e+08	1276557145	5.04104e+08	1084414473	4.45308e+08	2.48325e+08	3.91467e+08	1110332808	2.42805e+08	9.17936e+08	1571811820	1095983475	5.52643e+08	6.03189e+08	9.0996e+08	7.37748e+08	2.28588e+08	2.80216e+08	6.53054e+08	7.91952e+08	3.7241e+08	9.47118e+08	2.90907e+08	6.07526e+08	5.96615e+08	8.41586e+08	1093969447
POS9561	ZyE(33:6)+NH4	ZyE(33:6)	ZyE(33:6)+NH4	ZyE	(33:6)	(33:6)				866.775	C60 H100 O2 N1	23.0691	5.82706e+06	1.5044e+07	6.7313e+06	3.50074e+07	6.58597e+06	1.22363e+07	13794969	3.56631e+07	2.57418e+07	2.53938e+07	1.22557e+07	9.95324e+06	1.45165e+07	4.01511e+07	8.34435e+06	1.05911e+07	2.41799e+06	5.77947e+06	8.30268e+06	2.02875e+07	3.00048e+07	1.24319e+07	1.18073e+07	2.68436e+06	1.10889e+07	1.24616e+07	3.90907e+06	1.18293e+07	2.61875e+07	1.05134e+07	9.06834e+06	7.2069e+06	7.77715e+06	2.93741e+06	1.475e+07	2.47835e+07	2.67019e+07
POS425	Cer(m19:0_23:0)+H	Cer(m19:0_23:0)	Cer(m42:0)+H	Cer	(m19:0_23:0)	(m19:0)	(23:0)			636.665	C42 H86 O2 N1	22.1485	9.11786e+07	1.87957e+08	1.78643e+08	5.58877e+08	3.15609e+08	316460627	2.61859e+08	5.28517e+08	2.97617e+08	4.06346e+08	4.4875e+08	2.8835e+08	2.20762e+08	2.6899e+08	1.41673e+08	1.07753e+08	2.80812e+08	1.62295e+08	2.99459e+08	2.1088e+08	1.1472e+08	2.40663e+08	1.2079e+08	1.54541e+08	1.50851e+08	1.13174e+08	280394697	5.62508e+08	1.6908e+08	2.32907e+08	1.536e+08	1.03116e+08	127720907	137182836	2.50645e+08	1.4754e+08	1.40954e+08
POS3873	PC(38:0e)+H	PC(38:0e)	PC(38:0e)+H	PC	(38:0e)	(38:0e)				804.684	C46 H95 O7 N1 P1	21.3439	1.72314e+08	1.56287e+08	9.66038e+07	1.17975e+08	2.74855e+08	1.50304e+08	1.0728e+08	1.46609e+08	1.29007e+08	1.22849e+08	1.41146e+08	1.42199e+08	1.11037e+08	1.65651e+08	1.04469e+08	1.52241e+08	9.66307e+07	1.09817e+08	1.39703e+08	1.4157e+08	1.18239e+08	1.87094e+08	1.07558e+08	9.11045e+07	1.34525e+08	1.11912e+08	1.06005e+08	1.3173e+08	1.65248e+08	1.04647e+08	2.1169e+08	1.84805e+08	8.91015e+07	1.58089e+08	1.8645e+08	1.22961e+08	1.43488e+08
POS3422	PC(20:0_14:3)+Na	PC(20:0_14:3)	PC(34:3)+Na	PC	(20:0_14:3)	(20:0)	(14:3)			778.536	C42 H78 O8 N1 P1 Na1	15.9995	4.20097e+07	86470459	1.55229e+08	7.25098e+07	3.99579e+07	9.90104e+07	1.24951e+08	3.12921e+08	278509162	1.53203e+08	1.64083e+08	1.28616e+08	7.85065e+07	2.0337e+07	4.9289e+07	2.14385e+07	9.59248e+07	1.21555e+08	158527502	9.27946e+07	2.18365e+07	6.02724e+07	2.32215e+07	9.92534e+07	2.66336e+07	5.42313e+07	1.81265e+08	5.36897e+07	4.76561e+07	8.39313e+07	1.15905e+08	5.53275e+07	1.55378e+07	1.54159e+08	82694758	9.95572e+07	7.60866e+07
POS3528	PC(35:3e)+H	PC(35:3e)	PC(35:3e)+H	PC	(35:3e)	(35:3e)				756.59	C43 H83 O7 N1 P1	17.2547	2552067818	6285589581	6887346057	13630634795	5749397087	4053727808	15747204687	7992415569	11571904738	11589862863	5942415874	9831308522	9778410441	5740647034	3174161601	2476848981	4605462287	9239840340	14578658298	7832786039	6254598068	5826433196	3335089026	4347532358	7425456006	5790979162	12670489122	8231187394	9581652690	4382117619	4041181537	2359337939	2878488555	4396253137	19834295862	6915204432	3196178984
POS5941	SM(d18:0_18:3)+H	SM(d18:0_18:3)	SM(d36:3)+H	SM	(d18:0_18:3)	(d18:0)	(18:3)			727.575	C41 H80 O6 N2 P1	15.8533	3.46318e+06	6.77676e+06	5.34905e+06	6.32274e+06	6.65145e+06	4.67781e+06	6.00036e+06	7.63717e+06	5.67985e+06	5.00298e+06	4.8189e+06	5.24204e+06	3.10315e+06	7.23005e+06	6.28162e+06	7.84608e+06	4.49963e+06	4.6879e+06	6.51922e+06	5.40143e+06	6.25797e+06	6.03478e+06	5.65056e+06	3.29343e+06	3.60399e+06	6.68907e+06	4.21273e+06	5.27451e+06	5.12162e+06	5.1611e+06	6.70251e+06	6.57976e+06	2.96215e+06	1.12673e+07	4.51705e+06	6.54719e+06	3.85086e+06
neg4975	PC(20:2e_22:4)+HCOO	PC(20:2e_22:4)	PC(42:6e)+HCOO	PC	(20:2e_22:4)	(20:2e)	(22:4)			892.644	C51 H91 O9 N1 P1	20.1548	1.85398e+08	1.84621e+08	1.93802e+08	1.95045e+08	1.44547e+08	1.97925e+08	1.8513e+08	1.94185e+08	1.27843e+08	1.54064e+08	2.12538e+08	1.61993e+08	1.54632e+08	2.88359e+08	2.32157e+08	3.21448e+08	1.76732e+08	1.54495e+08	1.97496e+08	175089947	1.78877e+08	2.09159e+08	1.33048e+08	6.94055e+07	2.87471e+08	1.30041e+08	2.23421e+08	2.39326e+08	1.80769e+08	1.70709e+08	2.27824e+08	1.75986e+08	9.65507e+07	2.40561e+08	1.74031e+08	1.6704e+08	1.36202e+08
POS3308	PC(22:2_11:2)+H	PC(22:2_11:2)	PC(33:4)+H	PC	(22:2_11:2)	(22:2)	(11:2)			740.522	C41 H75 O8 N1 P1	15.0929	2.1124e+06	2.49185e+06	1.15391e+06	4.1722e+06	1.24621e+06	1.06722e+06	2.51955e+06	2.18376e+06	2.31299e+06	2.49403e+06	1.14109e+06	2.35362e+06	1.27389e+06	2.883e+06	2.21257e+06	1.2795e+06	3.54802e+06	2.40921e+06	2.64029e+06	1.80065e+06	1.07194e+06	2.99377e+06	2.9906e+06	517077	1.68483e+06	1.96075e+06	2.12166e+06	3.03141e+06	1.28261e+06	767113	2.32937e+06	1.31051e+06	1.73603e+06	1.67128e+06	2.25091e+06	2.03718e+06	945445
POS3376	PC(16:1_18:1)+H	PC(16:1_18:1)	PC(34:2)+H	PC	(16:1_18:1)	(16:1)	(18:1)			758.569	C42 H81 O8 N1 P1	17.9901	145000000000	140000000000	131000000000	144000000000	138000000000	151000000000	138000000000	152000000000	138000000000	151000000000	140000000000	144000000000	142000000000	152000000000	145000000000	145000000000	147000000000	154000000000	152000000000	148000000000	163000000000	150000000000	151000000000	142000000000	155000000000	157000000000	147000000000	155000000000	156000000000	160000000000	153000000000	144000000000	150000000000	151000000000	160000000000	160000000000	158000000000
neg2512	Hex1Cer(t18:0_24:1)+HCOO	Hex1Cer(t18:0_24:1)	Hex1Cer(t42:1)+HCOO	Hex1Cer	(t18:0_24:1)	(t18:0)	(24:1)			872.683	C49 H94 O11 N1	21.2258	9.64903e+07	112955986	1.12438e+08	5.60013e+07	8.57332e+07	9.44242e+07	1.10135e+08	8.04874e+07	5.9744e+07	9.59644e+07	9.58912e+07	9.56397e+07	5.71021e+07	1.35025e+08	7.71484e+07	124494165	5.19173e+07	1.06981e+08	7.50183e+07	9.34665e+07	1.28057e+08	9.12258e+07	9.17129e+07	9.14074e+07	1.42266e+08	8.16616e+07	64220480	8.40929e+07	7.18599e+07	3.29908e+07	1.52419e+08	1.01516e+08	4.81579e+07	1.00114e+08	8.96463e+07	7.96651e+07	1.17089e+08
POS1562	DG(35:3e)+H	DG(35:3e)	DG(35:3e)+H	DG	(35:3e)	(35:3e)				591.535	C38 H71 O4	24.001	4.2058e+08	5.98491e+08	5.29779e+08	1406987742	625088740	6.498e+08	1557921392	7.78255e+08	641211463	9.08241e+08	9.56224e+08	1081289452	6.17973e+08	1084979636	6.05674e+08	2.65864e+08	2.12215e+08	3.81528e+08	7.51863e+08	1039885938	8.32279e+08	7.73533e+08	7.80518e+08	7.56753e+08	6.95869e+08	6.01704e+08	1005175593	8.52665e+08	8.15754e+08	1219985380	2.35484e+08	1006817625	645938015	8.24728e+08	6.09953e+08	1214954594	1057832258
POS1977	Hex1Cer(d18:1_25:0)+H	Hex1Cer(d18:1_25:0)	Hex1Cer(d43:1)+H	Hex1Cer	(d18:1_25:0)	(d18:1)	(25:0)			826.713	C49 H96 O8 N1	21.4015	2.20112e+07	4.98812e+07	2.59874e+07	1.93153e+07	1.9993e+07	2.97572e+07	3.23344e+07	3.07543e+07	3.22034e+07	2.45384e+07	1.61684e+07	3.69436e+07	7.26725e+06	5.59003e+07	2.01491e+07	3.03096e+07	1.72766e+07	3.19795e+07	4.38842e+07	2.39782e+07	2.35068e+07	3.43072e+07	8.81248e+06	1.94518e+07	4.42616e+07	1.413e+07	1.86715e+07	3.67593e+07	1.39605e+07	2.49758e+07	6.02346e+07	3.24336e+07	1.28894e+07	4.99264e+07	2.7188e+07	2.87847e+07	5.048e+07
neg4459	PC(19:0_18:2)+HCOO	PC(19:0_18:2)	PC(37:2)+HCOO	PC	(19:0_18:2)	(19:0)	(18:2)			844.607	C46 H87 O10 N1 P1	20.1667	1.90812e+08	302570186	2.17835e+08	4.22458e+08	2.13936e+08	1.7571e+08	3.75559e+08	2.27132e+08	2.89482e+08	2.99078e+08	2.65098e+08	2.55586e+08	181505650	3.2182e+08	250900934	1.6079e+08	1.91942e+08	2.47592e+08	2.72215e+08	2.00888e+08	2.11112e+08	4.00882e+08	3.06919e+08	165837120	2.68884e+08	2.67355e+08	3.19657e+08	3.7194e+08	1.82291e+08	187756340	5.54023e+08	3.10426e+08	1.78155e+08	276487966	4.81018e+08	3.21924e+08	2.30729e+08
POS7420	TG(18:3_10:2_18:2)+H	TG(18:3_10:2_18:2)	TG(46:7)+H	TG	(18:3_10:2_18:2)	(18:3)	(10:2)	(18:2)		765.603	C49 H81 O6	21.5963	3.38309e+07	8.26859e+07	30892525	2.0393e+08	2.95029e+07	5.09685e+07	2.1661e+08	5.21578e+07	2.8318e+08	1.4772e+08	7.57548e+07	8.07858e+07	2.01715e+07	3.54935e+07	2.70587e+07	2.49415e+07	2.95135e+07	5.72032e+07	1.5739e+08	1.15737e+08	1.89341e+07	2.48486e+07	2.0305e+07	2.62877e+07	7.16607e+06	1.71102e+07	1.01718e+08	29085307	1.02743e+07	2.29278e+07	1.77727e+07	1.59264e+07	2.29139e+07	4.91534e+07	1.44779e+08	3.71966e+07	2.97923e+07
POS7392	TG(10:0_18:1_18:2)+NH4	TG(10:0_18:1_18:2)	TG(46:3)+NH4	TG	(10:0_18:1_18:2)	(10:0)	(18:1)	(18:2)		790.692	C49 H92 O6 N1	20.4261	6.60734e+08	1176694866	8.87103e+08	1441979176	1394310779	1677882453	1615652002	1790449095	9.25116e+08	1190972580	1421778243	1633366344	7.61035e+08	1403725569	7.13284e+08	529321114	1036009861	1086323519	1747708461	1061455043	1901726098	1233412305	1118414448	7.46041e+08	9.30711e+08	1259587083	9.7615e+08	1008618676	1084671749	1148068476	1087794280	9.99117e+08	9.74001e+08	6.56419e+08	1574862499	1106067300	8.55783e+08
POS8744	TG(22:5_18:2_18:2)+NH4	TG(22:5_18:2_18:2)	TG(58:9)+NH4	TG	(22:5_18:2_18:2)	(22:5)	(18:2)	(18:2)		946.786	C61 H104 O6 N1	22.8897	3899587251	6197428100	8533014173	6677675052	7401635572	8255462216	3453265280	6445621698	7331909070	7183660154	7212328455	6717012217	5444597658	7487499144	4809650824	8509251489	13092768368	6336583373	5237560525	5049449149	10959612587	2769127617	5825673079	5992331683	4120490720	5895564217	5975634543	3936976698	6509206946	6455514833	3161689330	4205178551	2712518502	3297463538	4341057898	3855225483	3862817507
POS447	Cer(m42:3)+H-H2O	Cer(m42:3)	Cer(m42:3)+H-H2O	Cer	(m19:0_23:3)	(m19:0)	(23:3)			612.608	C42 H78 O1 N1	21.1445	6.22695e+07	3.38772e+07	5.23367e+07	3.7981e+07	6.6151e+07	2.99177e+07	6.42489e+07	3.75397e+07	3.92238e+07	6.697e+07	4.29928e+07	5.13522e+07	3.81758e+07	3.39052e+07	5.19747e+07	2.68208e+07	1.68479e+07	4.67496e+07	4.32698e+07	2.48894e+07	1.63014e+07	2.90619e+07	2.75334e+07	1.94086e+07	2.48801e+07	1.72639e+07	4.95866e+07	5.81256e+07	2.82118e+07	4.52579e+07	3.09609e+07	3.23639e+07	6.5923e+06	3.08936e+07	2.64583e+07	2.4776e+07	2.34357e+07
neg2539	Hex1Cer(t43:1)+HCOO	Hex1Cer(t43:1)	Hex1Cer(t43:1)+HCOO	Hex1Cer	(t43:1)	(t43:1)				886.699	C50 H96 O11 N1	21.7412	9.04516e+07	1.00192e+08	7.62734e+07	8.55893e+07	5.88004e+07	8.16518e+07	1.27942e+08	7.1476e+07	6.04068e+07	1.1249e+08	7.85766e+07	9.15945e+07	5.86348e+07	1.1439e+08	7.42677e+07	9.84489e+07	7.30701e+07	1.02117e+08	5.34297e+07	1.01479e+08	1.97399e+08	7.7989e+07	8.14562e+07	6.40721e+07	9.55189e+07	8.22284e+07	5.61476e+07	5.76814e+07	7.22647e+07	7.24971e+07	5.67232e+07	7.06538e+07	3.511e+07	5.6536e+07	6.21196e+07	8.40556e+07	7.25362e+07
neg4912	PC(18:1_24:0)+HCOO	PC(18:1_24:0)	PC(42:1)+HCOO	PC	(18:1_24:0)	(18:1)	(24:0)			916.701	C51 H99 O10 N1 P1	22.184	9.61261e+06	1.52376e+07	9.15186e+06	1.10689e+07	1.55308e+07	1.01925e+07	1.04289e+07	1.21747e+07	1.33392e+07	1.33811e+07	1.18486e+07	1.09203e+07	9.27235e+06	1.32739e+07	8.12644e+06	1.11317e+07	8.3712e+06	1.02875e+07	1.08975e+07	1.08492e+07	9.99059e+06	1.49327e+07	8.78896e+06	8.29617e+06	1.45038e+07	7.48846e+06	1.14371e+07	9.08398e+06	1.16127e+07	6.83439e+06	1.57714e+07	1.11628e+07	4.75576e+06	9.74182e+06	1.06895e+07	8.74287e+06	8.79553e+06
POS6425	SM(t42:0)+H	SM(t42:0)	SM(t42:0)+H	SM	(t42:0)	(t42:0)				833.711	C47 H98 O7 N2 P1	20.6841	1.82399e+08	2.14292e+08	1.53708e+08	1.97776e+08	4.21886e+08	2.55877e+08	1.63947e+08	1.73673e+08	2.15634e+08	2.20113e+08	2.46469e+08	214615496	168010037	2.51068e+08	1.23511e+08	2.33507e+08	1.45288e+08	2.08603e+08	1.91463e+08	1.5714e+08	2.424e+08	2.77722e+08	2.09802e+08	228784973	2.09604e+08	2.14242e+08	1.43856e+08	190532610	2.38858e+08	1.60339e+08	3.66787e+08	2.31784e+08	1.62309e+08	2.1469e+08	2.39121e+08	1.79264e+08	1.89087e+08
neg2587	Hex2Cer(d33:2)-H	Hex2Cer(d33:2)	Hex2Cer(d33:2)-H	Hex2Cer	(d33:2)	(d33:2)				844.579	C45 H82 O13 N1	18.123	8.75506e+06	8.18005e+06	1.06454e+07	1.5613e+07	7.53539e+06	1.58878e+07	10283073	9.48289e+06	5.87686e+06	1.07616e+07	9.33661e+06	8.08686e+06	8.2722e+06	1.53287e+07	6.40979e+06	3.54336e+06	5.31382e+06	1.30729e+07	9.55462e+06	8.64168e+06	1.52038e+07	1.31555e+07	4.74414e+06	4.85628e+06	6.73255e+06	6.71498e+06	5.81982e+06	6.75868e+06	10879274	6.80837e+06	6.12828e+06	6.12368e+06	7.97686e+06	6.38617e+06	5.69085e+06	1.34537e+07	8.24946e+06
neg2916	Hex3Cer(t41:0+O)+HCOO	Hex3Cer(t41:0	Hex3Cer(t41:0+O)+HCOO	Hex3Cer	(t41:0+O)	(t41:0+O)				1200.78	C60 H114 O22 N1	22.2093	3.95354e+06	4.02104e+06	3.87803e+06	4.38449e+06	3.84679e+06	3.32066e+06	4.26964e+06	4.21254e+06	4.08156e+06	3.90793e+06	4.82095e+06	4.7887e+06	4.26066e+06	3.78122e+06	3.83514e+06	3.25546e+06	4.42717e+06	3.33923e+06	4.70971e+06	3.38867e+06	3.14564e+06	4.19035e+06	3.08706e+06	3.90433e+06	3.67077e+06	3.77141e+06	4.87797e+06	5.19414e+06	3.99314e+06	5.34439e+06	3.0092e+06	4.66658e+06	1.96604e+06	4.14024e+06	3.88547e+06	3.97112e+06	3.78541e+06
neg4851	PC(20:3e_20:4)+HCOO	PC(20:3e_20:4)	PC(40:7e)+HCOO	PC	(20:3e_20:4)	(20:3e)	(20:4)			862.597	C49 H85 O9 N1 P1	19.1223	1.50806e+08	1.57285e+08	1.61489e+08	122849649	125452380	1.17067e+08	9.95381e+07	1.18228e+08	1.6918e+08	1.42437e+08	1.33088e+08	1.34453e+08	8.54894e+07	1.43534e+08	1.25555e+08	1.40899e+08	1.36705e+08	7.51395e+07	8.1463e+07	1.64843e+08	1.3696e+08	1.23747e+08	1.53966e+08	9.79127e+07	9.86456e+07	1.64187e+08	1.21301e+08	1.22369e+08	1.16784e+08	1.18641e+08	1.10523e+08	1.34542e+08	6.02868e+07	1.19501e+08	7.16483e+07	1.10656e+08	1.01251e+08
POS8861	TG(18:1_18:1_24:1)+NH4	TG(18:1_18:1_24:1)	TG(60:3)+NH4	TG	(18:1_18:1_24:1)	(18:1)	(18:1)	(24:1)		986.911	C63 H120 O6 N1	24.5572	1.49916e+08	1.40264e+08	1.47787e+08	1125944873	1.75891e+08	1.36387e+08	2.60859e+08	1.96744e+08	2.5495e+08	2.93344e+08	2.02687e+08	3.4843e+08	1.05406e+08	2.68558e+08	1.62314e+08	112051510	205244466	8.94941e+07	3.68461e+08	1.59731e+08	177938740	1.74607e+08	1.777e+08	2.19239e+08	1.72111e+08	1.92197e+08	4.3887e+08	3.11359e+08	1.58835e+08	1.86999e+08	2.0363e+08	72966366	4.65452e+07	7.39373e+07	2.37915e+08	1.02831e+08	6.77323e+07
POS6582	TG(4:0_11:0_13:0)+Na	TG(4:0_11:0_13:0)	TG(28:0)+Na	TG	(4:0_11:0_13:0)	(4:0)	(11:0)	(13:0)		549.413	C31 H58 O6 Na1	9.25484	356335	385199	386137	376082	385656	401482	408793	434713	430713	400991	434543	419492	349910	358715	371120	101154	363939	355452	367811	411004	381926	373120	397558	429036	342407	323188	372267	323236	338854	385279	407355	361793	483009	345881	90810.1	397389	295011
POS1705	DG(38:0e)+Na	DG(38:0e)	DG(38:0e)+Na	DG	(38:0e)	(38:0e)				661.611	C41 H82 O4 Na1	24.75	1.25896e+07	2.15423e+07	2.14598e+07	3.76721e+08	2.09014e+07	3.81285e+07	5.14806e+07	3.9219e+07	3.94534e+07	4.67809e+07	3.8453e+07	8.52181e+07	2.1753e+07	4.26935e+07	2.16314e+07	1.25619e+07	2.25821e+07	1.71946e+07	5.9228e+07	4.67075e+07	2.99605e+07	1.79391e+07	2.10317e+07	2.6346e+07	2.45706e+07	5.03603e+07	8.36723e+07	3.48797e+07	1.09842e+07	3.54369e+07	1.35899e+07	1.12908e+07	8.38755e+06	7.64507e+06	8.66996e+07	1.17082e+07	9.44759e+06
POS8374	TG(18:2_17:1_20:4)+NH4	TG(18:2_17:1_20:4)	TG(55:7)+NH4	TG	(18:2_17:1_20:4)	(18:2)	(17:1)	(20:4)		908.77	C58 H102 O6 N1	23.8556	1663420130	2108780839	1734444835	1186169068	1594776902	1510138534	1108272902	1391208780	1599885911	1443120612	2264221585	1265751838	1497291054	1447906891	1854871384	1526975265	2004519627	1302669976	1234276334	1291537815	1970650860	2283790211	1693734751	2244905550	1488023887	1515398456	1420500569	1665939251	1344879059	4.74917e+08	1123861210	1473385153	1576480532	1816468041	1349060271	9.74468e+08	1176443453
neg5441	PE(16:1e_22:6)-H	PE(16:1e_22:6)	PE(38:7e)-H	PE	(16:1e_22:6)	(16:1e)	(22:6)			746.513	C43 H73 O7 N1 P1	19.2975	5.41283e+08	9.20452e+08	9.44536e+08	6.28616e+08	6.48892e+08	6.50299e+08	6.62746e+08	1027895453	1010106913	691877858	8.08799e+08	1062608999	6.15105e+08	7.28858e+08	5.87793e+08	4.86441e+08	5.42431e+08	6.22466e+08	7.38177e+08	5.72758e+08	579156530	6.10261e+08	7.62219e+08	5.43334e+08	3.55468e+08	5.3075e+08	5.18248e+08	7.90841e+08	4.8796e+08	7.32941e+08	6.60135e+08	9.16872e+08	2.90007e+08	6.03018e+08	4.20914e+08	6.86373e+08	6.36043e+08
neg5159	PC(56:5)-CH3	PC(56:5)	PC(56:5)-CH3	PC	(56:5)	(56:5)				1044.84	C63 H115 O8 N1 P1	22.658	3.19287e+06	4.47029e+06	3.94584e+06	2.52827e+06	3.44872e+06	3.43088e+06	3.38898e+06	3.69346e+06	2.97906e+06	3.70224e+06	2.94656e+06	4.27084e+06	2.1651e+06	4.16993e+06	3.12927e+06	4.73633e+06	2.84805e+06	3.12386e+06	3.80216e+06	3.18042e+06	4.48731e+06	3.49106e+06	4.29149e+06	2.54806e+06	3.47635e+06	2.58251e+06	3.27004e+06	2.81939e+06	3.15575e+06	1.95185e+06	4.66407e+06	3.0472e+06	1.631e+06	4.06549e+06	2.98589e+06	2.80227e+06	4.60958e+06
neg1797	GM3(d31:4)-H	GM3(d31:4)	GM3(d31:4)-H	GM3	(d31:4)	(d31:4)				1103.61	C54 H91 O21 N2	20.833	6.77375e+06	7.24206e+06	7.42739e+06	5.88874e+06	5.88443e+06	7.70605e+06	7.0933e+06	9.49157e+06	4.03274e+06	1.36299e+07	7.30557e+06	7.18306e+06	7.26678e+06	1.13399e+07	7.69956e+06	5.05095e+06	9.65326e+06	9.03604e+06	8.18338e+06	9.24781e+06	1.11809e+07	6.53497e+06	5.74767e+06	7.08551e+06	6.20913e+06	9.50506e+06	7.43349e+06	5.92038e+06	6.81762e+06	6.81124e+06	2.86996e+06	3.92733e+06	7.99674e+06	4.65377e+06	7.72476e+06	6.9054e+06	5.75572e+06
neg3884	PC(16:1e_14:0)+HCOO	PC(16:1e_14:0)	PC(30:1e)+HCOO	PC	(16:1e_14:0)	(16:1e)	(14:0)			734.534	C39 H77 O9 N1 P1	17.0425	225612	411390	153312	368971	138837	214285	195485	356937	204232	139218	268402	287689	177788	379594	115855	175224	191306	257412	284429	223661	415691	348002	291029	142431	220994	223266	100104	224466	297189	231389	309360	469956	129552	618096	452767	339083	454181
neg5492	PE(18:1e_22:4)-H	PE(18:1e_22:4)	PE(40:5e)-H	PE	(18:1e_22:4)	(18:1e)	(22:4)			778.576	C45 H81 O7 N1 P1	20.2213	1.72959e+07	9.38564e+07	4.52259e+07	4.30501e+07	2.88755e+07	3.73356e+07	3.11755e+07	7.30464e+07	3.58397e+07	3.27876e+07	7.94805e+07	8.38851e+07	5.88794e+07	3.13185e+07	4.17808e+07	3.17315e+07	2.46889e+07	71668834	6.90625e+07	4.03372e+07	2.31489e+07	5.21826e+07	2.88112e+07	2.14469e+07	2.11476e+07	6.42759e+07	8.67292e+07	2.50498e+07	1.53017e+07	4.0643e+07	3.79414e+07	104490682	1.87691e+07	3.7816e+07	2.18305e+07	9.43906e+07	5.58508e+07
neg5073	PC(20:2e_24:2)+HCOO	PC(20:2e_24:2)	PC(44:4e)+HCOO	PC	(20:2e_24:2)	(20:2e)	(24:2)			924.706	C53 H99 O9 N1 P1	21.2516	8.5123e+07	8.44772e+07	6.58277e+07	6.04505e+07	5.272e+07	8.41683e+07	5.92141e+07	8.72541e+07	4.98484e+07	6.90097e+07	8.36199e+07	5.97502e+07	5.55966e+07	1.01422e+08	6.58119e+07	1.15446e+08	6.74305e+07	6.72609e+07	5.42213e+07	9.92641e+07	6.46651e+07	8.09646e+07	6.1764e+07	4.12553e+07	1.15779e+08	5.66298e+07	8.70599e+07	5.66688e+07	7.4512e+07	5.91917e+07	6.55777e+07	7.96082e+07	2.98892e+07	8.97893e+07	7.09358e+07	49633017	6.9413e+07
neg5148	PC(54:5)-CH3	PC(54:5)	PC(54:5)-CH3	PC	(54:5)	(54:5)				1016.81	C61 H111 O8 N1 P1	22.5595	1.79502e+07	4.2457e+07	3.38837e+07	2.012e+07	3.77922e+07	3.20957e+07	3.69908e+07	2.95927e+07	3.41415e+07	3.35546e+07	2.50885e+07	4.85038e+07	2.41938e+07	3.03153e+07	1.96119e+07	3.54374e+07	2.6525e+07	3.1602e+07	3.49767e+07	2.56758e+07	3.31908e+07	2.5088e+07	3.21987e+07	2.53234e+07	2.40114e+07	1.60619e+07	1.97164e+07	2.86259e+07	2.50161e+07	1.70001e+07	4.66616e+07	2.97951e+07	1.04877e+07	2.83389e+07	2.76563e+07	3.10584e+07	3.50369e+07
neg577	Cer(d16:1_24:1)+HCOO	Cer(d16:1_24:1)	Cer(d40:2)+HCOO	Cer	(d16:1_24:1)	(d16:1)	(24:1)			664.589	C41 H78 O5 N1	21.3324	7.4713e+08	765605812	6.18628e+08	8.67774e+08	9.98791e+08	729779699	7.67016e+08	8.24542e+08	8.37542e+08	8.64344e+08	7.15755e+08	9.88832e+08	638703141	6.95281e+08	7.46588e+08	4.30876e+08	3.9625e+08	6.20414e+08	8.3401e+08	6.98027e+08	449407083	7.45198e+08	5.92995e+08	4.25695e+08	6.65844e+08	4.78336e+08	8.54254e+08	1064351288	7.11484e+08	8.31184e+08	5.3804e+08	7.54109e+08	1.92629e+08	6.5903e+08	5.13513e+08	3.63537e+08	4.8009e+08
POS5933	SM(d18:2_18:0)+Na	SM(d18:2_18:0)	SM(d36:2)+Na	SM	(d18:2_18:0)	(d18:2)	(18:0)			751.572	C41 H81 O6 N2 P1 Na1	15.4899	1.00493e+06	2.37604e+06	1.72847e+06	2.47158e+06	53869.5	1.0288e+06	2.47722e+06	1.03368e+06	1.39023e+06	1.51006e+06	1.46612e+06	1.35892e+06	1.02267e+06	1.25237e+06	1.99286e+06	1.77672e+06	1.56064e+06	2.44511e+06	2.02454e+06	1.67504e+06	883494	1.60179e+06	983424	1.26969e+06	1.80735e+06	1.17611e+06	1.86372e+06	1.28205e+06	1.27723e+06	878655	1.62532e+06	572018	468642	1.09549e+06	2.80478e+06	1.14958e+06	1.32664e+06
neg2861	Hex3Cer(d37:5)-H	Hex3Cer(d37:5)	Hex3Cer(d37:5)-H	Hex3Cer	(d37:5)	(d37:5)				1056.65	C55 H94 O18 N1	21.1044	2.99457e+07	2.76217e+07	2.75023e+07	3.34939e+07	2.22656e+07	3.01216e+07	2.98728e+07	3.06426e+07	2.22514e+07	2.15259e+07	3.01267e+07	2.04891e+07	2.81599e+07	3.32178e+07	3.91125e+07	4.18372e+07	2.90829e+07	2.66762e+07	3.02456e+07	2.93867e+07	2.09471e+07	2.54756e+07	1.81297e+07	1.3039e+07	4.05565e+07	1.77598e+07	3.77042e+07	3.2252e+07	2.02528e+07	2.16227e+07	2.60079e+07	2.218e+07	2.03868e+07	2.32529e+07	2.40841e+07	1.89562e+07	1.52872e+07
POS4872	PE(16:0_18:1)+H	PE(16:0_18:1)	PE(34:1)+H	PE	(16:0_18:1)	(16:0)	(18:1)			718.538	C39 H77 O8 N1 P1	19.018	1.31107e+08	1.27817e+08	196294776	4.23754e+08	2.89247e+08	2.50396e+08	2.63603e+08	4.16801e+08	2.34831e+08	3.0442e+08	2.2737e+08	381937896	3.02135e+08	478548659	2.07244e+08	163996361	1.26074e+08	1.9356e+08	371535876	187984031	2.25488e+08	2.6392e+08	1.65003e+08	2.32287e+08	3.74428e+08	1.81421e+08	2.31737e+08	2.69265e+08	2.55862e+08	2.85561e+08	2.27027e+08	3.44274e+08	2.65251e+08	1.69183e+08	3.25704e+08	3.28805e+08	2.68402e+08
POS6310	SM(t18:0_16:1)+H	SM(t18:0_16:1)	SM(t34:1)+H	SM	(t18:0_16:1)	(t18:0)	(16:1)			719.57	C39 H80 O7 N2 P1	13.8343	441683	897791	1.09149e+06	687342	622470	535177	1.12991e+06	547438	541900	660570	687618	752812	315286	978712	379231	705450	358372	713344	803644	708891	561196	673653	493479	496878	514973	468420	427244	494478	329935	741845	891491	782913	259243	556080	422723	565775	742766
neg2279	Hex1Cer(d42:4)+HCOO	Hex1Cer(d42:4)	Hex1Cer(d42:4)+HCOO	Hex1Cer	(d42:4)	(d42:4)				850.641	C49 H88 O10 N1	20.459	1.07949e+07	6.87795e+06	6.32345e+06	3.11064e+06	5.07718e+06	6.97168e+06	6.51139e+06	7.7572e+06	4.32856e+06	4.05697e+06	6.11658e+06	5.60996e+06	3.95611e+06	1.00538e+07	7.45238e+06	1.50064e+07	4.53106e+06	6.62759e+06	7.55075e+06	5.06033e+06	6.69191e+06	5.63735e+06	7.77882e+06	3.85041e+06	1.03033e+07	5.35486e+06	4.63918e+06	8.73216e+06	4.63682e+06	5.29625e+06	1.15365e+07	7.24811e+06	4.99307e+06	1.56222e+07	5.09654e+06	5.84604e+06	8.43317e+06
neg2285	Hex1Cer(d43:1)+HCOO	Hex1Cer(d43:1)	Hex1Cer(d43:1)+HCOO	Hex1Cer	(d43:1)	(d43:1)				870.704	C50 H96 O10 N1	22.0586	3.47414e+07	4.67826e+07	3.02676e+07	2.23716e+07	2.11783e+07	3.04968e+07	4.14972e+07	3.01019e+07	2.902e+07	3.07062e+07	4.07663e+07	2.66405e+07	2.51375e+07	5.40839e+07	2.04306e+07	3.20728e+07	2.19562e+07	3.98653e+07	4.08832e+07	2.87168e+07	2.88111e+07	2.83352e+07	3.13064e+07	2.22345e+07	5.91176e+07	2.07427e+07	2.41998e+07	3.12044e+07	1.82276e+07	3.62346e+07	5.32923e+07	4.51327e+07	2.12592e+07	5.02788e+07	2.50275e+07	3.94603e+07	6.20751e+07
neg4962	PC(18:3e_24:2)+HCOO	PC(18:3e_24:2)	PC(42:5e)+HCOO	PC	(18:3e_24:2)	(18:3e)	(24:2)			894.659	C51 H93 O9 N1 P1	20.8238	2.98249e+08	2.98418e+08	306358876	2.45283e+08	2.12199e+08	2.89807e+08	2.41442e+08	2.84938e+08	1.86558e+08	2.73406e+08	297460350	2.42079e+08	2.05451e+08	4.1104e+08	2.40061e+08	405442771	2.26871e+08	2.18159e+08	2.01641e+08	3.48469e+08	2.81714e+08	294529123	2.27211e+08	1.48126e+08	388524855	2.25519e+08	2.89331e+08	2.18953e+08	3.08754e+08	2.21341e+08	2.82379e+08	2.82005e+08	1.19596e+08	3.40153e+08	2.40512e+08	2.44695e+08	2.646e+08
neg5998	PIP3(42:8)-H	PIP3(42:8)	PIP3(42:8)-H	PIP3	(42:8)	(42:8)				1173.45	C51 H85 O22 N0 P4	17.3399	553477	567345	801961	753346	747177	316988	637908	271487	737372	886605	375920	748543	278550	547752	609107	996875	965268	485312	434985	637383	376778	779978	520088	783833	660228	821905	868811	769933	581206	654581	772146	906146	974651	1.20892e+06	689016	859554	601863
neg5626	PG(34:1)-H	PG(34:1)	PG(34:1)-H	PG	(34:1)	(34:1)				747.518	C40 H76 O10 N0 P1	19.187	2.57116e+08	4.43386e+08	4.60144e+08	3.10159e+08	3.1272e+08	3.13445e+08	3.11742e+08	492817628	4.84399e+08	3.35903e+08	3.87836e+08	5.05172e+08	3.00517e+08	3.54141e+08	2.86273e+08	2.3207e+08	2.60159e+08	2.98594e+08	3.75657e+08	2.704e+08	278078199	289811356	3.63401e+08	2.60004e+08	1.67988e+08	2.57886e+08	2.4652e+08	3.79411e+08	2.33275e+08	3.49472e+08	3.10135e+08	4.50542e+08	138100444	2.88173e+08	1.99396e+08	3.3229e+08	3.03041e+08
neg2863	Hex3Cer(d37:6)+HCOO	Hex3Cer(d37:6)	Hex3Cer(d37:6)+HCOO	Hex3Cer	(d37:6)	(d37:6)				1100.64	C56 H94 O20 N1	21.705	9.06088e+06	7.69178e+06	6.54196e+06	7.76539e+06	1.04817e+07	8.69025e+06	6.01862e+06	7.66142e+06	7.09804e+06	5.86246e+06	7.34483e+06	6.36295e+06	5.86334e+06	7.27392e+06	8.63388e+06	7.67652e+06	6.01764e+06	4.49154e+06	6.1022e+06	7.26977e+06	4.6398e+06	5.81583e+06	4.58964e+06	4.49853e+06	7.16032e+06	4.46616e+06	6.67954e+06	4.61115e+06	6.2403e+06	5.87194e+06	4.45045e+06	5.1598e+06	3.35267e+06	4.34089e+06	4.59037e+06	3.97128e+06	3.79628e+06
POS6074	SM(d20:0_20:0)+H	SM(d20:0_20:0)	SM(d40:0)+H	SM	(d20:0_20:0)	(d20:0)	(20:0)			789.684	C45 H94 O6 N2 P1	20.6075	1349927720	2383346435	1044717548	2886131467	2820599831	3305576358	3226266598	3550462061	1852064887	2385042900	2837327438	3246595363	1520540910	2974745782	1429544273	1223170709	2059195091	2162354386	3490900928	2127895533	3812653954	2475948716	2244116419	1600051160	1876298201	2531200486	1933964809	2011334163	2163068146	2280457691	2201044002	2150953340	1943173382	1473762250	3146716191	2202617830	1724524051
POS737	DG(17:2)+NH4	DG(17:2)	DG(17:2)+NH4	DG	(17:2)	(17:2)				372.274	C20 H38 O5 N1	1.009	2.47809e+06	2.47423e+06	3.2433e+06	2.23351e+06	5.35235e+06	2.96029e+06	1.60518e+06	3.85531e+06	2.89339e+06	4.1029e+06	2.28644e+06	2.03928e+06	3.34615e+06	7.11538e+06	4.10462e+06	3.27225e+06	9.97958e+06	1.57505e+06	2.71449e+06	2.56463e+06	4.21489e+06	3.65802e+06	3.57711e+06	1.72404e+06	4.21883e+06	1.3963e+06	1.92272e+06	3.06586e+06	5.23441e+06	2.02596e+06	5.09186e+06	4.70433e+06	3.14698e+06	1.34607e+07	6.80941e+06	7.54745e+06	4.6397e+06
neg5084	PC(20:3e_24:2)+HCOO	PC(20:3e_24:2)	PC(44:5e)+HCOO	PC	(20:3e_24:2)	(20:3e)	(24:2)			922.691	C53 H97 O9 N1 P1	21.5201	4.42343e+08	4.51384e+08	3.4709e+08	3.23134e+08	2.75325e+08	4.47647e+08	3.35148e+08	4.7162e+08	2.67445e+08	3.71803e+08	4.33692e+08	3.27626e+08	2.95907e+08	5.45281e+08	3.47844e+08	5.91164e+08	3.41268e+08	3.43169e+08	2.92866e+08	5.19579e+08	3.43991e+08	4.19958e+08	3.28405e+08	2.26532e+08	6.03815e+08	3.00081e+08	462276859	2.95017e+08	4.05952e+08	3.16846e+08	3.46883e+08	384751404	1.85491e+08	4.67473e+08	3.7833e+08	2.66924e+08	3.64849e+08
neg2589	Hex2Cer(d13:0_20:3)-H	Hex2Cer(d13:0_20:3)	Hex2Cer(d33:3)-H	Hex2Cer	(d13:0_20:3)	(d13:0)	(20:3)			842.564	C45 H80 O13 N1	17.3507	1.34844e+06	1.89052e+06	1.11029e+06	1.21321e+06	1.08453e+06	1.46004e+06	1.73076e+06	1.88791e+06	1.38905e+06	1.54464e+06	1.004e+06	1.98234e+06	942114	1.33634e+06	753874	442167	1.47809e+06	1.26184e+06	1.41153e+06	1.0361e+06	1.2735e+06	722880	681435	2.24664e+06	1.07778e+06	1.15298e+06	1.04866e+06	1.32294e+06	1.46464e+06	1.53597e+06	3.02471e+06	1.72452e+06	799637	1.83201e+06	2.42832e+06	1.21012e+06	3.04408e+06
POS8922	TG(25:0_18:1_18:2)+NH4	TG(25:0_18:1_18:2)	TG(61:3)+NH4	TG	(25:0_18:1_18:2)	(25:0)	(18:1)	(18:2)		1000.93	C64 H122 O6 N1	24.7913	4.02729e+07	6.94686e+07	5.44959e+07	7.792e+08	6.28686e+07	1.22028e+08	1.89666e+08	1.07609e+08	1.9957e+08	1.80259e+08	140017494	2.58947e+08	7.46488e+07	1.82544e+08	6.62883e+07	3.5601e+07	1.33378e+08	6.09909e+07	1.23785e+08	8.16758e+07	1.2839e+08	1.32945e+08	1.19946e+08	1.01627e+08	8.23541e+07	1.28181e+08	1.86575e+08	1.35572e+08	4.87061e+07	1.01127e+08	4.40508e+07	6.62933e+07	1.73097e+07	4.3902e+07	8.4937e+07	3.89297e+07	4.63982e+07
POS220	Cer(d18:1_16:1)+H	Cer(d18:1_16:1)	Cer(d34:2)+H	Cer	(d18:1_16:1)	(d18:1)	(16:1)			536.504	C34 H66 O3 N1	14.8097	1.60471e+06	1.49661e+06	873070	1.51966e+06	2.09322e+06	1.12076e+06	1.37792e+06	1.68567e+06	1.90033e+06	1.51749e+06	1.51715e+06	1.92834e+06	1.31513e+06	2.85857e+06	1.05557e+06	1.46376e+06	859919	1.26229e+06	1.16963e+06	1.27319e+06	1.67383e+06	2.0842e+06	1.35905e+06	1.18814e+06	2.92493e+06	1.14954e+06	1.9082e+06	1.44739e+06	1.40832e+06	3.16493e+06	1.67132e+06	1.96521e+06	815835	1.41694e+06	1.24519e+06	1.50103e+06	1.64135e+06
POS4905	PE(16:1p_19:0)+Na	PE(16:1p_19:0)	PE(35:1p)+Na	PE	(16:1p_19:0)	(16:1p)	(19:0)			738.541	C40 H78 O7 N1 P1 Na1	18.9731	7.49455e+07	2.08537e+08	3.12527e+08	9.13943e+07	122920838	8.73147e+07	1.17293e+08	133812711	2.66272e+08	1.27059e+08	2.57547e+08	1.14668e+08	1.71873e+08	4.12258e+07	8.5609e+07	2.14734e+08	8.61473e+07	1.00223e+08	1.0621e+08	1.43673e+08	4.16335e+07	6.36653e+07	6.31108e+07	134634725	1.0095e+08	4.36952e+07	5.12262e+07	5.05068e+07	5.49952e+07	3.63264e+07	8.60632e+07	2.20158e+08	6.58233e+07	1.51661e+08	9.58243e+07	1.65852e+08	2.18012e+08
neg1916	GM3(d42:1)-H	GM3(d42:1)	GM3(d42:1)-H	GM3	(d42:1)	(d42:1)				1263.83	C65 H119 O21 N2	20.2916	2.51777e+07	2.73371e+07	1.70393e+07	7.98283e+06	1.45115e+07	1.51062e+07	2.53775e+07	1.6782e+07	1.06093e+07	1.39067e+07	2.20161e+07	2.13581e+07	1.92259e+07	2.36569e+07	1.74195e+07	2.87508e+07	8.21829e+06	1.71194e+07	1.31335e+07	1.80852e+07	2.70418e+07	1.17382e+07	1.99536e+07	2.05771e+07	2.02889e+07	2.33109e+07	1.13763e+07	1.94678e+07	1.32978e+07	1.08843e+07	1.51145e+07	2.93582e+07	1.11041e+07	1.10671e+07	1.2918e+07	8.73367e+06	1.85014e+07
neg5659	PG(36:5)-H	PG(36:5)	PG(36:5)-H	PG	(36:5)	(36:5)				767.487	C42 H72 O10 N0 P1	16.3766	459247	980815	1.19216e+06	734708	479649	1.01482e+06	829317	1.1154e+06	966757	798282	790201	920435	1.41938e+06	1.10883e+06	268065	353424	522733	1.20768e+06	1.23826e+06	988193	1.74038e+06	954907	647775	797002	790109	713723	446282	853297	313863	947494	1.38092e+06	2.09417e+06	306150	655464	723608	645776	2.01643e+06
neg4658	PC(18:2e_20:4)+HCOO	PC(18:2e_20:4)	PC(38:6e)+HCOO	PC	(18:2e_20:4)	(18:2e)	(20:4)			836.581	C47 H83 O9 N1 P1	19.2571	227991857	5.08e+08	7.23868e+08	2.78669e+08	4.49283e+08	3.58722e+08	3.65015e+08	4.22912e+08	4.32772e+08	4.13946e+08	3.57423e+08	5.28627e+08	3.12002e+08	3.74444e+08	2.49867e+08	4.72515e+08	3.40667e+08	4.4956e+08	3.11528e+08	3.06968e+08	3.23655e+08	4.75671e+08	2.68219e+08	5.21562e+08	328020687	2.41023e+08	2.25238e+08	274481210	3.63608e+08	2.59249e+08	3.42312e+08	3.11209e+08	1.4716e+08	4.27788e+08	4.50751e+08	4.93527e+08	3.76853e+08
POS3582	PC(36:1)+H	PC(36:1)	PC(36:1)+H	PC	(36:1)	(36:1)				788.616	C44 H87 O8 N1 P1	19.577	38708472220	51930928047	48010228508	66981704230	54763543656	45364742091	60930780860	48014444757	50477617626	54886669672	49261059115	51764125623	44763314904	44699501183	43071235142	35319776118	41508996745	48362716979	59136527232	60321649007	40232767405	49921809702	47457270830	43147972270	45414910062	45515513743	69536213268	50141693733	46241641926	45298047327	46637241312	40986307621	36612283369	42379230620	55444795763	46803643669	47482248657
POS3644	PC(25:1_11:2)+H	PC(25:1_11:2)	PC(36:3)+H	PC	(25:1_11:2)	(25:1)	(11:2)			784.585	C44 H83 O8 N1 P1	17.4724	1.13354e+08	3.1248e+08	3.16187e+08	9.84284e+08	1.66905e+08	1.7635e+08	580632858	3.47354e+08	4.95407e+08	6.74739e+08	4.20727e+08	6.28634e+08	4.59701e+08	1.38485e+08	1.92844e+08	9.84974e+07	1.98332e+08	9.23542e+08	4.91039e+08	4.09107e+08	2.55626e+08	4.84938e+08	2.37687e+08	288206512	2.16007e+08	2.3767e+08	6.09161e+08	2.89048e+08	1.66758e+08	2.40485e+08	3.36141e+08	2.30159e+08	3.57925e+08	4.16147e+08	5.30398e+08	6.99821e+08	3.59767e+08
POS2500	LPC(20:5)+H	LPC(20:5)	LPC(20:5)+H	LPC	(20:5)	(20:5)				542.324	C28 H49 O7 N1 P1	2.7734	7923685668	7170516204	3449390255	3879075275	5994569796	3386248837	6176402113	5950041374	4766480093	4411470366	5769128775	5010422211	5717663187	5985653198	6661105656	6351098043	7453789776	6624483293	4778083619	7121186297	5040306815	4640926635	7734888363	4435641571	7014562369	7380555640	6301606437	7235833291	5770499667	5656624039	4993572598	6290881280	5560650884	6817882415	4998640708	5167203589	6812242460
POS8551	TG(18:3_18:2_20:4)+NH4	TG(18:3_18:2_20:4)	TG(56:9)+NH4	TG	(18:3_18:2_20:4)	(18:3)	(18:2)	(20:4)		918.755	C59 H100 O6 N1	22.2113	3205742109	4791047665	5242096136	12504785355	4463793896	4092352042	6633389243	12792708533	10418316011	9625440307	8434007825	10224587520	4102073308	4979743148	5343150893	4459302546	8498488376	7368780759	10176753329	4422765758	3828171753	3099280312	1627518920	5168674603	3429761401	2827921909	15326969747	5551595033	3046156166	4355839323	2679846647	1784923639	1150494700	9847267258	5588366628	1613643061	2408197427
neg2684	Hex2Cer(d41:1)+HCOO	Hex2Cer(d41:1)	Hex2Cer(d41:1)+HCOO	Hex2Cer	(d41:1)	(d41:1)				1004.73	C54 H102 O15 N1	21.3144	1.46556e+07	1.52413e+07	6.41398e+06	5.77376e+06	1.03993e+07	1.18081e+07	8.74739e+06	8.8503e+06	7.9381e+06	8.54175e+06	9.42343e+06	9.80477e+06	1.08671e+07	1.6059e+07	7.23246e+06	8.34869e+06	7.11131e+06	8.97801e+06	1.20598e+07	1.19021e+07	1.57808e+07	1.16708e+07	1.2165e+07	8.31091e+06	1.17961e+07	1.38306e+07	7.48129e+06	9.75966e+06	9.97472e+06	6.93211e+06	2.02569e+07	1.64467e+07	7.70361e+06	1.27349e+07	1.27291e+07	8.4931e+06	1.26492e+07
POS8589	TG(18:1_18:2_21:1)+NH4	TG(18:1_18:2_21:1)	TG(57:4)+NH4	TG	(18:1_18:2_21:1)	(18:1)	(18:2)	(21:1)		942.848	C60 H112 O6 N1	23.779	1.28719e+08	1.09724e+08	1.06185e+08	1.88154e+08	6.95391e+07	9.29781e+07	1.22847e+08	1.08547e+08	6.77337e+07	1.69145e+08	1.65459e+08	1.10584e+08	1.19734e+08	1.59928e+08	1.81073e+08	6.61724e+07	6.0133e+07	5.6014e+07	4.51707e+07	1.21666e+08	6.07582e+07	6.91916e+07	1.5246e+08	7.04623e+07	6.34185e+07	1.41389e+08	4.18636e+07	8.73359e+07	1.27327e+08	1.4488e+08	7.97849e+07	4.81498e+07	7.37788e+07	8.83712e+07	6.8711e+07	1.22977e+08	8.67612e+07
neg1351	CerP(d42:3)+HCOO	CerP(d42:3)	CerP(d42:3)+HCOO	CerP	(d42:3)	(d42:3)				770.571	C43 H81 O8 N1 P1	20.2061	9.22709e+06	1.27921e+07	1.88856e+07	6.46755e+07	2.66564e+07	3.17707e+07	4.60168e+07	4.82687e+07	2.85308e+07	5.10269e+07	3.91519e+07	3.95926e+07	2.12752e+07	3.13325e+07	2.06227e+07	5.05833e+06	759908	3.1889e+07	5.05357e+07	2.98702e+07	2.39232e+07	3.81282e+07	2.76519e+07	1.1824e+07	1.68407e+07	1.14796e+07	4.33738e+07	4.92927e+07	2.92401e+07	3.21458e+07	1.47072e+07	2.92176e+07	3.56139e+07	1.19933e+07	1.3109e+07	4.4385e+07	1.59418e+07
neg5507	PE(18:1e_22:5)-H	PE(18:1e_22:5)	PE(40:6e)-H	PE	(18:1e_22:5)	(18:1e)	(22:5)			776.56	C45 H79 O7 N1 P1	20.0591	3.18259e+08	715632778	4.1263e+08	5.23507e+08	4.63416e+08	1.77705e+08	2.7846e+08	3.61981e+08	2.88746e+08	2.67342e+08	3.8703e+08	3.59031e+08	2.36485e+08	2.37038e+08	1.83615e+08	2.7362e+08	1.44238e+08	2.9312e+08	2.70296e+08	2.39816e+08	2.40097e+08	1.96481e+08	2.48479e+08	234988753	1.53572e+08	1.61564e+08	1.66557e+08	1.93668e+08	1.19556e+08	1.85765e+08	3.06538e+08	4.71092e+08	1.16964e+08	2.96282e+08	2.29532e+08	2.6872e+08	4.18587e+08
POS7694	TG(14:0_18:2_18:3)+NH4	TG(14:0_18:2_18:3)	TG(50:5)+NH4	TG	(14:0_18:2_18:3)	(14:0)	(18:2)	(18:3)		842.723	C53 H96 O6 N1	22.4161	3970478116	7945215535	5701155219	18501381244	5184922663	4742910444	15904102621	12810150504	11428508439	11333202373	11418521789	13496353378	5221873962	4801515983	7012525809	5134281691	3501469924	4245950868	15519269047	8131731011	3102264514	7947696484	4920251103	5425571774	4995663187	4221960410	17127940954	10067408275	3971666315	10790845456	5218574928	7373086986	2028321626	10827913137	12311292554	8879433106	2814416315
POS6662	TG(4:0_12:0_14:3)+Na	TG(4:0_12:0_14:3)	TG(30:3)+Na	TG	(4:0_12:0_14:3)	(4:0)	(12:0)	(14:3)		571.397	C33 H56 O6 Na1	13.9603	1.19355e+06	1.09262e+06	1.11947e+06	1.46394e+06	1.54485e+06	1.13566e+06	1.77919e+06	1.34883e+06	1.20018e+06	1.22878e+06	1.27184e+06	1.89531e+06	882409	1.39412e+06	966037	1.05045e+06	889850	1.0851e+06	1.28887e+06	865724	1.30646e+06	1.78756e+06	443761	767294	997182	990903	1.0471e+06	663370	697710	973825	1.35069e+06	1.24565e+06	694459	1.03365e+06	1.38441e+06	325656	292424
neg4884	PC(18:3e_22:6)+HCOO	PC(18:3e_22:6)	PC(40:9e)+HCOO	PC	(18:3e_22:6)	(18:3e)	(22:6)			858.565	C49 H81 O9 N1 P1	18.594	1.2651e+06	3.28454e+06	3.39167e+06	761006	2.65873e+06	2.5522e+06	1.50957e+06	2.50538e+06	3.4992e+06	2.71565e+06	2.23933e+06	2.64359e+06	1.86811e+06	2.4811e+06	1.6996e+06	2.75237e+06	2.72724e+06	582379	1.55531e+06	2.47232e+06	1.66867e+06	1.61884e+06	2.39946e+06	2.16069e+06	1.07994e+06	2.22697e+06	1.62715e+06	2.67537e+06	1.48878e+06	1.66489e+06	1.57633e+06	973657	332537	1.73995e+06	914745	969721	1.33554e+06
POS8267	TG(18:1_18:3_18:3)+H	TG(18:1_18:3_18:3)	TG(54:7)+H	TG	(18:1_18:3_18:3)	(18:1)	(18:3)	(18:3)		877.728	C57 H97 O6	24.4423	8.9109e+07	7.86575e+07	1.29586e+08	6.3238e+07	1.82958e+08	7.07277e+07	9.69799e+07	1.42955e+08	1.08216e+08	1.16098e+08	9.40642e+07	8.07399e+07	6.85666e+07	1.12033e+08	153129396	5.80907e+07	5.75654e+07	3.38971e+07	1.15061e+08	4.14758e+07	122086200	1.82433e+08	7.69805e+07	8.98085e+07	141088865	6.02861e+07	1.10686e+08	3.14074e+08	1.14689e+08	2.26952e+08	9.76655e+07	5.10974e+07	2.01624e+07	1.22294e+08	4.83967e+07	9.36982e+07	2.42979e+07
neg4607	PC(18:1_20:4)+HCOO	PC(18:1_20:4)	PC(38:5)+HCOO	PC	(18:1_20:4)	(18:1)	(20:4)			852.576	C47 H83 O10 N1 P1	19.074	1568685899	2410528837	2530821384	2114244972	2738052865	2263937761	2629889241	2973300392	2644298504	2804822183	2725004439	2953672357	2158286873	2338009154	1876878678	2139926195	2048952345	2089012861	2508883887	2576989214	2006210066	2198694897	1675193362	2351590570	2739347848	1899619981	3205654937	2330387964	2568067638	2747800437	2230671018	2166104017	8.59764e+08	2551758382	1644427920	2162579484	2257654251
neg764	Cer(d20:0_26:1)+HCOO	Cer(d20:0_26:1)	Cer(d46:1)+HCOO	Cer	(d20:0_26:1)	(d20:0)	(26:1)			750.698	C47 H92 O5 N1	23.0088	1.14781e+06	1.76457e+06	984198	971587	381829	403329	1.7027e+06	951615	476634	735752	1.20616e+06	2.08472e+06	321962	2.32807e+06	1.0349e+06	576607	1.30268e+06	1.58391e+06	752922	1.31312e+06	1.89894e+06	1.08499e+06	214137	752620	510864	434534	747168	751670	287635	1.33812e+06	161893	977056	389437	720110	806438	129012	1.15405e+06
neg2373	Hex1Cer(m41:2)+HCOO	Hex1Cer(m41:2)	Hex1Cer(m41:2)+HCOO	Hex1Cer	(m41:2)	(m41:2)				824.662	C48 H90 O9 N1	21.3875	968253	1.0653e+06	1.04922e+06	1.31445e+06	1.45748e+06	1.7209e+06	2.03084e+06	1.89037e+06	945285	1.36243e+06	1.46342e+06	2.04135e+06	831888	1.42576e+06	963606	637660	1.831e+06	1.14307e+06	1.50549e+06	894010	1.65021e+06	932508	1.85573e+06	750337	814899	1.55662e+06	1.28595e+06	1.18638e+06	1.00493e+06	1.78701e+06	1.05802e+06	995869	1.32743e+06	1.21143e+06	1.5801e+06	882644	1.12376e+06
neg2813	Hex3Cer(d33:4)-H	Hex3Cer(d33:4)	Hex3Cer(d33:4)-H	Hex3Cer	(d33:4)	(d33:4)				1002.6	C51 H88 O18 N1	20.226	1.44724e+07	1.08519e+07	1.25458e+07	8.26961e+06	1.01377e+07	1.26491e+07	8.22495e+06	1.36546e+07	8.8203e+06	1.29643e+07	1.12553e+07	9.56086e+06	1.12434e+07	1.24544e+07	1.00873e+07	1.47394e+07	1.22944e+07	1.02594e+07	8.23242e+06	1.20239e+07	1.06421e+07	1.08018e+07	9.80052e+06	9.48131e+06	1.21991e+07	1.15992e+07	1.00302e+07	9.43963e+06	1.11256e+07	1.04371e+07	8.99781e+06	8.14493e+06	1.15981e+07	1.07103e+07	8.44109e+06	8.57849e+06	9.70614e+06
POS2052	Hex2Cer(d18:1_14:0)+H	Hex2Cer(d18:1_14:0)	Hex2Cer(d32:1)+H	Hex2Cer	(d18:1_14:0)	(d18:1)	(14:0)			834.594	C44 H84 O13 N1	16.4887	6.3745e+07	9.25515e+07	7.6166e+07	7.31662e+07	3.98753e+07	7.4396e+07	4.96588e+07	7.53435e+07	4.90683e+07	7.47783e+07	7.02062e+07	6.26649e+07	4.52959e+07	89878196	4.48437e+07	4.38799e+07	4.57917e+07	5.348e+07	7.08772e+07	9.6338e+07	8.99006e+07	9.06058e+07	4.19081e+07	2.75575e+07	7.50639e+07	5.20712e+07	4.07472e+07	4.88805e+07	5.58875e+07	7.44293e+07	7.82055e+07	9.69543e+07	2.31287e+07	7.63103e+07	9.19782e+07	6.96276e+07	1.06541e+08
POS7414	TG(18:2_10:2_18:2)+H	TG(18:2_10:2_18:2)	TG(46:6)+H	TG	(18:2_10:2_18:2)	(18:2)	(10:2)	(18:2)		767.618	C49 H83 O6	21.3548	5.28233e+06	1.11251e+07	5.12862e+06	3.07519e+07	1.75063e+06	3.00089e+06	1.75571e+07	6.74307e+06	3.44391e+07	1.06241e+07	3.6585e+06	8.678e+06	2.26418e+06	3.92516e+06	3.60991e+06	3.29447e+06	3.30152e+06	3.5766e+06	1.05657e+07	5.82654e+06	2.6872e+06	2.81922e+06	4.62727e+06	3.29649e+06	2.43521e+06	3.33988e+06	1.42118e+07	3.6467e+06	1.64089e+06	3.69261e+06	2.3733e+06	1.81126e+06	2.3176e+06	5.24424e+06	2.44347e+07	5.21513e+06	4.3156e+06
neg413	CL(24:0_22:5_20:3_22:5)-H	CL(24:0_22:5_20:3_22:5)	CL(88:13)-H	CL	(24:0_22:5_20:3_22:5)	(24:0)	(22:5)	(20:3)	(22:5)	1662.14	C97 H163 O17 P2	19.0588	1.22319e+07	2.53087e+07	2.67875e+07	2.11853e+07	3.23652e+07	2.18179e+07	2.83694e+07	3.15316e+07	2.97083e+07	3.18389e+07	2.99455e+07	3.5629e+07	2.21853e+07	2.21083e+07	1.63471e+07	2.13604e+07	1.97713e+07	1.74859e+07	2.7347e+07	2.96992e+07	1.66115e+07	2.39934e+07	1.42925e+07	2.58814e+07	3.20037e+07	1.7648e+07	4.31247e+07	2.45527e+07	2.74211e+07	3.07767e+07	2.31407e+07	2.03076e+07	4.555e+06	2.94747e+07	1.41844e+07	1.93135e+07	2.31792e+07
neg5411	PE(18:0_20:5)-H	PE(18:0_20:5)	PE(38:5)-H	PE	(18:0_20:5)	(18:0)	(20:5)			764.524	C43 H75 O8 N1 P1	19.3998	4.80152e+07	7.72359e+07	5.82597e+07	2.5663e+08	2.69875e+08	1.26071e+08	1.32276e+08	2.46098e+08	1.67082e+08	1.88463e+08	1.48728e+08	1.80357e+08	1.26969e+08	2.7248e+08	9.21772e+07	7.12735e+07	2.71779e+07	8.32948e+07	2.26759e+08	8.01074e+07	8.36012e+07	9.90446e+07	8.02142e+07	7.90879e+07	1.37074e+08	5.90975e+07	1.52379e+08	1.24217e+08	1.19245e+08	1.67477e+08	1.09404e+08	1.77985e+08	6.35962e+07	9.43608e+07	8.50948e+07	1.53195e+08	9.55334e+07
POS7479	TG(48:12)+NH4	TG(48:12)	TG(48:12)+NH4	TG	(48:12)	(48:12)				800.582	C51 H78 O6 N1	16.435	8.79986e+06	1.90193e+07	5.42957e+06	7.77935e+06	8.1477e+06	7.66115e+06	7.68482e+06	9.62713e+06	5.48657e+06	6.50553e+06	8.89137e+06	7.07104e+06	7.74595e+06	1.38894e+07	5.81039e+06	5.99954e+06	4.85517e+06	6.61414e+06	8.03913e+06	6.10231e+06	5.29714e+06	5.40626e+06	3.92099e+06	11552989	8.85626e+06	4.68716e+06	5.35977e+06	6.1024e+06	6.28572e+06	8.45058e+06	1.72413e+07	9.5265e+06	5.55552e+06	1.68186e+07	1.61411e+07	6.98155e+06	1.49829e+07
neg2922	Hex3Cer(t44:1)-2H	Hex3Cer(t44:1)	Hex3Cer(t44:1)-2H	Hex3Cer	(t44:1)	(t44:1)				588.904	C62 H115 O19 N1	21.649	4.06829e+07	2.70128e+07	3.63222e+07	3.07279e+07	3.82343e+07	2.9947e+07	2.8088e+07	3.13458e+07	3.29886e+07	2.80013e+07	3.31751e+07	2.27197e+07	3.7213e+07	2.46963e+07	4.61956e+07	3.27024e+07	3.48139e+07	2.83664e+07	5.18049e+07	3.77774e+07	2.35154e+07	2.70277e+07	3.02111e+07	4.32354e+07	2.73652e+07	3.65111e+07	5.42558e+07	3.15078e+07	3.06998e+07	3.66769e+07	3.22637e+07	2.82986e+07	4.40572e+07	3.05116e+07	2.45574e+07	3.64699e+07	2.68564e+07
POS6049	SM(d39:0)+H	SM(d39:0)	SM(d39:0)+H	SM	(d39:0)	(d39:0)				775.669	C44 H92 O6 N2 P1	20.2641	8.85205e+07	1.89274e+08	1.28147e+08	1.63131e+08	9.74198e+07	1.9067e+08	2.13969e+08	3.07343e+08	1.72706e+08	201988646	235787222	3.39149e+08	1.71144e+08	201144336	9.89514e+07	4.23652e+07	206639437	1.96703e+08	272759027	1.55667e+08	2.12189e+08	1.9185e+08	1.42562e+08	9.47435e+07	1.0883e+08	1.21011e+08	1.2508e+08	1.24486e+08	1.13375e+08	2.5148e+08	1.31463e+08	1.49729e+08	6.69405e+06	1.20344e+07	3.02499e+08	2.04154e+07	1.65959e+08
POS3341	PC(34:1e)+Na	PC(34:1e)	PC(34:1e)+Na	PC	(34:1e)	(34:1e)				768.588	C42 H84 O7 N1 P1 Na1	18.3372	23123558490	34791664240	34326071424	32333554587	27059856894	30629030135	27680266116	31523304439	32439464031	30401424184	32875063922	38383329820	28686135693	34313794402	28763551135	31260818895	24727433218	29099886204	33753149369	39694399574	31077112252	27195150021	26253262675	25982301106	32975933911	20400035905	27860576065	26291402704	31219525966	28280370431	27247939500	30196570043	21720095513	30173926643	27378014182	30148727319	32067893431
neg4641	PC(16:0_22:6)+HCOO	PC(16:0_22:6)	PC(38:6)+HCOO	PC	(16:0_22:6)	(16:0)	(22:6)			850.56	C47 H81 O10 N1 P1	18.5935	6220292332	6250953120	5399206362	7507045351	7801430433	8141327004	5281849726	8281259151	6557400906	6990228986	5508406588	7036065594	3938489744	7735402477	4839442367	4419589144	4969539306	4365996078	5312229956	5987023130	7443076766	4963235155	4863022091	4800985472	4958863580	6740244239	6326046347	6855493154	6492885382	8735229050	4774054074	4556757577	2024821288	3915952852	3353104337	4672360218	4302801205
POS5396	PG(45:0)+H	PG(45:0)	PG(45:0)+H	PG	(45:0)	(45:0)				905.721	C51 H102 O10 N0 P1	21.4325	1.33846e+08	1.45318e+08	6.78464e+07	1.05282e+08	1.2385e+08	174080220	8.34212e+07	1.70956e+08	9.50984e+07	9.72692e+07	1.85841e+08	1.20876e+08	7.45281e+07	1.44862e+08	8.51743e+07	1.75008e+08	114522454	8.97304e+07	1.1884e+08	1.36772e+08	1.03399e+08	1.57926e+08	1.41153e+08	8.01641e+07	138553176	1.22371e+08	1.35961e+08	99510163	1.03068e+08	102075790	1.39208e+08	157939300	4.07359e+07	1.54135e+08	5.14855e+07	1.06968e+08	1.4926e+08
neg2439	Hex1Cer(t17:1_20:4)+HCOO	Hex1Cer(t17:1_20:4)	Hex1Cer(t37:5)+HCOO	Hex1Cer	(t17:1_20:4)	(t17:1)	(20:4)			794.542	C44 H76 O11 N1	19.584	2.66705e+07	2.21533e+07	2.22229e+07	2.48795e+07	2.40749e+07	2.45144e+07	2.13595e+07	2.23218e+07	1.96042e+07	2.23189e+07	1.81067e+07	1.86836e+07	1.80272e+07	1.88605e+07	2.06797e+07	1.9327e+07	1.93386e+07	1.68102e+07	16549836	1.98045e+07	1.64198e+07	1.91497e+07	1.60967e+07	1.86574e+07	1.92716e+07	1.80131e+07	1.72566e+07	1.90961e+07	1.63205e+07	1.5039e+07	1.09997e+07	1.23277e+07	1.02441e+07	9.96992e+06	1.20455e+07	1.31714e+07	9.15968e+06
POS8533	TG(18:2_18:2_20:4)+NH4	TG(18:2_18:2_20:4)	TG(56:8)+NH4	TG	(18:2_18:2_20:4)	(18:2)	(18:2)	(20:4)		920.77	C59 H102 O6 N1	22.6982	9959373618	14395305764	16079704007	32365769827	23183982520	17045263684	15181300055	23050206586	22438603132	21379568943	22941833205	20490332805	15588852175	25755190197	17783681746	22781333593	23844612504	13900605397	21038561539	14289023251	21362413517	15054175200	12895243554	19875479663	18162611353	12926081712	32895069665	24164002351	18632702854	23906686352	9923502951	14238013121	6645933288	25948418203	10895387497	9054470769	7737789763
neg613	Cer(d18:1_23:0+O)+HCOO	Cer(d18:1_23:0	Cer(d41:1+O)+HCOO	Cer	(d18:1_23:0+O)	(d18:1)	(23:0+O)			696.615	C42 H82 O6 N1	21.3666	4.58452e+07	4.95396e+07	4.51758e+07	6.24932e+07	4.38048e+07	4.51763e+07	5.14097e+07	4.45754e+07	4.27374e+07	6.30083e+07	4.53681e+07	5.31753e+07	3.12725e+07	5.97362e+07	4.36859e+07	4.24538e+07	5.12879e+07	4.12637e+07	3.63328e+07	4.04238e+07	5.95882e+07	5.7222e+07	3.96789e+07	4.45109e+07	4.29417e+07	3.38706e+07	4.80332e+07	4.94043e+07	4.44854e+07	5.39045e+07	4.47889e+07	4.19392e+07	2.31834e+07	3.95546e+07	4.31776e+07	3.27742e+07	4.65483e+07
POS36	AcCa(18:0)+H	AcCa(18:0)	AcCa(18:0)+H	AcCa	(18:0)	(18:0)				428.373	C25 H50 O4 N1	5.9343	1.1396e+08	3.17203e+08	212682288	1.79612e+08	3.38404e+08	3.33127e+08	9.79784e+07	1.23387e+08	1.25854e+08	9.02964e+07	4.21246e+08	1.53785e+08	2.81862e+08	4.62894e+08	1.7387e+08	2.18515e+08	2.91606e+08	7.76295e+07	1.05558e+08	2.79048e+08	3.17709e+08	1.29955e+08	9.83633e+07	2.31573e+08	1.53412e+08	1.27045e+08	1.95608e+08	1.72197e+08	1.61032e+08	1.98952e+08	4.06706e+08	8.41064e+08	3.64908e+08	3.4864e+08	3.64784e+08	3.04335e+08	8.91256e+08
POS4936	PE(36:2e)+Na	PE(36:2e)	PE(36:2e)+Na	PE	(36:2e)	(36:2e)				752.556	C41 H80 O7 N1 P1 Na1	20.1848	6.09342e+07	1.18431e+08	1.48478e+08	9.40734e+07	1.14268e+08	6.81151e+07	1.47758e+08	9.08258e+07	1.26548e+08	9.51006e+07	1.21229e+08	1.25865e+08	8.4099e+07	8.50645e+07	7.30467e+07	8.57956e+07	4.85431e+07	1.11881e+08	9.26034e+07	9.37995e+07	7.17154e+07	8.60739e+07	9.11343e+07	9.89825e+07	62670346	5.31194e+07	5.15923e+07	7.21032e+07	4.87851e+07	4.49276e+07	1.03654e+08	1.36186e+08	4.83904e+07	1.15476e+08	8.23232e+07	7.53754e+07	1.5784e+08
neg4909	PC(41:7)-CH3	PC(41:7)	PC(41:7)-CH3	PC	(41:7)	(41:7)				830.571	C48 H81 O8 N1 P1	18.921	4.3586e+07	7.03386e+07	5.05654e+07	5.88189e+07	6.77327e+07	7.7977e+07	6.66086e+07	8.49176e+07	6.9911e+07	7.21609e+07	5.78944e+07	8.83499e+07	5.76415e+07	7.74551e+07	5.28158e+07	7.1097e+07	6.64249e+07	6.37425e+07	7.89155e+07	6.85078e+07	7.93953e+07	5.39476e+07	4.98673e+07	5.63237e+07	6.71803e+07	6.34346e+07	7.72432e+07	6.78034e+07	7.97575e+07	9.00084e+07	5.71865e+07	3.63264e+07	2.52275e+07	5.7561e+07	5.79795e+07	6.21858e+07	5.60321e+07
neg1418	CerP(d50:6)-H	CerP(d50:6)	CerP(d50:6)-H	CerP	(d50:6)	(d50:6)				830.643	C50 H89 O6 N1 P1	20.705	2327816628	2626008139	2033067269	2624039105	4186035515	2664660000	2213455654	3354929074	2842602644	2036328099	2757927703	2580073336	2459144183	2606598659	2388926355	3162700987	1887031597	2213116350	2589867541	2633007209	2566898553	2818878869	2543357601	2506359955	2152528654	2577305340	2156890313	2537538221	3105206674	2314834977	2780787798	2576384380	1339299382	2866808928	2354843132	1809962367	2281608608
neg5090	PC(20:4e_24:2)+HCOO	PC(20:4e_24:2)	PC(44:6e)+HCOO	PC	(20:4e_24:2)	(20:4e)	(24:2)			920.675	C53 H95 O9 N1 P1	20.9835	3.85695e+08	4.17539e+08	3.65937e+08	4.27879e+08	2.90422e+08	4.6513e+08	4.0837e+08	4.57387e+08	2.93226e+08	3.15177e+08	473265543	3.50851e+08	3.51081e+08	5.70196e+08	5.15033e+08	7.14913e+08	3.83774e+08	3.93137e+08	4.61332e+08	4.05767e+08	3.59625e+08	4.83497e+08	2.87277e+08	176669265	6.80598e+08	2.60324e+08	5.49395e+08	5.26004e+08	3.64315e+08	3.57301e+08	4.8592e+08	4.24012e+08	2.30563e+08	5.179e+08	4.01246e+08	3.27259e+08	2.79666e+08
neg4689	PC(16:2e_22:6)+HCOO	PC(16:2e_22:6)	PC(38:8e)+HCOO	PC	(16:2e_22:6)	(16:2e)	(22:6)			832.55	C47 H79 O9 N1 P1	18.4889	3.87243e+06	3.44749e+06	3.61474e+06	2.23564e+06	3.07131e+06	6.45491e+06	2.40889e+06	3.21962e+06	2.29396e+06	3.03993e+06	4.61096e+06	2.87181e+06	2.96856e+06	4.64299e+06	2.35079e+06	6.17057e+06	3.39943e+06	1.95332e+06	2.6888e+06	4.03098e+06	8.49312e+06	2.08582e+06	2.56624e+06	4.66498e+06	3.43382e+06	2.31103e+06	1.52009e+06	1.60704e+06	7.16038e+06	2.86251e+06	1.07731e+07	4.27392e+06	4.31716e+06	6.04918e+06	3.20528e+06	3.7069e+06	1.06274e+07
POS6772	TG(33:1)+NH4	TG(33:1)	TG(33:1)+NH4	TG	(4:0_6:0_23:1)	(4:0)	(6:0)	(23:1)		612.52	C36 H70 O6 N1	9.69953	1.67806e+06	1.083e+06	1.4118e+06	1.3488e+06	724682	1.02652e+06	790952	1.30385e+06	879665	1.36592e+06	1.63952e+06	623449	1.04861e+06	2.70093e+06	1.82219e+06	1.39626e+06	1.11385e+06	108434	2.08176e+06	1.20858e+06	778421	1.77636e+06	961419	1.18906e+06	1.94806e+06	2.00588e+06	706037	3.09903e+06	3.77587e+06	1.60228e+06	968799	665113	930987	791928	725187	585726	1.28252e+06
neg4660	PC(16:1e_22:5)+HCOO	PC(16:1e_22:5)	PC(38:6e)+HCOO	PC	(16:1e_22:5)	(16:1e)	(22:5)			836.581	C47 H83 O9 N1 P1	19.7192	3.97116e+07	1.06115e+08	6.65788e+07	7.15464e+07	8.00832e+07	5.69157e+07	8.61589e+07	7.42816e+07	8.91177e+07	8.35537e+07	103561119	1.16284e+08	7.01543e+07	9.30362e+07	4.60341e+07	9.80392e+07	5.79525e+07	5.82741e+07	6.64401e+07	6.55613e+07	6.2777e+07	5.97033e+07	6.39259e+07	6.62614e+07	8.11671e+07	4.97556e+07	5.36794e+07	6.61599e+07	7.7182e+07	5.93588e+07	1.4437e+08	9.47955e+07	5.75e+07	1.32154e+08	4.98707e+07	6.47762e+07	1.44674e+08
POS6349	SM(t18:0_18:3)+H	SM(t18:0_18:3)	SM(t36:3)+H	SM	(t18:0_18:3)	(t18:0)	(18:3)			743.57	C41 H80 O7 N2 P1	16.3832	1.78918e+07	2.65079e+07	4.01842e+07	4.64537e+07	3.1286e+07	3.67046e+07	3.14383e+07	2.71452e+07	3.74945e+07	3.08378e+07	3.66245e+07	4.67306e+07	2.00384e+07	3.52628e+07	4.03299e+07	3.6625e+07	2.41681e+07	3.57775e+07	3.44821e+07	2.53348e+07	4.16283e+07	4.60285e+07	2.78103e+07	2.14696e+07	2.18897e+07	2.86472e+07	3.29572e+07	6.93616e+07	3.26523e+07	3.69143e+07	5.95328e+07	2.94417e+07	1.80957e+07	3.94582e+07	2.92713e+07	2.64191e+07	2.58621e+07
POS4975	PE(16:0p_20:4)+H	PE(16:0p_20:4)	PE(36:4p)+H	PE	(16:0p_20:4)	(16:0p)	(20:4)			724.528	C41 H75 O7 N1 P1	17.989	2.66406e+07	5.31607e+07	6.80011e+07	3.37075e+07	2.99043e+07	2.71394e+07	4.83248e+07	4.33748e+07	6.89513e+07	2.81802e+07	9.4917e+07	4.64541e+07	3.37939e+07	2.67315e+07	4.42986e+07	3.34195e+07	3.11227e+07	4.9381e+07	3.92824e+07	47581854	1.23001e+07	2.98853e+07	3.84014e+07	4.03912e+07	1.59613e+07	2.21721e+07	2.34471e+07	3.02251e+07	3.69211e+06	2.00882e+07	3.95475e+07	4.27872e+07	2.04497e+07	6.11049e+07	3.06327e+07	2.89789e+07	1.55797e+07
POS3053	PC(24:5e)+H	PC(24:5e)	PC(24:5e)+H	PC	(24:5e)	(24:5e)				598.387	C32 H57 O7 N1 P1	4.45537	1.0625e+07	7.40362e+06	8.7478e+06	3.76292e+06	1.50743e+07	1.17717e+07	3.1073e+06	2.06628e+07	1.39169e+07	5.78452e+06	6.49627e+06	8.28764e+06	3.351e+06	1.04033e+07	3.30367e+06	2.4523e+06	1.23478e+07	6.25878e+06	9.47432e+06	1.56998e+07	7.80115e+06	7.99362e+06	7.52665e+06	9.43646e+06	7.36271e+06	1.10267e+07	1.1306e+07	1.37058e+07	6.82375e+06	7.32513e+06	2.43646e+07	2.05531e+07	6.8435e+06	1.17981e+07	8.74132e+06	1.16354e+07	1.35422e+07
POS4876	PE(16:0p_18:1)+H	PE(16:0p_18:1)	PE(34:1p)+H	PE	(16:0p_18:1)	(16:0p)	(18:1)			702.543	C39 H77 O7 N1 P1	18.6794	1.80295e+07	3.16914e+07	2.82426e+07	1.96684e+07	1.7575e+06	1.18978e+07	2.81202e+07	3.7356e+06	2.39938e+07	1.02778e+07	2.51895e+07	7.79104e+06	1.46536e+07	1.39478e+07	2.94751e+07	1.85043e+07	1.96195e+07	4.36826e+07	1.45176e+07	1.78369e+07	1.14146e+07	3.61122e+07	4.71429e+07	1.16657e+07	9.98283e+06	2.714e+07	1.31793e+07	3.51223e+07	3.12062e+06	3.59687e+06	4.50445e+07	5.06363e+07	3.04623e+07	4.05641e+07	3.38841e+07	3.06801e+07	3.7405e+07
POS9068	TG(28:1_18:1_18:1)+NH4	TG(28:1_18:1_18:1)	TG(64:3)+NH4	TG	(28:1_18:1_18:1)	(28:1)	(18:1)	(18:1)		1042.97	C67 H128 O6 N1	24.5743	4.6675e+06	5.74671e+06	5.78438e+06	6.52927e+07	6.92418e+06	5.93898e+06	8.82732e+06	9.19999e+06	1.09407e+07	1.49707e+07	1.03865e+07	1.54418e+07	4.05539e+06	1.28295e+07	7.41377e+06	4.91239e+06	8.08373e+06	3.15532e+06	1.15269e+07	7.01002e+06	6.87302e+06	6.27169e+06	6.67589e+06	8.0917e+06	6.84058e+06	1.22874e+07	1.55108e+07	9.62231e+06	4.49561e+06	9.53814e+06	5.0704e+06	4.62287e+06	2.27549e+06	3.6271e+06	8.79257e+06	2.65325e+06	2.48401e+06
neg1248	CerP(d29:0)-H	CerP(d29:0)	CerP(d29:0)-H	CerP	(d29:0)	(d29:0)				548.409	C29 H59 O6 N1 P1	18.381	6.51437e+06	4.98768e+06	4.14531e+06	3.23945e+06	9.21692e+06	4.13612e+06	5.88239e+06	5.68436e+06	3.41149e+06	6.43926e+06	1.04049e+07	4.69879e+06	5.94853e+06	6.29382e+06	4.47577e+06	4.96714e+06	2.76188e+06	4.70249e+06	4.61585e+06	3.35699e+06	2.19418e+06	4.40988e+06	3.86704e+06	3.49978e+06	3.49015e+06	2.4988e+06	3.25156e+06	4.99451e+06	2.58808e+06	3.13559e+06	5.25923e+06	1.01548e+07	1.80341e+06	4.95797e+06	4.34023e+06	3.04599e+06	5.26117e+06
POS4469	PC(42:8)+H	PC(42:8)	PC(42:8)+H	PC	(42:8)	(42:8)				858.601	C50 H85 O8 N1 P1	16.961	3.45466e+07	5.25595e+07	51159052	4.62764e+07	6.84699e+07	4.49812e+07	6.63633e+07	1.1541e+08	9.1602e+07	4.72462e+07	8.34374e+07	2.46781e+07	6.41175e+07	4.43461e+07	3.25526e+07	4.35816e+07	3.81618e+07	6.27449e+07	8.00875e+07	7.90727e+07	2.24992e+07	6.33486e+07	4.05767e+07	3.92894e+07	4.90173e+07	3.99838e+07	9.04991e+07	4.79177e+07	3.55994e+07	5.13442e+07	6.37455e+07	5.91919e+07	1.87867e+07	6.42445e+07	4.27663e+07	4.36894e+07	5.50166e+07
POS6193	SM(d19:0_23:6)+H	SM(d19:0_23:6)	SM(d42:6)+H	SM	(d19:0_23:6)	(d19:0)	(23:6)			805.622	C47 H86 O6 N2 P1	16.8926	1.88361e+08	2.0882e+07	8.00835e+06	6.61397e+06	1.12948e+07	1.20996e+07	3.02913e+06	21468608	9.58476e+06	1.02303e+07	2.90563e+06	9.1994e+06	1.2086e+08	9.41592e+06	4.52523e+06	6.37929e+06	8.14249e+06	5.55788e+06	5.23677e+06	1.26537e+07	2.5133e+07	1.92235e+08	6.99153e+06	8.14142e+06	4.24114e+06	9.58138e+06	4.61518e+06	7.65288e+06	1.07534e+07	1.3507e+07	185908801	7.36281e+06	2.77612e+06	1.03626e+07	5.5379e+06	1.42589e+07	1.75556e+06
POS3763	PC(14:0e_22:6)+H	PC(14:0e_22:6)	PC(36:6e)+H	PC	(14:0e_22:6)	(14:0e)	(22:6)			764.559	C44 H79 O7 N1 P1	16.7582	686335	3.94082e+06	5.53973e+06	1.09329e+06	857746	924369	2.09601e+06	5.38418e+06	1.33827e+07	827068	8.23593e+06	661553	1.77425e+06	1.07758e+06	708726	1.32439e+06	2.03954e+06	3.16806e+06	969101	3.9366e+06	1.31816e+06	1.58052e+06	1.60478e+06	6.13215e+06	818125	1.44623e+06	1.8436e+06	1.09554e+06	865461	2.86614e+06	1.57919e+06	7.26909e+06	1.25377e+06	4.51893e+06	1.2396e+06	2.26329e+06	7.28725e+06
neg1898	GM3(d40:1)-H	GM3(d40:1)	GM3(d40:1)-H	GM3	(d40:1)	(d40:1)				1235.8	C63 H115 O21 N2	19.903	5.71235e+07	7.66719e+07	3.89008e+07	3.90976e+07	1.28074e+08	5.94716e+07	8.60993e+07	6.6182e+07	5.29129e+07	5.13004e+07	9.54141e+07	6.48819e+07	1.054e+08	7.78963e+07	5.44321e+07	7.65521e+07	3.09213e+07	5.72217e+07	7.82303e+07	4.82519e+07	7.35022e+07	5.37269e+07	4.83405e+07	6.64651e+07	5.44183e+07	5.88592e+07	5.97435e+07	6.91288e+07	6.16099e+07	5.47675e+07	6.62451e+07	1.04078e+08	5.12238e+07	4.77306e+07	7.29143e+07	3.00172e+07	6.82814e+07
POS9428	WE(19:1_15:2)+NH4	WE(19:1_15:2)	WE(34:3)+NH4	WE	(19:1_15:2)	(19:1)	(15:2)			520.509	H66 C34 O2 N1	22.369	3.49043e+07	2.9702e+07	2.52391e+07	2.375e+07	3.06793e+07	3.17829e+07	2.93065e+07	2.68594e+07	2.29893e+07	2.57779e+07	2.75616e+07	2.79827e+07	2.80259e+07	6.12857e+07	3.09789e+07	3.61587e+07	3.09615e+07	3.06378e+07	3.31537e+07	3.33466e+07	3.77308e+07	3.45227e+07	3.83416e+07	2.67622e+07	3.55808e+07	3.07487e+07	2.18592e+07	2.69019e+07	8.66191e+07	2.59147e+07	4.06006e+07	3.79039e+07	2.54446e+07	3.05741e+07	2.99222e+07	3.45022e+07	3.68447e+07
POS1587	DG(18:0_18:1)+NH4	DG(18:0_18:1)	DG(36:1)+NH4	DG	(18:0_18:1)	(18:0)	(18:1)			640.587	C39 H78 O5 N1	20.9726	8.65277e+07	1.66976e+08	8.26687e+07	1151835498	2.05492e+08	2.32529e+08	268318840	3.37493e+08	1.8136e+08	3.22274e+08	1.82202e+08	3.67768e+08	1.36182e+08	274270450	1.12273e+08	3.83649e+07	4.97274e+07	7.02082e+07	3.02585e+08	382224476	1.76896e+08	1.01887e+08	1.23263e+08	7.95868e+07	8.92799e+07	6.88642e+07	2.84687e+08	206577947	1.10816e+08	2.719e+08	5.25836e+07	1.68995e+08	1.21771e+08	101119923	1.80978e+08	143844013	1.45446e+08
neg5127	PC(52:4)-CH3	PC(52:4)	PC(52:4)-CH3	PC	(52:4)	(52:4)				990.79	C59 H109 O8 N1 P1	22.233	1.91065e+07	2.91443e+07	4.58435e+07	1.26443e+07	2.24738e+07	2.36379e+07	2.41909e+07	2.19133e+07	4.23962e+07	2.4135e+07	1.59375e+07	3.37348e+07	1.66663e+07	2.24911e+07	1.40475e+07	2.67062e+07	1.73678e+07	2.24162e+07	2.3905e+07	1.93598e+07	2.76772e+07	4.46468e+07	2.10041e+07	1.55129e+07	2.03456e+07	9.52205e+06	1.21231e+07	1.2912e+07	1.80143e+07	1.1231e+07	2.37414e+07	1.8601e+07	7.30043e+06	1.64337e+07	2.17931e+07	3.27637e+07	2.58183e+07
neg5055	PC(22:6_22:6)+HCOO	PC(22:6_22:6)	PC(44:12)+HCOO	PC	(22:6_22:6)	(22:6)	(22:6)			922.56	C53 H81 O10 N1 P1	17.7222	899389	1.62543e+06	923129	1.23608e+06	917999	1.32721e+06	862134	1.24897e+06	2.7012e+06	1.82631e+06	1.50775e+06	2.04055e+06	470849	999855	760884	796805	1.44258e+06	543159	919279	1.95182e+06	738276	609909	1.62776e+06	790861	708249	1.83694e+06	1632719	1.51655e+06	680465	1.43248e+06	1.58484e+06	1.6935e+06	354085	811902	884399	848703	892657
POS2608	LPC(38:0)+Na	LPC(38:0)	LPC(38:0)+Na	LPC	(38:0)	(38:0)				826.666	C46 H94 O7 N1 P1 Na1	21.3408	2.61555e+07	2.41528e+07	1.39365e+07	1.50602e+07	4.06605e+07	1.63923e+07	1.63849e+07	2.03221e+07	16317104	1.75131e+07	2.10238e+07	1.83279e+07	11793399	2.55265e+07	1.4943e+07	2.42714e+07	1.2956e+07	1.60155e+07	1.86405e+07	1.90919e+07	1.77218e+07	2.63331e+07	1.14961e+07	1.3432e+07	2.04537e+07	1.23472e+07	1.33251e+07	1.76714e+07	2.41557e+07	1.39194e+07	3.21744e+07	2.84049e+07	6.79005e+06	2.21641e+07	2.4089e+07	1.78125e+07	2.12398e+07
POS9061	TG(22:5_20:4_22:6)+H	TG(22:5_20:4_22:6)	TG(64:15)+H	TG	(22:5_20:4_22:6)	(22:5)	(20:4)	(22:6)		1001.76	C67 H101 O6	21.3218	4.32601e+06	5.38075e+06	3.18041e+06	2.94807e+06	2.92993e+06	3.78669e+06	4.32845e+06	4.51441e+06	2.21145e+06	4.19326e+06	4.3157e+06	2.61668e+06	2.64018e+06	6.91466e+06	2.57754e+06	5.88375e+06	3.17933e+06	3.8328e+06	4.22542e+06	6.34983e+06	5.70461e+06	4.64331e+06	3.3316e+06	2.33824e+06	5.68422e+06	2.68449e+06	2.54902e+06	2.61431e+06	727869	2.25627e+06	4.76926e+06	4.91137e+06	2.4364e+06	4.21787e+06	4.16745e+06	2.0941e+06	5.30368e+06
neg5130	PC(32:1_20:4)-CH3	PC(32:1_20:4)	PC(52:5)-CH3	PC	(32:1_20:4)	(32:1)	(20:4)			988.774	C59 H107 O8 N1 P1	21.998	1.13568e+07	2.52711e+07	2.10121e+07	1.01791e+07	1.35387e+07	1.84451e+07	1.97865e+07	3.20212e+07	1.96866e+07	3.18629e+07	1.41225e+07	4.73485e+07	1.33098e+07	1.83311e+07	1.23015e+07	2.08304e+07	1.99153e+07	1.77092e+07	1.96558e+07	1.84799e+07	2.30942e+07	1.76557e+07	1.82856e+07	1.37085e+07	1.70438e+07	1.01916e+07	1.16104e+07	1.21799e+07	1.5692e+07	1.09071e+07	1.97624e+07	1.70161e+07	5.57802e+06	1.66064e+07	1.32207e+07	1.92671e+07	2.23364e+07
POS3457	PC(16:2e_18:2)+H	PC(16:2e_18:2)	PC(34:4e)+H	PC	(16:2e_18:2)	(16:2e)	(18:2)			740.559	C42 H79 O7 N1 P1	16.4976	953411	1.7968e+06	2.72954e+06	1.3103e+06	596594	1.71088e+06	2.13834e+06	1.44549e+06	2.87761e+06	2.34709e+06	1.35005e+06	1.075e+06	636864	1.06349e+06	519220	1.10009e+06	1.64119e+06	753284	442585	781597	2.04771e+06	1.53877e+06	1.08034e+06	1.279e+06	1.00909e+06	1.27801e+06	344776	429487	700360	637267	1.3203e+06	4.39024e+06	321417	2.59856e+06	559293	1.13278e+06	2.44837e+06
POS9066	TG(28:0_18:1_18:1)+NH4	TG(28:0_18:1_18:1)	TG(64:2)+NH4	TG	(28:0_18:1_18:1)	(28:0)	(18:1)	(18:1)		1044.99	C67 H130 O6 N1	24.8883	3.90569e+06	6.42908e+06	5.74346e+06	6.65556e+07	6.13411e+06	7.32431e+06	1.09051e+07	9.85114e+06	1.1e+07	1.54292e+07	9.6893e+06	1.87255e+07	4.92994e+06	1.01152e+07	5.71683e+06	3.81856e+06	8.04931e+06	4.0825e+06	1.0055e+07	8.80307e+06	6.25403e+06	5.15846e+06	7.39476e+06	6.15749e+06	5.71878e+06	7.59359e+06	1.24039e+07	7.48452e+06	4.86444e+06	7.10751e+06	3.96524e+06	3.82161e+06	2.79265e+06	4.21364e+06	8.25262e+06	2.56077e+06	2.49269e+06
POS7538	TG(20:5_10:1_18:2)+H	TG(20:5_10:1_18:2)	TG(48:8)+H	TG	(20:5_10:1_18:2)	(20:5)	(10:1)	(18:2)		791.618	C51 H83 O6	21.414	8.40814e+07	1.57771e+08	4.30115e+07	303181478	2.59866e+07	6.93225e+07	1.15522e+08	8.18175e+07	4.13276e+08	6.734e+07	5.6293e+07	1.018e+08	2.29165e+07	3.28659e+07	8.39251e+07	8.2673e+07	5.88764e+07	6.47787e+07	1.4185e+08	5.16632e+07	3.22283e+07	3.86617e+07	5.65499e+07	2.16344e+07	2.49165e+07	4.06417e+07	2.4289e+08	3.1273e+07	1.97407e+07	3.69373e+07	1.33164e+07	2.14921e+07	1.39986e+07	4.23665e+07	1.65024e+08	4.16483e+07	2.09925e+07
neg5743	PI(16:0_19:0)-H	PI(16:0_19:0)	PI(35:0)-H	PI	(16:0_19:0)	(16:0)	(19:0)			851.566	C44 H84 O13 N0 P1	18.553	3256199790	3272408081	2836196526	3932102896	4091291521	4276920907	2759409867	4340248951	3453357926	3681070387	2904328633	3709669006	2067073211	4059780965	2542083930	2313192278	2613211213	2295588040	2783078510	3143837904	3905133306	2620448422	2562554637	2541387017	2622718001	3530951656	3337401899	3576950782	3398972716	4578178647	2511570250	2390044011	1064657681	2056327020	1764340836	2453787635	2264492390
POS1928	Hex1Cer(d34:1+O)+Na	Hex1Cer(d34:1	Hex1Cer(d34:1+O)+Na	Hex1Cer	(d18:1_16:0+O)	(d18:1)	(16:0+O)			738.549	C40 H77 O9 N1 Na1	16.0754	3.41561e+06	6.6393e+06	9.73025e+06	6.51014e+06	6.12821e+06	6.968e+06	9.2176e+06	5.14063e+06	6.47277e+06	5.7978e+06	1.05511e+07	1.03137e+07	9.22338e+06	9.78216e+06	4.51499e+06	7.21719e+06	6.45173e+06	1.15484e+07	1.27317e+07	7.65787e+06	8.54151e+06	8.76103e+06	7.617e+06	8.97295e+06	8.62502e+06	6.99904e+06	6.05266e+06	8.27739e+06	3.82075e+06	4.88486e+06	1.20301e+07	8.53581e+06	4.43292e+06	8.33445e+06	8.05234e+06	5.96289e+06	8.95493e+06
POS7684	TG(14:0_18:2_18:2)+NH4	TG(14:0_18:2_18:2)	TG(50:4)+NH4	TG	(14:0_18:2_18:2)	(14:0)	(18:2)	(18:2)		844.739	C53 H98 O6 N1	22.745	18876733735	31389590870	21974229542	41315994668	23541297558	23357077039	43935219029	34896250258	35233690451	35446287603	34809652484	37863429468	26589879161	21111482820	29325124508	12147247003	11593507056	19655973118	43400633478	33026100970	17560408032	30610245767	25306819703	20444410224	24680252208	18213884083	40407004469	36866257199	20472532597	38806380180	25661488807	32408222725	17597244241	26898767976	35920606207	36825654653	19315353033
POS9037	TG(27:0_18:1_18:1)+NH4	TG(27:0_18:1_18:1)	TG(63:2)+NH4	TG	(27:0_18:1_18:1)	(27:0)	(18:1)	(18:1)		1030.97	C66 H128 O6 N1	24.7532	2.46496e+06	2.98348e+06	3.59783e+06	3.19388e+07	3.24521e+06	4.75295e+06	5.62169e+06	5.27364e+06	5.07876e+06	8.11589e+06	4.50879e+06	9.61651e+06	2.16374e+06	7.36453e+06	4.66354e+06	2.57861e+06	4.01459e+06	1.53336e+06	7.34969e+06	4.2519e+06	4.70384e+06	4.06779e+06	4.11385e+06	5.11994e+06	4.84945e+06	6.85047e+06	9.28444e+06	6.36465e+06	3.28402e+06	5.16673e+06	2.20312e+06	2.66521e+06	1.03767e+06	2.21802e+06	6.17715e+06	2.05335e+06	1.52032e+06
POS5125	PE(39:2)+Na	PE(39:2)	PE(39:2)+Na	PE	(39:2)	(39:2)				808.583	C44 H84 O8 N1 P1 Na1	19.062	5188682653	3134342668	3141933595	2868410418	2945330362	3125913191	2537825580	2566749264	2984763717	2913995833	4374367081	3966371240	4610933645	3768306081	3395322397	2762930261	3455347982	2798046817	2637972936	2705480868	4326188473	2946140129	3224686778	3250627966	2761566288	2904084601	3191026683	3089730656	2632594201	2821868034	2709867055	2391268857	3622529962	4593850985	2749659893	2375580599	2705630087
POS7999	TG(18:4_14:1_20:4)+H	TG(18:4_14:1_20:4)	TG(52:9)+H	TG	(18:4_14:1_20:4)	(18:4)	(14:1)	(20:4)		845.665	C55 H89 O6	20.7243	1.95689e+06	1.25297e+07	1.02763e+07	1.41235e+07	8.72911e+06	6.52874e+06	9.50601e+06	6.01498e+06	1.31285e+07	1.05584e+07	5.67759e+06	7.80931e+06	4.65294e+06	6.2888e+06	1.17233e+07	5.80396e+06	5.99062e+06	1.88924e+06	1.09777e+07	5.19956e+06	4.52984e+06	1.05413e+07	7.18935e+06	2.6521e+06	8.97192e+06	7.16186e+06	1.20789e+07	1.2255e+07	4.50134e+06	2.08502e+06	2.03065e+07	7.58954e+06	3.224e+06	3.5886e+06	1.10813e+07	7.96144e+06	5.40653e+06
POS5363	PG(37:1)+H	PG(37:1)	PG(37:1)+H	PG	(37:1)	(37:1)				791.58	C43 H84 O10 N0 P1	17.109	2.05375e+07	9.45771e+07	6.48462e+07	4.06237e+07	2.10496e+07	4.65229e+07	5.50246e+07	9.37584e+07	1.25664e+08	5.43297e+06	9.68713e+07	4.73721e+07	2.39648e+06	3.82467e+07	3.29935e+07	4.34742e+07	4.18629e+07	3.25719e+07	3.25712e+07	9.35471e+07	1.21265e+07	3.59419e+07	2.47507e+06	3.06074e+06	2.77712e+07	9.68216e+06	3.81913e+07	3.08156e+07	8.21766e+06	2.98499e+07	1.89003e+07	3.28911e+07	6.65869e+06	8.2317e+07	2.06844e+07	2.86194e+07	6.40078e+06
POS5380	PG(35:0_8:0)+H	PG(35:0_8:0)	PG(43:0)+H	PG	(35:0_8:0)	(35:0)	(8:0)			877.689	C49 H98 O10 N0 P1	20.888	2.42641e+08	1.58748e+08	1.56641e+08	1.4856e+08	1.59403e+08	1.5637e+08	151196579	1.80346e+08	1.06371e+08	1.49952e+08	1.94853e+08	1.23501e+08	1.01771e+08	2.82105e+08	163090772	2.86034e+08	1.27412e+08	1.62115e+08	130930899	2.26642e+08	1.60761e+08	2.82458e+08	1.94469e+08	5.95752e+07	265118445	172313612	1.64903e+08	1.64928e+08	1.64623e+08	1.12952e+08	2.663e+08	213925412	1.16564e+08	3.00121e+08	2.35152e+08	1.75867e+08	1.95144e+08
neg5402	PE(18:1e_20:3)-H	PE(18:1e_20:3)	PE(38:4e)-H	PE	(18:1e_20:3)	(18:1e)	(20:3)			752.56	C43 H79 O7 N1 P1	20.3305	1.18035e+08	7.20598e+08	8.204e+08	3.40402e+08	4.07679e+08	2.30658e+08	5.84176e+08	3.56675e+08	4.41388e+08	4.02616e+08	5.68209e+08	7.08693e+08	2.98289e+08	3.47244e+08	2.69927e+08	4.26576e+08	2.88557e+08	4.67643e+08	3.58707e+08	3.5447e+08	3.20234e+08	2.15679e+08	3.33694e+08	3.74777e+08	3.02462e+08	1.94795e+08	181066190	3.27879e+08	1.83129e+08	2.18787e+08	3.4993e+08	5.47016e+08	1.59966e+08	4.27298e+08	4.62517e+08	381694858	4.87863e+08
POS5929	SM(d36:1)+H	SM(d36:1)	SM(d36:1)+H	SM	(d18:1_18:0)	(d18:1)	(18:0)			731.606	C41 H84 O6 N2 P1	18.7043	14701288257	11564758185	11187134390	9270494703	12442574031	13880567565	13587588087	12554108157	11232213570	10941479199	11505472303	10726058663	14153039101	15144476813	12531705323	13923226409	10112222296	14536893938	11217464993	12614466539	18772134387	12387815868	13777941718	9892980120	11673963632	15216520882	9740276659	12417219996	14167825428	15750855426	10767241230	15726866024	12261409593	16183378803	12352866393	11706108707	16495863263
POS8341	TG(18:0_17:0_20:4)+H	TG(18:0_17:0_20:4)	TG(55:4)+H	TG	(18:0_17:0_20:4)	(18:0)	(17:0)	(20:4)		897.791	C58 H105 O6	24.1544	2.25713e+08	5.17105e+08	2.66041e+08	1674331676	4.28605e+08	6.99483e+08	1652303033	8.42046e+08	7.17426e+08	8.48587e+08	7.83147e+08	1051965634	8.77242e+08	1201769871	6.55306e+08	1.4737e+08	2.07043e+08	4.42513e+08	8.66132e+08	1003894927	7.7022e+08	563845797	8.67325e+08	4.58105e+08	4.0902e+08	5.07562e+08	1113161273	883605670	5.51812e+08	1208535562	1.36393e+08	7.96436e+08	1185306480	5.92288e+08	7.69028e+08	9.84547e+08	9.09259e+08
POS4923	PE(18:0p_18:1)+H	PE(18:0p_18:1)	PE(36:1p)+H	PE	(18:0p_18:1)	(18:0p)	(18:1)			730.575	C41 H81 O7 N1 P1	20.2175	244245687	4.68917e+08	5.75178e+08	3.8286e+08	4.32518e+08	2.68451e+08	5.86709e+08	3.6284e+08	4.72192e+08	3.76013e+08	4.90877e+08	5.21646e+08	3.0531e+08	3.54583e+08	2.85866e+08	3.40946e+08	1.85413e+08	443686488	3.82458e+08	3.82176e+08	3.2278e+08	359886909	3.51506e+08	3.77839e+08	2.60124e+08	2.00869e+08	1.95406e+08	279754404	1.88852e+08	1.76109e+08	4.2846e+08	5.98416e+08	1.81248e+08	4.73051e+08	3.42323e+08	3.19958e+08	6.71424e+08
POS1959	Hex1Cer(d18:1_24:0)+H	Hex1Cer(d18:1_24:0)	Hex1Cer(d42:1)+H	Hex1Cer	(d18:1_24:0)	(d18:1)	(24:0)			812.697	C48 H94 O8 N1	21.2344	1007250083	1393507043	1255813240	9.27137e+08	1816706308	1474901222	1338934659	1290604212	1105538518	9.18319e+08	1302426431	1198375276	7.75143e+08	2039838928	9.279e+08	1480224420	7.00705e+08	1156853839	1829813942	9.73368e+08	1009788159	1349438302	8.49868e+08	7.6089e+08	1764026498	5.97244e+08	9.65236e+08	1406798515	7.14732e+08	1011821434	2419353034	1212921574	6.04594e+08	1478648128	1190577432	1024765078	1452976869
POS6471	SPH(d19:0)+H-H2O	SPH(d19:0)	SPH(d19:0)+H-H2O	SPH	(d19:0)	(d19:0)				298.31	C19 H40 O1 N1	7.18162	1.05902e+06	975670	1.07662e+06	127349	1.23291e+06	1.26597e+06	1.01002e+06	1.3636e+06	1.0829e+06	1.17466e+06	1.04665e+06	1.13147e+06	1.23609e+06	798994	1.32444e+06	1.06093e+06	903863	1.11287e+06	901409	1.14519e+06	1.33913e+06	1.12984e+06	1.39647e+06	1.28482e+06	787034	1.83742e+06	860399	1.35046e+06	1.29055e+06	884702	1.68633e+06	1.38002e+06	158768	1.81203e+06	1.27258e+06	1.61792e+06	1.83718e+06
neg374	CL(85:11)-H	CL(85:11)	CL(85:11)-H	CL	(85:11)	(85:11)				1624.12	C94 H161 O17 P2	18.905	2.21559e+07	1.47307e+07	1.34138e+07	1.45018e+07	1.25231e+07	1.66793e+07	1.60422e+07	1.16089e+07	1.47406e+07	1.54768e+07	1.24192e+07	1.12796e+07	1.22764e+07	1.61418e+07	1.90559e+07	1.57632e+07	1.31222e+07	1.58568e+07	9.59433e+06	1.54723e+07	2.03949e+07	2.02422e+07	2.17553e+07	1.21254e+07	1.88983e+07	2.15986e+07	1.81061e+07	1.60862e+07	1.99649e+07	1.54298e+07	1.41761e+07	1.59247e+07	1.46404e+07	2.11169e+07	1.16769e+07	1.41695e+07	1.93436e+07
neg2786	Hex2Cer(t40:5)+HCOO	Hex2Cer(t40:5)	Hex2Cer(t40:5)+HCOO	Hex2Cer	(t40:5)	(t40:5)				998.642	C53 H92 O16 N1	20.917	902910	899925	1.06526e+06	685410	1.56897e+06	1.01871e+06	1.21635e+06	981808	1.56313e+06	1.18493e+06	1.27658e+06	897139	901520	1.06846e+06	919369	863650	1.02779e+06	869806	1.44924e+06	1.40342e+06	1.26969e+06	1.04172e+06	2.27419e+06	1.06317e+06	867035	2.73516e+06	1.67466e+06	1.61613e+06	1.11677e+06	750929	1.41973e+06	893287	433746	880261	1.36434e+06	1.02102e+06	726968
neg3937	PC(18:1_14:0)+HCOO	PC(18:1_14:0)	PC(32:1)+HCOO	PC	(18:1_14:0)	(18:1)	(14:0)			776.545	C41 H79 O10 N1 P1	18.8149	5.96778e+08	6.89034e+08	633163519	1439104750	6.32801e+08	6.71454e+08	8.61324e+08	1055643923	5.55745e+08	1030561578	6.93441e+08	1024821192	6.93215e+08	467666362	5.97066e+08	3.00309e+08	4.99472e+08	1125074694	1091023839	8.12978e+08	5.22824e+08	7.52876e+08	4.69835e+08	4.9109e+08	6.45854e+08	5.23862e+08	1015300115	574474294	6.95426e+08	6.9518e+08	6.10491e+08	3.95647e+08	3.89284e+08	4.08984e+08	1127790737	9.68437e+08	5.84057e+08
neg5894	PI(18:0_22:4)-H	PI(18:0_22:4)	PI(40:4)-H	PI	(18:0_22:4)	(18:0)	(22:4)			913.581	C49 H86 O13 N0 P1	19.3799	5.43633e+06	7.34022e+06	1.04011e+07	6.80366e+06	1.84391e+07	4.61208e+06	9.6601e+06	1.38132e+07	7.60278e+06	6.96203e+06	2.88476e+07	6.41127e+06	2.50566e+07	1.26822e+07	4.64651e+06	4.18887e+06	1.34568e+06	8.75775e+06	1.00567e+07	6.29323e+06	6.94671e+06	5.76609e+06	4.96969e+06	6.67879e+06	1.05394e+07	7.38933e+06	7.15371e+06	1.13354e+07	8.54636e+06	1.10131e+07	4.19367e+06	3.62938e+07	3.56543e+06	3.21663e+06	6.21891e+06	9.34157e+06	6.44939e+06
neg532	Cer(d15:0_24:0)+HCOO	Cer(d15:0_24:0)	Cer(d39:0)+HCOO	Cer	(d15:0_24:0)	(d15:0)	(24:0)			654.604	C40 H80 O5 N1	21.795	1.63388e+07	2.95195e+07	1.54204e+07	2.37854e+07	1.27675e+07	1.76572e+07	2.52055e+07	3.56178e+07	1.99415e+07	2.56352e+07	2.74821e+07	4.15338e+07	2.0892e+07	3.12403e+07	1.47768e+07	8.59516e+06	2.57177e+07	2.99432e+07	3.10774e+07	2.13162e+07	2.27022e+07	2.50602e+07	1.55662e+07	1.42404e+07	1.45692e+07	1.66306e+07	1.81641e+07	1.75641e+07	1.55545e+07	4.66074e+07	1.63866e+07	2.40886e+07	1.43147e+07	1.119e+07	2.63666e+07	26065449	2.81932e+07
POS3587	PC(36:1e)+Na	PC(36:1e)	PC(36:1e)+Na	PC	(36:1e)	(36:1e)				796.619	C44 H88 O7 N1 P1 Na1	19.3209	15800122157	28234464751	19427223969	21890866329	21366523086	24283123858	17139109061	18993004607	17298434503	17409087357	21204305905	25007806212	16749975841	23460385067	22703614301	20761169900	18374941325	15175304952	19142127628	21204982855	17512387078	18549984537	15985895986	13080658400	20057631303	13324188909	17581493515	15275928660	30345233212	17808121485	17434919376	21661167238	10915984637	18042388225	18444363939	20440123646	20364867269
POS8070	TG(18:3_17:1_18:3)+NH4	TG(18:3_17:1_18:3)	TG(53:7)+NH4	TG	(18:3_17:1_18:3)	(18:3)	(17:1)	(18:3)		880.739	C56 H98 O6 N1	22.4297	8.21041e+07	2.71283e+08	2.05569e+08	7.29947e+08	1.34861e+08	1.26835e+08	8.99002e+08	4.87472e+08	5.88822e+08	4.36413e+08	673210474	5.70263e+08	1.14532e+08	4.1397e+08	2.74348e+08	1.19732e+08	1.28797e+08	1.51957e+08	399618702	193265979	1.06847e+08	2.49768e+08	1.74782e+08	3.26187e+08	2.37733e+08	2.47299e+08	7.24486e+08	3.97047e+08	1.00688e+08	3.939e+08	2.95891e+08	1.77525e+08	4.11302e+07	9.52349e+08	1.87544e+08	2.00865e+08	6.16173e+07
POS1999	Hex1Cer(m19:0_23:2)+H	Hex1Cer(m19:0_23:2)	Hex1Cer(m42:2)+H	Hex1Cer	(m19:0_23:2)	(m19:0)	(23:2)			794.687	C48 H92 O7 N1	21.2334	3.17014e+08	4.49944e+08	3.98342e+08	3.00029e+08	5.71608e+08	4.64088e+08	4.22818e+08	4.04174e+08	3.57353e+08	2.96389e+08	4.09691e+08	379857112	2.41038e+08	6.3841e+08	2.92114e+08	4.57948e+08	2.16544e+08	3.67635e+08	5.68807e+08	3.01168e+08	3.20605e+08	4.31464e+08	2.67812e+08	2.3891e+08	5.41673e+08	186390699	3.00705e+08	4.31535e+08	222212025	3.15415e+08	7.65019e+08	382713867	1.86153e+08	4.57445e+08	3.84909e+08	3.2186e+08	4.55548e+08
neg2361	Hex1Cer(m17:0_24:0)+HCOO	Hex1Cer(m17:0_24:0)	Hex1Cer(m41:0)+HCOO	Hex1Cer	(m17:0_24:0)	(m17:0)	(24:0)			828.693	C48 H94 O9 N1	21.228	2.07688e+06	1.96623e+06	2.06448e+06	956763	1.6161e+06	1.64496e+06	2.05778e+06	1.39483e+06	1.15894e+06	1.5555e+06	1.80191e+06	1.73965e+06	1.00109e+06	2.6563e+06	1.44658e+06	2.28063e+06	817355	1.67649e+06	1.32635e+06	1.65373e+06	3.09826e+06	1.49677e+06	1.82874e+06	1.42069e+06	2.79474e+06	1.39746e+06	1.23698e+06	1.52753e+06	1.32499e+06	1.60015e+06	2.5481e+06	1.83012e+06	859120	1.76625e+06	1.79014e+06	1.32859e+06	2.21552e+06
POS8030	TG(18:1_17:1_18:1)+NH4	TG(18:1_17:1_18:1)	TG(53:3)+NH4	TG	(18:1_17:1_18:1)	(18:1)	(17:1)	(18:1)		888.801	C56 H106 O6 N1	23.6905	19726022595	21270925933	20959019238	33195087737	24715955597	19403544781	36780381398	23027423003	25184864631	28496909805	31452573726	26245506302	17903270905	31034756919	26034928212	12302925023	10504970973	10858654149	20692955928	24000276885	25245672050	32000723740	28575703921	24950003975	25445063932	21570441553	31403609964	36642954715	25587689229	40172674608	13578462912	34847858208	17934045261	32362824517	15040454917	29046785704	28803730553
[truncated: 102 more columns]
