# Supplementary material for: The effect of lipid metabolism disorder on patients with hyperuricemia using Multi-Omics analysis
Source: Sci Rep. 2023 Oct 24;13:18211. doi: 10.1038/s41598-023-45564-8 (PMC10598229; doi:10.1038/s41598-023-45564-8)
Supplement: Supplementary file 3 — Supplementary Information 3. [file 41598_2023_45564_MOESM3_ESM.xlsx]

## Sheet: 60 HUA patients 
Specimen number	Name	ID	Diagnosis	Age(years)	Sex	Ethnicity	Weight(kg)	BMI(kg/m2)	TC(mmol/L)	TG(mmol/L)	HDL-C(mmol/L)	LDL-C(mmol/L)	VLDL-C(mmol/L)	FBG(mmol/L)	BUN(mmol/L)	Scr(mmol/L)	UA(mmol/L)	SUA/Scr	Cardiovascular event	Western medicine therapy
																			Yes/No	diuretic	CV drugs	Urico-lowering drug	hypoglycemic	Other drugs
4	Abdu	877938	Knee arthritis, hip synovitis, prostatic hyperplasia, allergic rhinitis, hyperuricemia	55	male	Uyghur	88	28	3.35	1.28	1.12	2.14	0.09	4.94	6.2	106	435	4.10377	Yes
8	Maihemuti	878050	Knee arthritis, cervical spondylosis, lumbago, trigeminal neuralgia, hyperuricemia	49	male	Uyghur	88	27	4.39	2.06	0.95	3.3	0.14	4.86	5.4	84	447.6	5.32857	Yes					Carbamazepine tablets
20	Ekbel	878974	Gastritis, lumbar protrusion, cervical spondylosis, vitamin d deficiency, fatty liver, thyroid nodules, atrial premature, right bundle branch block, hyperuricemia	37	male	Uyghur	100	31	4.22	2.29	0.68	3.01	0.53	3.42	5.8	72	468	6.5	No		Rivaroxaban
46	Yongqiang Xie	879857	Lipoma, fatty liver, prostatic hyperplasia, esophageal papilloma, hyperuricemia	49	male	Han	93	28	3.86	1.51	0.76	2.77	0.33	5.54	5.5	99	442.5	4.4697	Yes
61	Jian Wsng	880301	Perianal abscess, nutcracker syndrome, prostatitis, hyperuricemia	31	male	Han	120	30	4.48	1.36	0.67	3.5	0.31	5.38	4.8	94	443.7	4.72021	Yes
68	Jinsuo Ma	881499	Lumbar transverse process fracture, hyperuricemia	31	male	Han	61	22	4.79	0.81	1.74	2.84	0.21	4.93	5.9	67	522.5	7.79851	No
69	Wei Zhang	881128	Mixed hemorrhoids, fatty liver, hyperuricemia	41	male	Han	84	27	4.45	6.04	0.77	2.54	1.14	5.2	4	72	446	6.19444	Yes
75	Yunxian Wang	881915	Specific dermatitis, fatty liver, vitamin d deficiency, hyperuricemia	48	male	Han	90	27	4.18	3.14	0.92	2.47	0.79	5.14	4.7	82	474	5.78049	Yes					Ketotifen fumarate tablets
78	Shengwei yang	881990	Sinusitis, sinus cyst, hemangioma of inferior turbinate, cervical spondylosis, hyperuricemia	37	male	Han	85	27	4.64	4.96	0.74	2.98	0.92	4.34	3.9	79	480	6.07595	No
79	Maimaiti	882052	Knee osteoarthritis, hyperuricemia	32	male	Uyghur	120	41	4.05	1.27	0.98	2.83	0.24	5.57	3.8	77	457.1	5.93636	No
93	Xiuqin Zhou	183389	Lumbago, skin tags, breast hyperplasia with calcification, hyperuricemia	48	female	Han	67	25	4.66	1.44	1.07	3.15	0.44	5.37	5.7	79	471.7	5.97089	No
95	Yusuf	882870	Lumbar protrusion, hyperuricemia, hypertriglyceride lipid	45	male	Uyghur	76	24	4.5	2.96	0.77	3.13	0.6	4.64	4.1	83	461	5.55422	No
97	Yongzhi Tian	882828	Perianal abscess, hyperuricemia	30	male	Han	76	25	4.16	2.19	0.73	2.87	0.56	4.46	3.8	75	493	6.57333	Yes
104	Yong Yang	883268	Cervical spondylosis, hyperuricemia	49	male	Han	62	24，2	5.14	1.27	1.1	3.69	0.35	4.78	5	93	464.4	4.99355	No
106	Yanli Zhu	110364	Cervical spondylosis, lumbar protrusion, essential tremor, endometrial polyp, carotid plaque, hyperuricemia	52	female	Han	55	22	4.3	0.63	1.11	3.01	0.18	4.05	4.3	66	442	6.69697	No		Rosuvastatin tablets
107	Yongbin Wang	883468	Cervical spondylosis, lumbago, knee arthritis, renal cyst, gastrointestinal dysfunction, reflux esophagitis, gastritis, gastric submucosal eminence, intestinal polyps, multiple xanthochroma of gastric antrum, aortic sclerosis, cerebral ischemia, prostatic hyperplasia, hepatic cyst, cholecystitis, hyperuricemia	52	male	Han	88	29	4.86	1.67	0.91	3.47	0.48	4.3	5.5	107	463.4	4.33084	No
108	Jiangwei Zhang	883025	Mixed hemorrhoids, chronic gastritis, dyslipidemia, hyperuricemia	32	male	Han	86	29	5.85	2.67	0.78	4.44	0.63	4.5	5.4	90	487	5.41111	Yes
110	Jun Zhang	883530	Cubital tunnel syndrome, cervical spondylosis, lumbar protrusion, fatty liver, dyslipidemia, hyperuricemia	30	male	Han	90	25	4.22	3.06	0.72	2.71	0.79	4.04	5.8	81	438	5.40741	No
114	Jingmin Yang	883869	Lumbar spondylolisthesis, osteoporosis, gastritis, reflux esophagitis, hyperuricemia	63	male	Han	83	29	3.17	1.18	0.92	2.1	0.15	5.37	5	77	451.9	5.86883	No
119	Yujiang Wang	265585	Cervical spondylosis, lumbar disc herniation, knee joint synovitis, kidney cyst, fatty liver, gastritis, fatty liver, dyslipidemia, hyperuricemia	34	male	Han	73	24.4	5.21	2.31	0.96	3.76	0.49	4.74	5.2	75	452	6.02667	No
121	Xiangyang Zhang	497231	After ureteral stenting, kidney stones, urinary tract infection, lumbar protrusion, hyperuricemia	55	male	Han	82	28	4.89	0.86	1.34	3.43	0.12	4.49	5.9	81	449	5.54321	Yes
125	Wenwen Yang	813670	Ureteral calculi, gallbladder polyps, fatty liver, hyperuricemia	34	male	Han	97	28	3.32	1.56	0.69	2.33	0.3	4.73	4.2	110	439	3.99091	Yes
130	Xianguo Ma	380329	Intestinal polyp, gastritis, cervical spondylosis, dyslipidemia, hyperuricemia	56	male	Han	70	26	5.37	3.06	0.94	3.06	1.37	4.83	5.1	110	473.2	4.30182	No
131	Shifu Di	884795	Lumbar protrusion, hyperuricemia	44	male	Han	77	25.4	4.41	1.44	1.15	2.99	0.27	4.96	5.6	67	497	7.41791	Yes
132	Xueyi Li	884831	Antrum erosion, reflux esophagitis, esophageal papilloma? Fatty liver, dyslipidemia, hyperuricemia	47	male	Han	85	27	4.07	2.06	0.79	2.8	0.48	5.77	4.8	83	496	5.9759	Yes					Rabeprazole sodium enteric capsules
140	Yingjun Shen	785292	Gastritis, gastric polyps, thyroid tumors? Prostatic hyperplasia, fatty liver, cervical spondylosis, intestinal polyps, prostatic hyperplasia, dyslipidemia, hyperuricemia	51	male	Han	76	26	4.48	2.04	0.86	3.08	0.54	4.41	6.4	84	442.7	5.27024	Yes					Rabeprazole sodium enteric capsules
141	Jianjun Sun	885726	Cervical spondylosis, eczema, gastritis, hyperlipidemia, intestinal polyps, carpal tunnel syndrome, hyperuricemia	49	male	Han	82	28	4.55	3.24	0.87	2.93	0.75	5.59	5.8	85	438	5.15294	Yes		Fenofibrate capsules
143	Yongqiang Shi	405678	Knee joint disorders, thyroid nodules, gastritis, intestinal polyps, cervical spondylosis, lumbago, hyperuricemia	50	male	Han	75	27	3.85	1.86	1.19	2.4	0.26	4.02	6.9	84	447	5.32143	No					Pantoprazole enteric capsules
144	Jie Lu	885437	Lumbar protrusion, cervical spondylosis, gastritis, intestinal polyps, breast nodules, Helicobacter pylori infection, knee arthritis, hyperuricemia	45	female	Han	83	28	4.77	3.21	0.89	3.23	0.65	5.57	3.3	66	470	7.12121	No
145	Qing Zhang	300169	Vocal cord polyp, reflux laryngitis, hyperlipidemia, cervical spondylosis, hyperuricemia	47	male	Han	78	24	6.58	3.56	0.98	4.82	0.78	4.96	3.5	76	451	5.93421	Yes		Atorvastatin tablets
146	Long Yang	885709	Perianal abscess, hyperuricemia	45	male	Han	90	26.9	5.03	1.83	1.01	3.71	0.31	5.04	4.3	75	466.6	6.22133	Yes
149	Ning An	885489	Herpes zoster, fatty liver, vitamin d deficiency, lumbago, dyslipidemia, hyperuricemia	37	male	Han	115	39	4.51	5.53	0.77	2.44	1.3	5.67	3.8	66	441.4	6.68788	Yes
150	Zuoquan Duan	885878	Lumbar protrusion, gastritis, hyperuricemia	42	male	Han	83	28	3.87	1.21	1.12	2.63	0.12	5.11	5.2	72	438	6.08333	Yes
151	Banglong Xu	885452	Cervical spondylosis, vitamin d deficiency, lipoma, vertebral artery stenosis, hyperuricemia	31	male	Han	87	25	4.51	1.69	0.93	3.28	0.3	5.15	4.2	83	483	5.81928	Yes
160	Dexiong Zhang	502459	Enteritis, gastritis, gastric polyp, hyperuricemia	50	male	Han	68	22	4.28	1.28	0.92	3.05	0.31	3.79	6.3	84	442.1	5.2631	Yes					Rabeprazole sodium enteric capsules
161	Messur	887063	Calcaneal fracture, hyperuricemia	34	male	Uyghur	82	26	5.06	1.91	0.85	3.87	0.34	4.33	6	108	439.8	4.07222	No
165	kurti	539004	Intestinal polyp, lumbar process, hyperuricemia	40	male	Uyghur	83	26	4.66	1.78	1.09	3.32	0.25	4.4	6.1	87	500	5.74713	No
166	Muhetal	888411	Cervical spondylosis, dry eye, cataract, calcaneal pain, hyperuricemia	60	male	Uyghur	86	32	4.23	2.08	0.91	2.96	0.36	4.28	7.4	90	495.9	5.51	No			Benzbromarone tablets
167	Apar	890019	Crush injury of the right foot, laceration of the skin, hyperuricemia	40	male	Uyghur	78	28	4.02	3.56	0.87	2.47	0.68	4.51	4.4	74	429	5.7973	No
170	Mamati	889040	Hip replacement prosthesis loosening, hyperuricemia	59	male	Uyghur	68	23	4.72	2.66	0.88	2.96	0.88	4.68	5.6	99	498	5.0303	Yes
171	Abrimiti	890840	Prostatic hyperplasia, acute epididymitis, hyperuricemia	63	male	Uyghur	70	23	4	0.92	0.9	2.78	0.32	4.48	5.5	96	482.4	5.025	Yes
174	Mamati	359535	Cervical spondylosis, lumbago with sciatica, knee arthritis, hyperuricemia	34	male	Uyghur	90	26	4.44	2.71	1.03	2.72	0.69	4.24	4.3	91	437	4.8022	No
178	Airy	895676	Cataract, ischemic optic neuropathy, meibomian gland dysfunction, hyperuricemia	42	male	Uyghur	65	23	5	2	1.24	3.14	0.62	4.22	4.5	70	460.8	6.58286	No
180	Taraithi	894877	Cataract, hyperuricemia	49	male	Uyghur	80	27	4.68	1.66	0.73	3.26	0.69	4.18	6	87	477	5.48276	No
181	Jilili	300631	Arrhythmia, lumbar protrusion, cervical spondylosis, hyperuricemia	44	male	Uyghur	75	28	5.83	1.7	0.92	4.81	0.1	4.38	5.7	89	519.5	5.83708	No		Aspirin enteric-coated tablets			Omeprazole enteric-coated capsules
182	Ture	911596	Diabetes mellitus, diabetic retinopathy, macular edema, hypertension, hyperuricemia	41	male	Uyghur	80	27	6.09	2.29	0.85	4.9	0.34	10.32	6.6	111	441.5	3.97748	No				Insulin aspartate
183	Abdureheman	896177	Cataract, glaucoma, slow branch, meibomian gland dysfunction, hyperuricemia	57	male	Uyghur	82	29	4.37	1.66	0.71	3.24	0.42	3.76	3.7	66	438	6.63636	No
184	Kare	897290	Sensorineural deafness, tinnitus, sleep disturbance, hyperuricemia	54	male	Uyghur	60	23	5.75	2.85	1.31	3.74	0.7	4.01	6.4	83	468	5.63855	Yes
185	Mutalifu	897839	Chronic middle ear mastoiditis, sensorineural deafness, tinnitus, hyperuricemia	49	male	Uyghur	73	24	6.09	2.06	0.92	4.41	0.76	3.82	6.1	111	457.4	4.12072	Yes
186	Azizi	899464	Cervical spondylosis, lumbar process, optic atrophy, hyperuricemia	47	male	Uyghur	115	39	4.03	1.44	0.8	2.9	0.33	5.91	5.5	89	444	4.98876	No
187	Iskander	434089	Lumbar protrusion, hyperuricemia	52	male	Uyghur	75	25	5.23	2.42	1.29	3.35	0.59	3.93	3.9	93	494	5.31183	No			Benzbromarone tablets
189	Abdusameti	900261	Lumbar process, knee joint disorder, meniscus injury, hyperuricemia, hypercholesterolemia	49	male	Uyghur	77	24.3	5.65	1.11	1.08	4.05	0.52	4.29	6.7	79	496	6.27848	No		Simvastatin tablets	Benzbromarone tablets
191	Alimujiang	900664	hyperuricemia	31	male	Uyghur	83	26.8	4.77	1.98	0.84	3.21	0.72	4.44	4.1	86	470	5.46512	Yes
192	Aymaiti	900440	Anal fistula, hyperuricemia	52	male	Uyghur	100	32	3.72	3.6	0.58	2.31	0.83	5.92	5.7	68	490	7.20588	Yes
194	Cajal	911733	Lumbar disc herniation, hyperuricemia	46	male	Uyghur	86	26	4.61	2.91	0.77	3.27	0.57	4.04	6.1	83	581	7	No
197	Ableti	910795	Glaucoma, hypertension, hyperuricemia	41	male	Uyghur	138	41.2	4.06	1.67	0.79	3.1	0.17	4.11	5.3	92	471	5.11957	No	Spironolactone tablets
201	Muhetal	775668	Cataract, glaucoma, COPD, nodular goiter, hyperuricemia	67	male	Uyghur	92	29	4.24	1.07	0.82	3.34	0.08	4.67	5.4	104	451.8	4.34423	No
202	Abdurah	903325	Mixed cervical spondylosis, knee osteoarthritis, hyperuricemia	53	male	Uyghur	87	29	4.03	1.46	0.9	2.98	0.15	4.39	6.1	110	479.4	4.35818	No
206	Tohuni	894299	Cervical spondylosis, lumbago, gastritis, Helicobacter pylori infection, pulmonary nodules, hyperuricemia	57	male	Uyghur	95	32.9	4.18	2.31	0.8	2.66	0.72	5.05	6.8	92	498.3	5.4163	Yes					Rebabapide
207	Mulati	322270	Cervical spondylosis, lumbar protrusion, hypertriglyceridemia, spinal joint stiffness, hyperuricemia	49	male	Uyghur	85	27.13	5.45	10.22	0.73	1.83	2.89	3.87	4.5	74	469.6	6.34595	No

## Sheet:  60 healthy controls
Specimen number	Name	ID	Sex	Age(years)	Ethnicity	Weight (kg)	BMI(kg/m2)	TC(mmol/L)	TG(mmol/L)	HDL-C(mmol/L)	LDL-C(mmol/L)	VLDL-C(mmol/L)	FBG(mmol/L)	BUN(mmol/L)	Scr(mmol/L)	SUA(mmol/L)	SUA/Scr
17	Fengjuan Chen	1448216	female	37	Han	61	25.39	3.48	1.18	1.28	1.89	0.31	5.77	6.2	62	292.1	4.71129
94	Jinxia Li	828151	female	32	Han	49	19.88	3.7	0.77	1.51	1.84	0.35	4.56	4.5	59	190.5	3.22881
98	Xiaoxia Wu	352899	female	40	Han	46	19.15	4.5	0.81	1.78	2.38	0.34	4.96	3.1	74	285.2	3.85405
127	Wenyuan Kang	651824	male	30	Han	69	25.04	3.74	0.81	0.86	2.48	0.4	4.46	6.1	82	368.4	4.49268
134	Xiaoni Zhu	1497198	female	39	Han	49	19.14	3.69	0.92	1.27	2.12	0.3	4.37	4.1	65	268	4.12308
136	Li Dong	1397446	female	35	Han	60	22.31	3.22	0.58	1.48	1.53	0.21	4.8	3.6	67	244.3	3.64627
139	Yueming Xiao	235462	female	40	Han	51	20.69	3.44	0.87	1.39	1.76	0.29	4.69	5.9	62	253	4.08065
142	Linyan Wang	642018	female	34	Han	54	19.83	3.82	1.05	1.41	2.04	0.37	5.57	3.1	56	323	5.76786
155	Zhonghu Gu	1030258	male	32	Han	80	25.54	4.43	1.54	1.23	3.06	0.14	5.32	4.6	108	415.6	3.84815
161	Dongliang Wang	1516633	male	55	Han	77	24.03	3.02	1.02	1	1.69	0.33	4.75	5	93	362.5	3.89785
164	Xuyong Pan	1446034	male	46	Han	62	22.5	4.58	1.02	1.23	2.89	0.46	4.49	4	99	394.6	3.98586
167	Guoming Liu	1033243	female	45	Han	50	18.59	4.24	0.9	1.49	2.42	0.33	5.62	3.6	63	241.5	3.83333
169	Hong Wu	1516622	female	45	Han	54	20.32	4.24	0.59	1.57	2.45	0.22	4.56	4.6	64	232.4	3.63125
170	Xinyan Li	1270079	female	33	Han	52	20.31	3.94	0.92	1.23	2.4	0.31	5.13	4.1	63	304	4.8254
227	Jinghua Li	168135	male	54	Han	77	24.58	4.44	1.71	1.38	2.83	0.23	6.12	5.8	78	382.5	4.90385
246	Yanling Wu	1043154	female	35	Han	93	32.56	3.24	0.92	1.01	2.05	0.18	4.75	4.2	71	323.9	4.56197
262	Yaqiong Lai	1495925	female	34	Han	59	19.94	3.7	0.52	1.54	1.93	0.23	4.72	4.5	66	277	4.19697
265	Yun Qiu	0001528324	female	44	Han	60	21.26	4.8	0.95	1.39	3.08	0.33	4.82	3	88	240.2	2.72955
275	Heping Gao	1497758	female	49	Han	48	20.5	3.81	0.87	1.69	1.74	0.38	4.83	4.3	55	196	3.56364
404	Ming Guang	682389	female	30	Han	55	19.72	3.17	1.02	1.31	1.59	0.27	4.47	3.85	69.62	265.6	3.815
412	Guangxiang Shen	1626555	female	55	Han	67	26.84	4.45	1.39	1.67	2.6	0.18	5.02	6.16	73.87	280.5	3.79721
416	Yanqiang Zhang	1626556	male	31	Han	59	21.41	4.12	0.66	1.27	2.74	0.11	4.39	5.6	79	400.2	5.06582
417	Xiaohong Ren	1626559	female	31	Han	54	21.63	4.14	0.93	1.16	2.7	0.28	4.48	4.4	59	282.6	4.78983
418	Yong Zhang	1328897	male	34	Han	60	22.04	3.93	0.83	1.24	2.43	0.26	4.55	3.2	69	295.7	4.28551
422	Qianqian Zhao	876863	female	33	Han	79	29.73	3.68	0.55	1.42	2.2	0.06	4.49	2.5	55.73	204.49	3.6693
423	Xinhu Yang	305352	male	46	Han	65	24.17	3.88	0.49	0.96	2.88	0.04	5	5.59	73.87	246.6	3.3383
428	Lijun Fu	219731	female	43	Han	61	22.68	3.88	0.86	1.56	2.24	0.08	4.35	3.12	83.21	317.73	3.81841
429	Binru Liu	13267	male	41	Han	74	29.27	4.43	1.51	0.92	3.3	0.21	6.09	5.7	76.47	343.04	4.48594
430	Xiangdong Yao	1615753	male	44	Han	67	23.18	3.51	0.63	1.09	2.39	0.03	4.98	3.9	82.17	401.68	4.8884
431	Shuyun Niu	702186	female	45	Han	56	21.08	3.65	0.48	1.91	1.63	0.11	4.3	4.9	71	262.2	3.69296
128	Hankz	1503828	female	48	Uyghur	94	30.35	5.04	0.63	1.82	3.07	0.15	4.21	4.6	67	245	3.65672
189	Ayi Natsuki	30246	female	62	Uyghur	66	31.39	4.41	1.91	1.46	2.34	0.61	4.91	5	60	279.2	4.65333
203	Guzalinur	1497508	female	42	Uyghur	80	29.38	4.41	1.27	1.37	2.53	0.51	4.59	3.6	82	247.6	3.01951
231	Patiguli	103143	female	44	Uyghur	63	23.42	5.22	0.71	2	2.89	0.33	4.45	5.8	89	277	3.11236
273	Ayigulinisha	225723	female	54	Uyghur	56	23.61	4.95	0.98	1.68	2.87	0.4	4.84	3	60	253	4.21667
292	Erkin	1510405	female	61	Uyghur	75	26.89	4.64	1.05	1.51	1.57	1.56	4.64	4.9	89	335.9	3.77416
298	Senaval	795064	female	54	Uyghur	60	23.44	4.62	1.29	1.33	2.87	0.42	4.42	6.4	62	217.9	3.51452
299	Toonisha Khan	1530190	female	50	Uyghur	70	27.01	4.53	0.85	1.19	3.06	0.28	4.54	4.9	80	199	2.4875
301	Rebiya	91413	female	58	Uyghur	79	32.05	4.75	1.79	1.4	2.77	0.58	5.37	5.3	56	224	4
303	Madina	1521262	female	31	Uyghur	83	32.42	4.23	0.77	1.63	2.4	0.2	4.53	6.3	75	320	4.26667
307	Saiyura	874735	female	30	Uyghur	52	20.83	4.27	0.56	1.45	2.72	0.1	4.26	4.5	85	298	3.50588
308	Mayiguri	239583	female	60	Uyghur	73	26.81	5.38	1.54	1.77	3.02	0.59	5.09	5.4	81	242	2.98765
309	Ayigamali	760216	female	42	Uyghur	62	26.14	4.03	1.19	0.98	2.69	0.36	4.82	5.4	77	313	4.06494
310	Gulian Mamuti	1510434	female	55	Uyghur	76	27.92	5.52	0.7	2.27	3.01	0.24	4.51	4.4	69	263	3.81159
316	Aini	1518223	male	63	Uyghur	72	25.51	4.64	1.31	1.66	2.63	0.35	4.68	6.6	99	408	4.12121
317	Elifige	692475	female	31	Uyghur	62	22.23	3.8	0.57	1.3	1.35	1.15	4.61	5.4	61	240.7	3.9459
322	Abrikmu	540488	male	52	Uyghur	74	26.22	4.41	1.37	1.15	2.72	0.54	4.79	6.8	87	286.4	3.29195
323	Jezvanguri	1534047	female	46	Uyghur	63	27.27	4.21	1.31	1.31	2.47	0.43	3.97	2.6	52	228.6	4.39615
324	Turgun	326755	male	58	Uyghur	83	27.73	4.71	1.69	0.87	3.39	0.45	4.65	5.6	87	394	4.52874
325	Gezeiye	282598	female	38	Uyghur	54	21.09	4.78	1.24	1.37	2.94	0.47	4.63	3.7	81	217.1	2.68025
326	Dilinica	1531926	female	31	Uyghur	66	25.46	4.45	0.7	1.21	2.87	0.37	4.01	6.1	82	243.1	2.96463
327	Khursidan	1531941	female	48	Uyghur	86	33.18	4.18	0.77	1.33	2.7	0.15	4.97	4.5	72	318.9	4.42917
328	Tursun Kuli	214380	female	52	Uyghur	65	26.37	4.39	1.33	1.31	2.58	0.5	5.22	6.9	71	299	4.21127
329	Zolaguri	716484	female	53	Uyghur	65	26.37	4.62	0.85	1.53	2.71	0.38	4.67	4.2	74	299.2	4.04324
330	Dilimurati	722663	male	39	Uyghur	94	26.04	3.46	0.69	1.02	2.33	0.11	5.47	4.9	76	387	5.09211
334	Gurinur	1526165	female	50	Uyghur	70	28.4	4.24	1.31	1.09	2.9	0.25	6.25	2.7	50	254	5.08
336	Ihera wood	785822	male	32	Uyghur	74	22.59	3.75	1.27	1.04	2.54	0.17	4.35	4.4	85	294.2	3.46118
340	Nurmaimeti	121944	male	45	Uyghur	98	34.72	3.03	0.85	0.98	2.04	0.01	4.57	4.1	79	345.1	4.36835
342	Mayira Mahemuti	569483	female	38	Uyghur	82	26.78	4.59	1.36	1.05	3.3	0.24	5.19	3.6	65	220.2	3.38769
343	Bumaremu Maimaiti	981624	female	46	Uyghur	55	23.81	4.91	0.65	1.86	3	0.05	4.42	3.6	62	185	2.98387
